# Supplementary material for: ZSWIM4 inhibition improves chemosensitivity in epithelial ovarian cancer cells by suppressing intracellular glycine biosynthesis
Source: J Transl Med. 2024 Feb 21;22:192. doi: 10.1186/s12967-024-04980-8 (PMC10880229; doi:10.1186/s12967-024-04980-8)
Supplement: Supplementary file 2 — Additional file 2. CUT&Tag sequencing results using the FOXK1 antibody in EOC cells. [file 12967_2024_4980_MOESM2_ESM.xlsx]

## Sheet: OVCAR8-1.dedup_peaks_annotation
PeakID (cmd=annotatePeaks.pl 5-macs2_out/OVCAR-8.dedup_peaks.narrowPeak hg38 -homer2 -cpu 32)	Chr	Start	End	Strand	Peak Score	Focus Ratio/Region Size	Annotation	Detailed Annotation	Distance to TSS	Nearest PromoterID	Entrez ID	Nearest Unigene	Nearest Refseq	Nearest Ensembl	Gene Name	Gene Alias	Gene Description	Gene Type
OVCAR-8.dedup_peak_12259	chr22	50807776	50808565	+	11590	NA	Intergenic	(AGGGTT)n|Simple_repeat|Simple_repeat	24441	NR_026982	284942	Hs.406135	NM_203302		RPL23AP82	RPL23A_43_1761	ribosomal protein L23a pseudogene 82	pseudo
OVCAR-8.dedup_peak_1836	chr1	248945482	248946506	+	11583	NA	Intergenic	(AGGGTT)n|Simple_repeat|Simple_repeat	39751	NM_001017434	267002	Hs.602037	NM_170725	ENSG00000185220	PGBD2	-	piggyBac transposable element derived 2	protein-coding
OVCAR-8.dedup_peak_19814	chrY	57216442	57217366	+	11327	NA	Intergenic	(TTAGGG)n|Simple_repeat|Simple_repeat	-2201	NR_110561	727856	Hs.740212	NR_110561		DDX11L16	-	DEAD/H-box helicase 11 like 16	pseudo
OVCAR-8.dedup_peak_19733	chrX	156029935	156030846	+	11200	NA	Intergenic	(TTAGGG)n|Simple_repeat|Simple_repeat	-2207	NR_110561	727856	Hs.740212	NR_110561		DDX11L16	-	DEAD/H-box helicase 11 like 16	pseudo
OVCAR-8.dedup_peak_4535	chr12	133264831	133265405	+	9286	NA	Intergenic	(GGGTTA)n|Simple_repeat|Simple_repeat	-29282	NM_001191054	647589	Hs.703008	NM_001191054	ENSG00000227059	ANHX	-	anomalous homeobox	protein-coding
OVCAR-8.dedup_peak_10950	chr2	241355423	241356288	+	8413	NA	promoter-TSS (NM_001282983)	promoter-TSS (NM_001282983)	-430	NM_001282984	9855	Hs.726316	NM_014808	ENSG00000006607	FARP2	FIR|FRG|PLEKHC3	FERM, ARH/RhoGEF and pleckstrin domain protein 2	protein-coding
OVCAR-8.dedup_peak_10368	chr2	113602829	113603580	+	8081	NA	intron (NR_024004, intron 1 of 2)	(CTAACC)n|Simple_repeat|Simple_repeat	513	NR_024004	84771	Hs.712940	NR_024004		DDX11L2	-	DEAD/H-box helicase 11 like 2	pseudo
OVCAR-8.dedup_peak_1837	chr10	9915	10528	+	7732	NA	promoter-TSS (NR_149138)	promoter-TSS (NR_149138)	-986	NR_149138	102724130	Hs.606852	NR_149137		LINC02564	-	long intergenic non-protein coding RNA 2564	ncRNA
OVCAR-8.dedup_peak_8455	chr18	80262796	80263362	+	7411	NA	Intergenic	(GTTAGG)n|Simple_repeat|Simple_repeat	-15565	NM_032510	84552	Hs.654920	NM_032510	ENSG00000178184	PARD6G	PAR-6G|PAR6gamma	par-6 family cell polarity regulator gamma	protein-coding
OVCAR-8.dedup_peak_14046	chr4	190122356	190123175	+	7350	NA	Intergenic	(AGGGTT)n|Simple_repeat|Simple_repeat	-51009	NR_137167	100288687	Hs.728749	NM_001205218	ENSG00000260596	DUX4	DUX4L	double homeobox 4	protein-coding
OVCAR-8.dedup_peak_14065	chr5	9958	11859	+	7226	NA	Intergenic	(TAACCC)n|Simple_repeat|Simple_repeat	-81260	NM_052909	153478	Hs.535800	NM_052909	ENSG00000153404	PLEKHG4B	-	pleckstrin homology and RhoGEF domain containing G4B	protein-coding
OVCAR-8.dedup_peak_3080	chr11	64270767	64271504	+	7055	NA	intron (NM_004322, intron 2 of 2)	intron (NM_004322, intron 2 of 2)	-13204	NM_001170726	56834	Hs.523763	NM_020155	ENSG00000173264	GPR137	C11orf4|GPR137A|TM7SF1L1	G protein-coupled receptor 137	protein-coding
OVCAR-8.dedup_peak_12333	chr3	9910	10974	+	6163	NA	Intergenic	(CTAACC)n|Simple_repeat|Simple_repeat	-1309	NR_110824	102723448	Hs.543290	NR_110824		LINC01986	-	long intergenic non-protein coding RNA 1986	ncRNA
OVCAR-8.dedup_peak_8113	chr18	9907	10731	+	6037	NA	Intergenic	(CCCTAA)n|Simple_repeat|Simple_repeat	-1241	NR_149138	102724130	Hs.606852	NR_149137		LINC02564	-	long intergenic non-protein coding RNA 2564	ncRNA
OVCAR-8.dedup_peak_14093	chr5	1326953	1328545	+	5934	NA	intron (NM_030782, intron 9 of 16)	intron (NM_030782, intron 9 of 16)	17350	NM_030782	81037	Hs.444673	NM_030782	ENSG00000049656	CLPTM1L	CRR9	CLPTM1 like	protein-coding
OVCAR-8.dedup_peak_15025	chr5_KI270791v1_alt	185468	187032	+	5772	NA	intron (NM_030782, intron 9 of 16).2	intron (NM_030782, intron 9 of 16).2	17340	NM_030782	81037	Hs.444673	NM_030782	ENSG00000049656	CLPTM1L	CRR9	CLPTM1 like	protein-coding
OVCAR-8.dedup_peak_11834	chr21	46184373	46185068	+	5751	NA	promoter-TSS (NM_032261)	promoter-TSS (NM_032261)	-261	NM_001142854	84221	Hs.381214	NM_032261	ENSG00000160284	SPATC1L	C21orf56	spermatogenesis and centriole associated 1 like	protein-coding
OVCAR-8.dedup_peak_11849	chr21_KI270872v1_alt	45743	46438	+	5399	NA	promoter-TSS (NM_001142854)	promoter-TSS (NM_001142854)	-261	NM_001142854	84221	Hs.381214	NM_032261	ENSG00000160284	SPATC1L	C21orf56	spermatogenesis and centriole associated 1 like	protein-coding
OVCAR-8.dedup_peak_1	chr1	9904	10584	+	5347	NA	Intergenic	(TAACCC)n|Simple_repeat|Simple_repeat	-1630	NR_046018	100287102	Hs.618434	NR_046018	ENSG00000223972	DDX11L1	-	DEAD/H-box helicase 11 like 1	pseudo
OVCAR-8.dedup_peak_13328	chr3_KI270784v1_alt	61379	62488	+	5321	NA	intron (NR_146164, intron 4 of 17).2	(ACCCTA)n|Simple_repeat|Simple_repeat	20421	NR_146164	728262	Hs.744675	NM_001145248	ENSG00000236438	FAM157A	GTF2IP18	family with sequence similarity 157 member A	ncRNA
OVCAR-8.dedup_peak_19123	chr9	134024983	134025523	+	4719	NA	promoter-TSS (NR_149319)	promoter-TSS (NR_149319)	-223	NR_149319	266655	Hs.654869	NM_001355256	ENSG00000235106	BRD3OS	LINC00094|LP2477|NCRNA00094	BRD3 opposite strand	protein-coding
OVCAR-8.dedup_peak_11519	chr20	64286607	64287722	+	4700	NA	Intergenic	(AGGGTT)n|Simple_repeat|Simple_repeat	-3221	NR_040415	140849	Hs.745565	NR_040415		LINC00266-1	C20orf69|NCRNA00266|NCRNA00266-1|bA476I15.3	long intergenic non-protein coding RNA 266-1	ncRNA
OVCAR-8.dedup_peak_7154	chr17	19111616	19112559	+	4648	NA	TTS (NR_006882)	TTS (NR_006882)	549	NR_006882	780854		NR_006882	ENSG00000281000	SNORD3D	RNU3-4|U3-4	small nucleolar RNA, C/D box 3D	snoRNA
OVCAR-8.dedup_peak_8012	chr17_KI270729v1_random	3368	3774	+	4627	NA	NA	(TTCCA)n|Simple_repeat|Simple_repeat	NA	NA
OVCAR-8.dedup_peak_4893	chr13	114353843	114354424	+	4424	NA	Intergenic	(AGGGTT)n|Simple_repeat|Simple_repeat	-20185	NR_126391	104355150	Hs.569217	NR_126391		LINC01054	-	long intergenic non-protein coding RNA 1054	ncRNA
OVCAR-8.dedup_peak_4538	chr12_GL877875v1_alt	1	641	+	4416	NA	Intergenic	(CTAACC)n|Simple_repeat|Simple_repeat	21694	NR_130745	100288778	Hs.459573	NR_130745	ENSG00000226210	WASH8P	-	WAS protein family homolog 8, pseudogene	pseudo
OVCAR-8.dedup_peak_6054	chr15	101980754	101981289	+	4327	NA	Intergenic	(GGTTAG)n|Simple_repeat|Simple_repeat	-1928	NR_034090	100288486	Hs.644359	NR_034090	ENSG00000248472	DDX11L9	-	DEAD/H-box helicase 11 like 9	pseudo
OVCAR-8.dedup_peak_19253	chrM	14947	16569	+	4173	NA	Intergenic	Intergenic	-8244	NR_162149	113219467		NR_162149		MIR12136	-	microRNA 12136	ncRNA
OVCAR-8.dedup_peak_3635	chr12	9901	10648	+	4156	NA	Intergenic	(CTAACC)n|Simple_repeat|Simple_repeat	21741	NR_130745	100288778	Hs.459573	NR_130745	ENSG00000226210	WASH8P	-	WAS protein family homolog 8, pseudogene	pseudo
OVCAR-8.dedup_peak_5	chr1	180351	181098	+	3811	NA	Intergenic	(ACCCTA)n|Simple_repeat|Simple_repeat	-1664	NR_148357	102725121	Hs.712940	NR_148357		LOC102725121	-	DEAD/H-box helicase 11 pseudogene	pseudo
OVCAR-8.dedup_peak_13649	chr4	70839874	70840354	+	3805	NA	promoter-TSS (NM_002092)	promoter-TSS (NM_002092)	-224	NM_002092	2926	Hs.309763	NM_002092	ENSG00000132463	GRSF1	-	G-rich RNA sequence binding factor 1	protein-coding
OVCAR-8.dedup_peak_18340	chr8	144767421	144768582	+	3803	NA	Intergenic	Intergenic	-12470	NM_138367	90987	Hs.534516	NM_138367	ENSG00000198169	ZNF251	-	zinc finger protein 251	protein-coding
OVCAR-8.dedup_peak_10342	chr2	112054219	112055289	+	3357	NA	promoter-TSS (NM_032824)	promoter-TSS (NM_032824)	-515	NM_032824	84910	Hs.656298	NM_032824	ENSG00000153214	TMEM87B	-	transmembrane protein 87B	protein-coding
OVCAR-8.dedup_peak_2667	chr11	175180	176148	+	3130	NA	Intergenic	(ACCCTA)n|Simple_repeat|Simple_repeat	-17414	NM_145651	147199	Hs.127059	NM_145651	ENSG00000188076	SCGB1C1	RYD5	secretoglobin family 1C member 1	protein-coding
OVCAR-8.dedup_peak_8115	chr18	105093	105770	+	2981	NA	Intergenic	(ACCCTA)n|Simple_repeat|Simple_repeat	-3634	NR_033770	727758	Hs.585843	NR_033770	ENSG00000263006	ROCK1P1	ROCK1P	Rho associated coiled-coil containing protein kinase 1 pseudogene 1	pseudo
OVCAR-8.dedup_peak_7347	chr17	40140149	40140884	+	2802	NA	promoter-TSS (NM_007359)	promoter-TSS (NM_007359)	-21	NM_007359	22794	Hs.743287	NM_007359	ENSG00000108349	CASC3	BTZ|MLN51	CASC3 exon junction complex subunit	protein-coding
OVCAR-8.dedup_peak_7973	chr17_GL000205v2_random	87587	89467	+	2746	NA	Intergenic	Intergenic	-30561	NR_003682	403340	Hs.572501	NR_003682		MGC70870	-	C-terminal binding protein 2 pseudogene	pseudo
OVCAR-8.dedup_peak_2661	chr10	133787042	133787522	+	2734	NA	Intergenic	G-rich|Low_complexity|Low_complexity	-160487	NM_001080998	441581	Hs.690471	NM_001080998	ENSG00000225899	FRG2B	-	FSHD region gene 2 family member B	protein-coding
OVCAR-8.dedup_peak_13314	chr3	198173066	198174230	+	2714	NA	intron (NR_146164, intron 4 of 17)	(AGGGTT)n|Simple_repeat|Simple_repeat	20442	NR_146164	728262	Hs.744675	NM_001145248	ENSG00000236438	FAM157A	GTF2IP18	family with sequence similarity 157 member A	ncRNA
OVCAR-8.dedup_peak_16556	chr7	635872	636708	+	2667	NA	intron (NM_001164760, intron 4 of 10)	CpG	32892	NR_110055	101926963	Hs.521338	NR_110054		LOC101926963	-	uncharacterized LOC101926963	ncRNA
OVCAR-8.dedup_peak_18879	chr9	112866702	112867820	+	2665	NA	intron (NM_001012994, intron 8 of 8)	intron (NM_001012994, intron 8 of 8)	23615	NM_033051	57864	Hs.512668	NM_033051	ENSG00000119457	SLC46A2	Ly110|TSCOT	solute carrier family 46 member 2	protein-coding
OVCAR-8.dedup_peak_7409	chr17	43251024	43252404	+	2511	NA	TTS (NR_002716).5	TTS (NR_002716).5	305	NR_002716	6066		NR_002716	ENSG00000274585	RNU2-1	RNU2|U2	RNA, U2 small nuclear 1	snRNA
OVCAR-8.dedup_peak_11569	chr21	7657307	7659485	+	2499	NA	Intergenic	Intergenic	33805	NM_001322975	102723360	Hs.743984	NM_001322975		LOC102723360	-	uncharacterized LOC102723360	protein-coding
OVCAR-8.dedup_peak_11536	chr21	5601929	5604114	+	2402	NA	Intergenic	Intergenic	33817	NM_001322975	102723360	Hs.743984	NM_001322975		LOC102723360	-	uncharacterized LOC102723360	protein-coding
OVCAR-8.dedup_peak_11544	chr21	6216862	6219043	+	2368	NA	Intergenic	Intergenic	33818	NM_001322975	102723360	Hs.743984	NM_001322975		LOC102723360	-	uncharacterized LOC102723360	protein-coding
OVCAR-8.dedup_peak_16542	chr7	9901	10341	+	2368	NA	Intergenic	(CTAACC)n|Simple_repeat|Simple_repeat	139317	NR_134325	102723672	Hs.605204	NR_134325		LOC102723672	-	uncharacterized LOC102723672	ncRNA
OVCAR-8.dedup_peak_17440	chr7_KI270899v1_alt	1	341	+	2304	NA	Intergenic	(CTAACC)n|Simple_repeat|Simple_repeat	141588	NR_134325	102723672	Hs.605204	NR_134325		LOC102723672	-	uncharacterized LOC102723672	ncRNA
OVCAR-8.dedup_peak_11563	chr21	7097153	7099321	+	2249	NA	Intergenic	Intergenic	33811	NM_001322975	102723360	Hs.743984	NM_001322975		LOC102723360	-	uncharacterized LOC102723360	protein-coding
OVCAR-8.dedup_peak_13339	chr4	9902	10296	+	2245	NA	Intergenic	(ACCCTA)n|Simple_repeat|Simple_repeat	-43186	NM_001286053	152687	Hs.709469	NM_182524	ENSG00000272602	ZNF595	-	zinc finger protein 595	protein-coding
OVCAR-8.dedup_peak_8114	chr18	63515	63938	+	2228	NA	Intergenic	(CCCTAA)n|Simple_repeat|Simple_repeat	-14169	NM_001358689	260334	Hs.579512	NM_001358689	ENSG00000173213	TUBB8P12	-	tubulin beta 8 pseudogene 12	protein-coding
OVCAR-8.dedup_peak_10970	chr2	242183204	242183629	+	2166	NA	Intergenic	(AGGGTT)n|Simple_repeat|Simple_repeat	94783	NR_130699	728323	Hs.380737	NR_024437		LINC01881	-	long intergenic non-protein coding RNA 1881	ncRNA
OVCAR-8.dedup_peak_11567	chr21	7478932	7481114	+	2121	NA	Intergenic	Intergenic	33819	NM_001322975	102723360	Hs.743984	NM_001322975		LOC102723360	-	uncharacterized LOC102723360	protein-coding
OVCAR-8.dedup_peak_9035	chr19	29844129	29845395	+	2024	NA	Intergenic	CpG	32771	NM_001322261	898	Hs.244723	NM_001238	ENSG00000105173	CCNE1	CCNE|pCCNE1	cyclin E1	protein-coding
OVCAR-8.dedup_peak_9909	chr2	32916147	32916725	+	2023	NA	intron (NR_027099, intron 10 of 10)	(G)n|Simple_repeat|Simple_repeat	-10691	NR_027097	285045	Hs.434660	NR_027097	ENSG00000230876	LINC00486	-	long intergenic non-protein coding RNA 486	ncRNA
OVCAR-8.dedup_peak_6219	chr16	2905238	2906117	+	1986	NA	Intergenic	G-rich|Low_complexity|Low_complexity	-6302	NM_020912	84256	Hs.655321	NM_020912	ENSG00000059122	FLYWCH1	-	FLYWCH-type zinc finger 1	protein-coding
OVCAR-8.dedup_peak_11551	chr21	6369691	6371529	+	1984	NA	Intergenic	Intergenic	89472	NM_001321072	875	Hs.533013	NM_000071	ENSG00000160200	CBS	CBSL|HIP4	cystathionine-beta-synthase	protein-coding
OVCAR-8.dedup_peak_11507	chr20	63948445	63948787	+	1971	NA	intron (NR_148442, intron 1 of 15)	intron (NR_148442, intron 1 of 15)	2571	NM_001353478	54963	Hs.504998	NM_017859	ENSG00000198276	UCKL1	UCK1L|URKL1	uridine-cytidine kinase 1 like 1	protein-coding
OVCAR-8.dedup_peak_8656	chr19	5903786	5904910	+	1943	NA	promoter-TSS (NM_001017921)	promoter-TSS (NM_001017921)	-524	NM_001017921	400673	Hs.620821	NM_001017921	ENSG00000187650	VMAC	-	vimentin type intermediate filament associated coiled-coil protein	protein-coding
OVCAR-8.dedup_peak_7422	chr17	43360346	43361309	+	1915	NA	Intergenic	Intergenic	28071	NR_027412	100130581	Hs.546897	NR_027412	ENSG00000188825	LINC00910	-	long intergenic non-protein coding RNA 910	ncRNA
OVCAR-8.dedup_peak_12326	chr2_KI270776v1_alt	93326	94124	+	1892	NA	intron (NR_110220, intron 1 of 1).2	CpG	264	NR_110220	101927289	Hs.130180	NR_110220	ENSG00000233806	LINC01237	-	long intergenic non-protein coding RNA 1237	ncRNA
OVCAR-8.dedup_peak_13377	chr4	1580525	1581328	+	1881	NA	Intergenic	Intergenic	103065	NM_001013622	152877	Hs.143314	NM_001013622	ENSG00000174137	FAM53A	DNTNP	family with sequence similarity 53 member A	protein-coding
OVCAR-8.dedup_peak_8706	chr19	7870081	7871036	+	1869	NA	exon (NM_001190467, exon 5 of 6)	exon (NM_001190467, exon 5 of 6)	3832	NM_001190467	80164	Hs.288540	NM_001080403	ENSG00000183248	PRR36	-	proline rich 36	protein-coding
OVCAR-8.dedup_peak_7417	chr17	43299364	43300613	+	1851	NA	TTS (NR_002716).10	TTS (NR_002716).10	243	NR_002716	6066		NR_002716	ENSG00000274585	RNU2-1	RNU2|U2	RNA, U2 small nuclear 1	snRNA
OVCAR-8.dedup_peak_10963	chr2	241881233	241882029	+	1837	NA	intron (NR_110220, intron 1 of 3)	CpG	268	NR_110220	101927289	Hs.130180	NR_110220	ENSG00000233806	LINC01237	-	long intergenic non-protein coding RNA 1237	ncRNA
OVCAR-8.dedup_peak_19254	chrUn_GL000195v1	30672	32700	+	1777	NA	Intergenic	Intergenic	55049	NM_001347681	389831	Hs.743984	NM_001242480	ENSG00000276256	LOC389831	-	uncharacterized LOC389831	protein-coding
OVCAR-8.dedup_peak_9625	chr19	58607373	58607715	+	1736	NA	Intergenic	(GGGTTA)n|Simple_repeat|Simple_repeat	32145	NR_026052	65996	Hs.541177	NM_023939	ENSG00000213753	CENPBD1P1	-	CENPB DNA-binding domains containing 1 pseudogene 1	pseudo
OVCAR-8.dedup_peak_7152	chr17	19061998	19064051	+	1704	NA	TTS (NR_003271)	TTS (NR_003271)	1112	NR_003924	780852		NR_003924	ENSG00000262074	SNORD3B-2	U3-2B|U3b2	small nucleolar RNA, C/D box 3B-2	snoRNA
OVCAR-8.dedup_peak_2629	chr10	132448433	132449357	+	1674	NA	TTS (NR_149317)	TTS (NR_149317)	3706	NR_149317	170393	Hs.375059	NR_149317		C10orf91	-	chromosome 10 open reading frame 91 (putative)	ncRNA
OVCAR-8.dedup_peak_3757	chr12	8242895	8243901	+	1655	NA	promoter-TSS (NR_024254)	promoter-TSS (NR_024254)	-452	NR_024254	653113	Hs.661749	NR_024254		FAM86FP	-	family with sequence similarity 86, member A pseudogene	pseudo
OVCAR-8.dedup_peak_7670	chr17	60677249	60677983	+	1647	NA	promoter-TSS (NM_001353146)	promoter-TSS (NM_001353146)	-235	NM_001330414	54828	Hs.655028	NM_017679	ENSG00000141376	BCAS3	GAOB1|MAAB	BCAS3 microtubule associated cell migration factor	protein-coding
OVCAR-8.dedup_peak_6255	chr16	4272623	4273650	+	1642	NA	promoter-TSS (NM_003223)	promoter-TSS (NM_003223)	-113	NM_003223	7023	Hs.513305	NM_003223	ENSG00000090447	TFAP4	AP-4|bHLHc41	transcription factor AP-4	protein-coding
OVCAR-8.dedup_peak_14267	chr5	49601122	49603116	+	1634	NA	Intergenic	(TGGAA)n|Simple_repeat|Simple_repeat	839169	NM_198449	133418	Hs.561411	NM_198449	ENSG00000170571	EMB	GP70	embigin	protein-coding
OVCAR-8.dedup_peak_19248	chrM	1	1929	+	1579	NA	promoter-TSS (NR_137295)	promoter-TSS (NR_137295)	317	NR_137294
OVCAR-8.dedup_peak_7414	chr17	43283340	43284974	+	1562	NA	TTS (NR_002716).8	TTS (NR_002716).8	172	NR_002716	6066		NR_002716	ENSG00000274585	RNU2-1	RNU2|U2	RNA, U2 small nuclear 1	snRNA
OVCAR-8.dedup_peak_18299	chr8	143928305	143928767	+	1548	NA	intron (NM_201379, intron 25 of 31)	intron (NM_201379, intron 25 of 31)	11061	NM_201384	5339	Hs.434248	NM_000445	ENSG00000178209	PLEC	EBS1|EBSMD|EBSND|EBSO|EBSOG|EBSPA|HD1|LGMD2Q|LGMDR17|PCN|PLEC1|PLEC1b|PLTN	plectin	protein-coding
OVCAR-8.dedup_peak_7415	chr17	43289479	43290850	+	1495	NA	Intergenic	Intergenic	-5835	NR_002716	6066		NR_002716	ENSG00000274585	RNU2-1	RNU2|U2	RNA, U2 small nuclear 1	snRNA
OVCAR-8.dedup_peak_16034	chr6	170145907	170146549	+	1492	NA	Intergenic	Intergenic	-14414	NR_125878	102724511	Hs.550045	NR_125878		LOC102724511	-	uncharacterized LOC102724511	ncRNA
OVCAR-8.dedup_peak_7158	chr17	19188093	19190101	+	1466	NA	TTS (NR_006880)	TTS (NR_006880)	1081	NR_006880	780851		NR_006880	ENSG00000263934	SNORD3A	RNU3|U3	small nucleolar RNA, C/D box 3A	snoRNA
OVCAR-8.dedup_peak_9923	chr2	36966614	36967247	+	1427	NA	promoter-TSS (NM_003162)	promoter-TSS (NM_003162)	-394	NM_003162	6801	Hs.127486	NM_003162	ENSG00000115808	STRN	PPP2R6A|SG2NA|STRN1	striatin	protein-coding
OVCAR-8.dedup_peak_11552	chr21	6371691	6372242	+	1423	NA	Intergenic	Intergenic	88116	NM_001321072	875	Hs.533013	NM_000071	ENSG00000160200	CBS	CBSL|HIP4	cystathionine-beta-synthase	protein-coding
OVCAR-8.dedup_peak_18105	chr8	125429745	125430479	+	1398	NA	promoter-TSS (NM_025195)	promoter-TSS (NM_025195)	-246	NM_025195	10221	Hs.444947	NM_025195	ENSG00000173334	TRIB1	C8FW|GIG-2|GIG2|SKIP1|TRB-1|TRB1	tribbles pseudokinase 1	protein-coding
OVCAR-8.dedup_peak_12327	chr2_KI270776v1_alt	108495	109045	+	1398	NA	intron (NR_135766, intron 2 of 2).2	intron (NR_135766, intron 2 of 2).2	2468	NR_135768	285095	Hs.85890	NR_135766	ENSG00000216921	LOC285095	-	uncharacterized LOC285095	ncRNA
OVCAR-8.dedup_peak_7196	chr17	22521107	22521739	+	1377	NA	Intergenic	Intergenic	-1688	NM_001190452	100462977	Hs.740185	NM_001190452	ENSG00000256618	MTRNR2L1	HN1	MT-RNR2 like 1	protein-coding
OVCAR-8.dedup_peak_1764	chr1	236097027	236097509	+	1363	NA	Intergenic	LTR10A|LTR|ERV1	-32178	NM_002508	4811	Hs.356624	NM_002508	ENSG00000116962	NID1	NID	nidogen 1	protein-coding
OVCAR-8.dedup_peak_7413	chr17	43277590	43278863	+	1353	NA	promoter-TSS (NR_002716).7	promoter-TSS (NR_002716).7	-58	NR_002716	6066		NR_002716	ENSG00000274585	RNU2-1	RNU2|U2	RNA, U2 small nuclear 1	snRNA
OVCAR-8.dedup_peak_14996	chr5	181160543	181161275	+	1345	NA	Intergenic	CpG	5966	NM_206880	285659	Hs.553681	NM_206880	ENSG00000182613	OR2V2	OR2V3|OST713	olfactory receptor family 2 subfamily V member 2	protein-coding
OVCAR-8.dedup_peak_3206	chr11	67805265	67806032	+	1344	NA	promoter-TSS (NR_024249)	promoter-TSS (NR_024249)	-312	NR_024249	645332	Hs.535094	NR_024249	ENSG00000160172	FAM86C2P	-	family with sequence similarity 86, member A pseudogene	pseudo
OVCAR-8.dedup_peak_6898	chr17	488890	489226	+	1329	NA	Intergenic	(TG)n|Simple_repeat|Simple_repeat	-43118	NM_182705	359845	Hs.345588	NM_182705	ENSG00000183688	RFLNB	CFM1|FAM101B	refilin B	protein-coding
OVCAR-8.dedup_peak_11037	chr20	9015485	9016113	+	1320	NA	Intergenic	Intergenic	-53255	NM_001172646	5332	Hs.472101	NM_000933	ENSG00000101333	PLCB4	ARCND2|PI-PLC	phospholipase C beta 4	protein-coding
OVCAR-8.dedup_peak_8022	chr17_KI270729v1_random	27426	28011	+	1317	NA	NA	(GAATG)n|Satellite|Satellite	NA	NA
OVCAR-8.dedup_peak_12805	chr3	93470262	93470899	+	1304	NA	Intergenic	SAR|Satellite|Satellite	503501	NM_001314077	5627	Hs.64016	NM_000313	ENSG00000184500	PROS1	PROS|PS21|PS22|PS23|PS24|PS25|PSA|THPH5|THPH6	protein S	protein-coding
OVCAR-8.dedup_peak_7405	chr17	43233018	43234316	+	1300	NA	TTS (NR_002716)	TTS (NR_002716)	310	NR_002716	6066		NR_002716	ENSG00000274585	RNU2-1	RNU2|U2	RNA, U2 small nuclear 1	snRNA
OVCAR-8.dedup_peak_18269	chr8	143218063	143218484	+	1300	NA	Intergenic	Intergenic	5055	NM_178172	338328	Hs.426410	NM_178172	ENSG00000277494	GPIHBP1	GPI-HBP1|HYPL1D	glycosylphosphatidylinositol anchored high density lipoprotein binding protein 1	protein-coding
OVCAR-8.dedup_peak_10964	chr2	241896388	241896955	+	1286	NA	intron (NR_135766, intron 2 of 2)	intron (NR_135766, intron 2 of 2)	2469	NR_135768	285095	Hs.85890	NR_135766	ENSG00000216921	LOC285095	-	uncharacterized LOC285095	ncRNA
OVCAR-8.dedup_peak_399	chr1	31431649	31432246	+	1283	NA	intron (NM_178865, intron 8 of 9)	(GATAGGGTG)n|Simple_repeat|Simple_repeat	18134	NM_001199039	347735	Hs.270655	NM_018565	ENSG00000168528	SERINC2	FKSG84|PRO0899|TDE2|TDE2L	serine incorporator 2	protein-coding
OVCAR-8.dedup_peak_6284	chr16	5097718	5098629	+	1269	NA	promoter-TSS (NM_001289029)	promoter-TSS (NM_001289029)	-353	NM_001289029	196483	Hs.406461	NM_201400	ENSG00000118894	EEF2KMT	EFM3|FAM86A|SB153|eEF2-KMT	eukaryotic elongation factor 2 lysine methyltransferase	protein-coding
OVCAR-8.dedup_peak_7971	chr17	83247066	83247493	+	1250	NA	Intergenic	(GTTAGG)n|Simple_repeat|Simple_repeat	20382	NR_029406	388574	Hs.546918	NR_029406	ENSG00000232938	RPL23AP87	-	ribosomal protein L23a pseudogene 87	pseudo
OVCAR-8.dedup_peak_12934	chr3	125915720	125916677	+	1245	NA	promoter-TSS (NR_024250)	promoter-TSS (NR_024250)	-403	NR_024251	100125556	Hs.553949	NR_024250	ENSG00000171084	FAM86JP	-	family with sequence similarity 86, member A pseudogene	pseudo
OVCAR-8.dedup_peak_773	chr1	85580131	85581467	+	1242	NA	promoter-TSS (NM_001554)	promoter-TSS (NM_001554)	38	NM_001554	3491	Hs.8867	NM_001554	ENSG00000142871	CCN1	CYR61|GIG1|IGFBP10	cellular communication network factor 1	protein-coding
OVCAR-8.dedup_peak_9638	chr19_GL949747v2_alt	108219	108956	+	1242	NA	Intergenic	Intergenic	-4004	NM_014516	4849	Hs.343571	NM_014516	ENSG00000088038	CNOT3	LENG2|NOT3|NOT3H	CCR4-NOT transcription complex subunit 3	protein-coding
OVCAR-8.dedup_peak_18303	chr8	143951708	143953073	+	1238	NA	intron (NM_000445, intron 2 of 32)	intron (NM_000445, intron 2 of 32)	1444	NM_201379	5339	Hs.434248	NM_000445	ENSG00000178209	PLEC	EBS1|EBSMD|EBSND|EBSO|EBSOG|EBSPA|HD1|LGMD2Q|LGMDR17|PCN|PLEC1|PLEC1b|PLTN	plectin	protein-coding
OVCAR-8.dedup_peak_9656	chr19_GL949750v2_alt	108219	108952	+	1238	NA	Intergenic	Intergenic	-4006	NM_014516	4849	Hs.343571	NM_014516	ENSG00000088038	CNOT3	LENG2|NOT3|NOT3H	CCR4-NOT transcription complex subunit 3	protein-coding
OVCAR-8.dedup_peak_9650	chr19_GL949749v2_alt	108219	108961	+	1214	NA	Intergenic	Intergenic	-4001	NM_014516	4849	Hs.343571	NM_014516	ENSG00000088038	CNOT3	LENG2|NOT3|NOT3H	CCR4-NOT transcription complex subunit 3	protein-coding
OVCAR-8.dedup_peak_17517	chr8	12194088	12194932	+	1209	NA	promoter-TSS (NR_148876)	promoter-TSS (NR_148876)	-377	NR_148877	653333	Hs.458413	NM_001137610	ENSG00000145002	FAM86B2	-	family with sequence similarity 86 member B2	protein-coding
OVCAR-8.dedup_peak_16587	chr7	1446053	1446462	+	1200	NA	intron (NM_182924, intron 5 of 16)	intron (NM_182924, intron 5 of 16)	13213	NM_182924	79778	Hs.376617	NM_024723	ENSG00000164877	MICALL2	JRAB|MICAL-L2	MICAL like 2	protein-coding
OVCAR-8.dedup_peak_5014	chr14	34546669	34547812	+	1198	NA	TTS (NR_004400).7	TTS (NR_004400).7	526	NR_004408	26869		NR_004408	ENSG00000207513	RNU1-3	HSD4|RNU1G3	RNA, U1 small nuclear 3	snRNA
OVCAR-8.dedup_peak_3989	chr12	54279637	54280817	+	1193	NA	promoter-TSS (NM_031157)	promoter-TSS (NM_031157)	-105	NM_012117	23468	Hs.349283	NM_012117	ENSG00000094916	CBX5	HEL25|HP1|HP1A	chromobox 5	protein-coding
OVCAR-8.dedup_peak_6891	chr17	112994	113563	+	1180	NA	Intergenic	(ACCCTA)n|Simple_repeat|Simple_repeat	-24293	NM_001097610	653486	Hs.127059	NM_001097610	ENSG00000268320	SCGB1C2	SCGB1C1	secretoglobin family 1C member 2	protein-coding
OVCAR-8.dedup_peak_9669	chr19_GL949752v1_alt	108213	108962	+	1177	NA	intron (NR_110279, intron 11 of 12)	intron (NR_110279, intron 11 of 12)	-4004	NM_014516	4849	Hs.343571	NM_014516	ENSG00000088038	CNOT3	LENG2|NOT3|NOT3H	CCR4-NOT transcription complex subunit 3	protein-coding
OVCAR-8.dedup_peak_8071	chr17_KI270861v1_alt	146066	146757	+	1172	NA	promoter-TSS (NR_028505).2	promoter-TSS (NR_028505).2	-111	NR_028505	84981	Hs.597755	NM_032895	ENSG00000186594	MIR22HG	C17orf91	MIR22 host gene	ncRNA
OVCAR-8.dedup_peak_9676	chr19_GL949753v2_alt	108221	108947	+	1170	NA	Intergenic	Intergenic	-4007	NM_014516	4849	Hs.343571	NM_014516	ENSG00000088038	CNOT3	LENG2|NOT3|NOT3H	CCR4-NOT transcription complex subunit 3	protein-coding
OVCAR-8.dedup_peak_5015	chr14	34555281	34556434	+	1165	NA	TTS (NR_004400).8	TTS (NR_004400).8	532	NR_004400	26863		NR_004400	ENSG00000206737	RNVU1-18	RNU1-25|RNU1-25P|RNU1-5|RNU1P1|RNU1P9|U1.15|U1P101|U1P15|vU1.18	RNA, variant U1 small nuclear 18	snRNA
OVCAR-8.dedup_peak_7997	chr17_GL383563v3_alt	52994	53456	+	1158	NA	Intergenic	(ACCCTA)n|Simple_repeat|Simple_repeat	-24346	NM_001097610	653486	Hs.127059	NM_001097610	ENSG00000268320	SCGB1C2	SCGB1C1	secretoglobin family 1C member 2	protein-coding
OVCAR-8.dedup_peak_9688	chr19_KI270938v1_alt	108219	108962	+	1153	NA	Intergenic	Intergenic	-4001	NM_014516	4849	Hs.343571	NM_014516	ENSG00000088038	CNOT3	LENG2|NOT3|NOT3H	CCR4-NOT transcription complex subunit 3	protein-coding
OVCAR-8.dedup_peak_9662	chr19_GL949751v2_alt	108213	108941	+	1137	NA	Intergenic	Intergenic	-4014	NM_014516	4849	Hs.343571	NM_014516	ENSG00000088038	CNOT3	LENG2|NOT3|NOT3H	CCR4-NOT transcription complex subunit 3	protein-coding
OVCAR-8.dedup_peak_6937	chr17	1716040	1716729	+	1134	NA	promoter-TSS (NR_028505)	promoter-TSS (NR_028505)	-112	NR_028504	84981	Hs.597755	NM_032895	ENSG00000186594	MIR22HG	C17orf91	MIR22 host gene	ncRNA
OVCAR-8.dedup_peak_17024	chr7	94657734	94658616	+	1133	NA	intron (NM_001172437, intron 1 of 1)	intron (NM_001172437, intron 1 of 1)	1805	NM_001172438	23089	Hs.147492	NM_015068	ENSG00000242265	PEG10	EDR|HB-1|MEF3L|Mar2|Mart2|RGAG3|RTL2|SIRH1	paternally expressed 10	protein-coding
OVCAR-8.dedup_peak_14050	chr4	190182922	190183265	+	1123	NA	intron (NR_137167, intron 3 of 5)	(AGGGTT)n|Simple_repeat|Simple_repeat	9319	NM_001293798	100288687	Hs.728749	NM_001205218	ENSG00000260596	DUX4	DUX4L	double homeobox 4	protein-coding
OVCAR-8.dedup_peak_9628	chr19_GL949746v1_alt	108219	108954	+	1121	NA	Intergenic	Intergenic	-4005	NM_014516	4849	Hs.343571	NM_014516	ENSG00000088038	CNOT3	LENG2|NOT3|NOT3H	CCR4-NOT transcription complex subunit 3	protein-coding
OVCAR-8.dedup_peak_4517	chr12	132597899	132598785	+	1113	NA	Intergenic	CpG	12240	NM_001195520	100507055	Hs.282811	NM_001195520	ENSG00000204583	LRCOL1	-	leucine rich colipase like 1	protein-coding
OVCAR-8.dedup_peak_150	chr1	9768072	9768948	+	1105	NA	intron (NM_001009566, intron 2 of 18)	intron (NM_001009566, intron 2 of 18)	56016	NM_001009566	22883	Hs.29665	NM_014944	ENSG00000171603	CLSTN1	ALC-ALPHA|CDHR12|CST-1|CSTN1|PIK3CD|XB31alpha|alcalpha1|alcalpha2	calsyntenin 1	protein-coding
OVCAR-8.dedup_peak_3059	chr11	62840311	62841840	+	1086	NA	promoter-TSS (NM_018093)	promoter-TSS (NM_018093)	734	NM_001369451	54663	Hs.654620	NM_018093	ENSG00000133316	WDR74	Nsa1	WD repeat domain 74	protein-coding
OVCAR-8.dedup_peak_6954	chr17	2400995	2402152	+	1085	NA	promoter-TSS (NM_020310)	promoter-TSS (NM_020310)	-513	NM_020310	4335	Hs.626579	NM_020310	ENSG00000070444	MNT	MAD6|MXD6|ROX|bHLHd3	MAX network transcriptional repressor	protein-coding
OVCAR-8.dedup_peak_9644	chr19_GL949748v2_alt	108219	108967	+	1074	NA	Intergenic	Intergenic	-3998	NM_014516	4849	Hs.343571	NM_014516	ENSG00000088038	CNOT3	LENG2|NOT3|NOT3H	CCR4-NOT transcription complex subunit 3	protein-coding
OVCAR-8.dedup_peak_6188	chr16	2127806	2128908	+	1074	NA	intron (NM_000296, intron 1 of 45)	intron (NM_000296, intron 1 of 45)	-4762	NR_039741	100616258		NR_039741	ENSG00000265867	MIR4516	mir-4516	microRNA 4516	ncRNA
OVCAR-8.dedup_peak_2100	chr10	41859681	41860406	+	1061	NA	Intergenic	(ATGGA)n|Simple_repeat|Simple_repeat	508002	NR_024380	441666	Hs.255729	NR_024380	ENSG00000215146	LOC441666	-	zinc finger protein 91 pseudogene	pseudo
OVCAR-8.dedup_peak_11184	chr20	34525534	34526347	+	1060	NA	intron (NM_001281728, intron 2 of 4)	intron (NM_001281728, intron 2 of 4)	9556	NM_001281727	83658	Hs.593920	NM_014183	ENSG00000125971	DYNLRB1	BITH|BLP|DNCL2A|DNLC2A|ROBLD1	dynein light chain roadblock-type 1	protein-coding
OVCAR-8.dedup_peak_13003	chr3	130111441	130112459	+	1059	NA	promoter-TSS (NR_024252)	promoter-TSS (NR_024252)	243	NR_146653	105374104	Hs.587226	NR_146653	ENSG00000249846	LINC02021	-	long intergenic non-protein coding RNA 2021	ncRNA
OVCAR-8.dedup_peak_11618	chr21	10692633	10693171	+	1029	NA	Intergenic	(TTCCA)n|Simple_repeat|Simple_repeat	171388	NM_001290224	7179	Hs.122986	NM_199259	ENSG00000274391	TPTE	CT44|PTEN2	transmembrane phosphatase with tensin homology	protein-coding
OVCAR-8.dedup_peak_17923	chr8	94895136	94896350	+	1022	NA	promoter-TSS (NM_001354516)	promoter-TSS (NM_001354516)	-25	NM_001354522	137682	Hs.435500	NM_152416	ENSG00000156170	NDUFAF6	C8orf38|MC1DN17	NADH:ubiquinone oxidoreductase complex assembly factor 6	protein-coding
OVCAR-8.dedup_peak_17114	chr7	107168053	107169072	+	1010	NA	promoter-TSS (NM_012257).2	promoter-TSS (NM_012257).2	-399	NM_001244262	26959	Hs.162032	NM_012257	ENSG00000105856	HBP1	-	HMG-box transcription factor 1	protein-coding
OVCAR-8.dedup_peak_945	chr1	110338355	110339489	+	1001	NA	promoter-TSS (NM_001201545)	promoter-TSS (NM_001201545)	249	NR_036595	440600	Hs.649375	NR_036595	ENSG00000227963	RBM15-AS1	AS-RBM15	RBM15 antisense RNA 1	ncRNA
OVCAR-8.dedup_peak_6760	chr16	87388025	87388758	+	1000	NA	intron (NM_001282683, intron 2 of 9)	intron (NM_001282683, intron 2 of 9)	3730	NM_001282683	79791	Hs.567582	NM_024735	ENSG00000103264	FBXO31	FBX14|FBXO14|Fbx31|MRT45|pp2386	F-box protein 31	protein-coding
OVCAR-8.dedup_peak_9242	chr19	41397033	41397911	+	999	NA	promoter-TSS (NM_000709)	promoter-TSS (NM_000709)	-113	NM_020158	56915	Hs.283741	NM_020158	ENSG00000077348	EXOSC5	RRP41B|RRP46|Rrp46p|hRrp46p|p12B	exosome component 5	protein-coding
OVCAR-8.dedup_peak_13566	chr4	49148815	49149840	+	994	NA	Intergenic	(TCCAT)n|Simple_repeat|Simple_repeat	162685	NM_001286791	80157	Hs.479703	NM_025087	ENSG00000109182	CWH43	CWH43-C|PGAP2IP	cell wall biogenesis 43 C-terminal homolog	protein-coding
OVCAR-8.dedup_peak_18403	chr9	9903	10568	+	968	NA	Intergenic	(TAACCC)n|Simple_repeat|Simple_repeat	-1752	NR_051986	100287596	Hs.719844	NR_051986		DDX11L5	-	DEAD/H-box helicase 11 like 5	pseudo
OVCAR-8.dedup_peak_6268	chr16	4616161	4616654	+	965	NA	Intergenic	CpG-9218	-1519	NM_145253	124402	Hs.513313	NM_145253	ENSG00000153443	UBALD1	FAM100A|PP11303	UBA like domain containing 1	protein-coding
OVCAR-8.dedup_peak_2514	chr10	110226146	110227219	+	962	NA	intron (NM_005962, intron 1 of 5)	CpG	686	NM_005962	4601	Hs.602078	NM_005962	ENSG00000119950	MXI1	MAD2|MXD2|MXI|bHLHc11	MAX interactor 1, dimerization protein	protein-coding
OVCAR-8.dedup_peak_218	chr1	16895675	16896769	+	956	NA	TTS (NR_004400).4	TTS (NR_004400).4	242	NR_004430	26871		NR_004430	ENSG00000206652	RNU1-1	HSD1|HU1-1|RNU1|RNU1A|RNU1A3|RNU1G4|Rnu1a1|U1|U1A1	RNA, U1 small nuclear 1	snRNA
OVCAR-8.dedup_peak_9234	chr19	41225459	41226347	+	952	NA	promoter-TSS (NM_001278599)	promoter-TSS (NM_001278599)	-852	NM_001278599	558	Hs.590970	NM_001699	ENSG00000167601	AXL	ARK|JTK11|Tyro7|UFO	AXL receptor tyrosine kinase	protein-coding
OVCAR-8.dedup_peak_16565	chr7	876206	876930	+	949	NA	promoter-TSS (NM_015949)	promoter-TSS (NM_015949)	14	NM_015949	51608	Hs.107387	NM_015949	ENSG00000239857	GET4	C7orf20|CEE|CGI-20|TRC35	guided entry of tail-anchored proteins factor 4	protein-coding
OVCAR-8.dedup_peak_9254	chr19	42268290	42269248	+	947	NA	intron (NM_001304815, intron 1 of 20)	CpG	232	NM_001304815	23152	Hs.388236	NM_015125	ENSG00000079432	CIC	MRD45	capicua transcriptional repressor	protein-coding
OVCAR-8.dedup_peak_18745	chr9	91796634	91798483	+	947	NA	intron (NM_001318204, intron 1 of 7)	intron (NM_001318204, intron 1 of 7)	152670	NM_004560	4920	Hs.98255	NM_004560	ENSG00000169071	ROR2	BDB|BDB1|NTRKR2	receptor tyrosine kinase like orphan receptor 2	protein-coding
OVCAR-8.dedup_peak_8468	chr19	245433	246153	+	938	NA	Intergenic	(TAACCC)n|Simple_repeat|Simple_repeat	-43584	NR_028324	399844	Hs.356758	NM_001004321		LINC01002	-	long intergenic non-protein coding RNA 1002	ncRNA
OVCAR-8.dedup_peak_8782	chr19	10835651	10836664	+	936	NA	promoter-TSS (NR_104015)	promoter-TSS (NR_104015)	55	NM_006858	11018	Hs.211463	NM_006858	ENSG00000099203	TMED1	IL1RL1LG|Il1rl1l|Tp24|p24g1	transmembrane p24 trafficking protein 1	protein-coding
OVCAR-8.dedup_peak_7408	chr17	43244906	43246688	+	935	NA	promoter-TSS (NR_002716).4	promoter-TSS (NR_002716).4	67	NR_002716	6066		NR_002716	ENSG00000274585	RNU2-1	RNU2|U2	RNA, U2 small nuclear 1	snRNA
OVCAR-8.dedup_peak_4038	chr12	57111734	57112588	+	934	NA	promoter-TSS (NM_003153)	promoter-TSS (NM_003153)	-799	NM_001178078	6778	Hs.524518	NM_003153	ENSG00000166888	STAT6	D12S1644|IL-4-STAT|STAT6B|STAT6C	signal transducer and activator of transcription 6	protein-coding
OVCAR-8.dedup_peak_2106	chr10	41889333	41889698	+	929	NA	Intergenic	(AATGG)n|Simple_repeat|Simple_repeat	478530	NR_024380	441666	Hs.255729	NR_024380	ENSG00000215146	LOC441666	-	zinc finger protein 91 pseudogene	pseudo
OVCAR-8.dedup_peak_7406	chr17	43239166	43240099	+	916	NA	TTS (NR_002716).2	TTS (NR_002716).2	479	NR_002716	6066		NR_002716	ENSG00000274585	RNU2-1	RNU2|U2	RNA, U2 small nuclear 1	snRNA
OVCAR-8.dedup_peak_18695	chr9	83920913	83921677	+	913	NA	intron (NM_001354071, intron 1 of 16)	CpG	137	NM_001354069	55582	Hs.697514	NM_017576	ENSG00000165115	KIF27	-	kinesin family member 27	protein-coding
OVCAR-8.dedup_peak_2979	chr11	57657399	57657811	+	900	NA	promoter-TSS (NM_001142597)	promoter-TSS (NM_001142597)	-139	NM_001142597	10978	Hs.523687	NM_006831	ENSG00000172409	CLP1	HEAB|hClp1	cleavage and polyadenylation factor I subunit 1	protein-coding
OVCAR-8.dedup_peak_11844	chr21	46699749	46700078	+	897	NA	Intergenic	(AGGGTT)n|Simple_repeat|Simple_repeat	64239	NM_001242866	3275	Hs.154163	NM_001535	ENSG00000160310	PRMT2	HRMT1L1	protein arginine methyltransferase 2	protein-coding
OVCAR-8.dedup_peak_8687	chr19	7197260	7198277	+	894	NA	intron (NM_001079817, intron 2 of 20)	(GT)n|Simple_repeat|Simple_repeat	96646	NM_001079817	3643	Hs.465744	NM_000208	ENSG00000171105	INSR	CD220|HHF5	insulin receptor	protein-coding
OVCAR-8.dedup_peak_7412	chr17	43272364	43273266	+	889	NA	Intergenic	HERVIP10FH-int|LTR|ERV1	5353	NR_002716	6066		NR_002716	ENSG00000274585	RNU2-1	RNU2|U2	RNA, U2 small nuclear 1	snRNA
OVCAR-8.dedup_peak_12786	chr3	75435080	75435957	+	879	NA	promoter-TSS (NR_024241)	promoter-TSS (NR_024241)	210	NR_151707	107986100	Hs.673812	NR_151705	ENSG00000272690	LINC02018	-	long intergenic non-protein coding RNA 2018	ncRNA
OVCAR-8.dedup_peak_19734	chrX_KI270880v1_alt	5348	8037	+	876	NA	Intergenic	Intergenic	6691	NR_027231	283981	Hs.575741	NR_027231		LINC00685	CXYorf10|NCRNA00107|PPP2R3B-AS1	long intergenic non-protein coding RNA 685	ncRNA
OVCAR-8.dedup_peak_7410	chr17	43265709	43267172	+	872	NA	TTS (NR_002716).6	TTS (NR_002716).6	383	NR_002716	6066		NR_002716	ENSG00000274585	RNU2-1	RNU2|U2	RNA, U2 small nuclear 1	snRNA
OVCAR-8.dedup_peak_11564	chr21	7141675	7142556	+	870	NA	Intergenic	Intergenic	77689	NM_001322975	102723360	Hs.743984	NM_001322975		LOC102723360	-	uncharacterized LOC102723360	protein-coding
OVCAR-8.dedup_peak_11568	chr21	7614074	7614972	+	870	NA	Intergenic	Intergenic	77678	NM_001322975	102723360	Hs.743984	NM_001322975		LOC102723360	-	uncharacterized LOC102723360	protein-coding
OVCAR-8.dedup_peak_11508	chr20	63956367	63956701	+	865	NA	promoter-TSS (NR_148435)	promoter-TSS (NR_148435)	-118	NR_148442	54963	Hs.504998	NM_017859	ENSG00000198276	UCKL1	UCK1L|URKL1	uridine-cytidine kinase 1 like 1	protein-coding
OVCAR-8.dedup_peak_18727	chr9	88534216	88535196	+	856	NA	promoter-TSS (NM_001161625)	promoter-TSS (NM_001161625)	-395	NM_001161625	158046	Hs.734507	NM_145283	ENSG00000130045	NXNL2	C9orf121|RDCVF2|RdCVF2L	nucleoredoxin like 2	protein-coding
OVCAR-8.dedup_peak_8951	chr19	18522074	18522659	+	856	NA	promoter-TSS (NM_006532)	promoter-TSS (NM_006532)	-296	NM_006532	8178	Hs.515260	NM_006532	ENSG00000105656	ELL	C19orf17|ELL1|MEN|PPP1R68	elongation factor for RNA polymerase II	protein-coding
OVCAR-8.dedup_peak_11577	chr21	8107602	8108473	+	855	NA	Intergenic	Intergenic	-89583	NR_038958	100507412	Hs.426704	NR_038958		LOC100507412	-	uncharacterized LOC100507412	ncRNA
OVCAR-8.dedup_peak_8198	chr18	11980810	11981471	+	839	NA	promoter-TSS (NM_014214)	promoter-TSS (NM_014214)	-367	NM_014214	3613	Hs.743311	NM_014214	ENSG00000141401	IMPA2	-	inositol monophosphatase 2	protein-coding
OVCAR-8.dedup_peak_7550	chr17	49677482	49678384	+	834	NA	5' UTR (NM_001007228, exon 1 of 10)	5' UTR (NM_001007228, exon 1 of 10)	164	NM_001007228	8405	Hs.463382	NM_003563	ENSG00000121067	SPOP	BTBD32|TEF2	speckle type BTB/POZ protein	protein-coding
OVCAR-8.dedup_peak_8225	chr18	12947646	12948601	+	830	NA	exon (NM_001013437, exon 1 of 9)	exon (NM_001013437, exon 1 of 9)	112	NM_001013437	81929	Hs.301048	NM_031216	ENSG00000085415	SEH1L	SEC13L|SEH1A|SEH1B|Seh1	SEH1 like nucleoporin	protein-coding
OVCAR-8.dedup_peak_5417	chr14	101760456	101761150	+	829	NA	promoter-TSS (NM_001352913)	promoter-TSS (NM_001352913)	230	NM_001352914	5527	Hs.368264	NM_002719	ENSG00000078304	PPP2R5C	B56G|B56gamma|PR61G	protein phosphatase 2 regulatory subunit B'gamma	protein-coding
OVCAR-8.dedup_peak_216	chr1	16740145	16741205	+	827	NA	TTS (NR_004400).3	TTS (NR_004400).3	159	NR_004430	26871		NR_004430	ENSG00000206652	RNU1-1	HSD1|HU1-1|RNU1|RNU1A|RNU1A3|RNU1G4|Rnu1a1|U1|U1A1	RNA, U1 small nuclear 1	snRNA
OVCAR-8.dedup_peak_11537	chr21	5709513	5710404	+	820	NA	Intergenic	Intergenic	140754	NM_001322975	102723360	Hs.743984	NM_001322975		LOC102723360	-	uncharacterized LOC102723360	protein-coding
OVCAR-8.dedup_peak_17301	chr7	149233602	149234192	+	816	NA	Intergenic	Intergenic	-5754	NM_012256	7988	Hs.490510	NM_012256	ENSG00000170260	ZNF212	C2H2-150|ZNF182|ZNFC150	zinc finger protein 212	protein-coding
OVCAR-8.dedup_peak_5991	chr15	92803857	92804598	+	813	NA	Intergenic	Intergenic	8743	NR_033769	728619	Hs.684129	NR_033769		ASB9P1	-	ankyrin repeat and SOCS box containing 9 pseudogene 1	pseudo
OVCAR-8.dedup_peak_14185	chr5	23526788	23527833	+	811	NA	exon (NM_001310214, exon 11 of 11)	exon (NM_001310214, exon 11 of 11)	19655	NM_001310214	56979	Hs.283096	NM_020227	ENSG00000164256	PRDM9	KMT8B|MEISETZ|MSBP3|PFM6|ZNF899	PR/SET domain 9	protein-coding
OVCAR-8.dedup_peak_14957	chr5	178585453	178585841	+	805	NA	intron (NM_173465, intron 1 of 28)	intron (NM_173465, intron 1 of 28)	4746	NM_173465	91522	Hs.660026	NM_173465	ENSG00000050767	COL23A1	-	collagen type XXIII alpha 1 chain	protein-coding
OVCAR-8.dedup_peak_7407	chr17	43240522	43241357	+	801	NA	promoter-TSS (NR_002716).2	promoter-TSS (NR_002716).2	431	NR_002716	6066		NR_002716	ENSG00000274585	RNU2-1	RNU2|U2	RNA, U2 small nuclear 1	snRNA
OVCAR-8.dedup_peak_2782	chr11	10249618	10249994	+	801	NA	intron (NM_030962, intron 1 of 39)	intron (NM_030962, intron 1 of 39)	44401	NM_030962	81846	Hs.577252	NM_030962	ENSG00000133812	SBF2	CMT4B2|DENND7B|MTMR13	SET binding factor 2	protein-coding
OVCAR-8.dedup_peak_11565	chr21	7258570	7258926	+	800	NA	Intergenic	(TGGAA)n|Simple_repeat|Simple_repeat	-171889	NM_001322044	102724219	Hs.743984	NM_001322044		LOC102724219	-	uncharacterized LOC102724219	protein-coding
OVCAR-8.dedup_peak_3260	chr11	71786757	71787590	+	800	NA	promoter-TSS (NM_001099653)	promoter-TSS (NM_001099653)	-338	NM_152563	55199	Hs.567527	NM_018172	ENSG00000158483	FAM86C1	FAM86C	family with sequence similarity 86 member C1	protein-coding
OVCAR-8.dedup_peak_4298	chr12	111325554	111326481	+	797	NA	intron (NM_015267, intron 18 of 21)	intron (NM_015267, intron 18 of 21)	21875	NR_106818	102465455		NR_106818	ENSG00000273700	MIR6760	hsa-mir-6760	microRNA 6760	ncRNA
OVCAR-8.dedup_peak_17337	chr7	151875190	151875777	+	797	NA	intron (NM_016203, intron 1 of 15)	intron (NM_016203, intron 1 of 15)	-1559	NR_038926	100505483	Hs.649054	NR_038926		PRKAG2-AS1	-	PRKAG2 antisense RNA 1	ncRNA
OVCAR-8.dedup_peak_19285	chrUn_GL000220v1	7122	7950	+	796	NA	Intergenic	Intergenic	-89593	NR_038958	100507412	Hs.426704	NR_038958		LOC100507412	-	uncharacterized LOC100507412	ncRNA
OVCAR-8.dedup_peak_18270	chr8	143219546	143220121	+	793	NA	Intergenic	Intergenic	6615	NM_178172	338328	Hs.426410	NM_178172	ENSG00000277494	GPIHBP1	GPI-HBP1|HYPL1D	glycosylphosphatidylinositol anchored high density lipoprotein binding protein 1	protein-coding
OVCAR-8.dedup_peak_11632	chr21	15030929	15031979	+	788	NA	intron (NM_003489, intron 2 of 3)	intron (NM_003489, intron 2 of 3)	33546	NM_003489	8204	Hs.155017	NM_003489	ENSG00000180530	NRIP1	CAKUT3|RIP140	nuclear receptor interacting protein 1	protein-coding
OVCAR-8.dedup_peak_7416	chr17	43295771	43296664	+	784	NA	TTS (NR_002716).9	TTS (NR_002716).9	398	NR_002716	6066		NR_002716	ENSG00000274585	RNU2-1	RNU2|U2	RNA, U2 small nuclear 1	snRNA
OVCAR-8.dedup_peak_4815	chr13	109424038	109424410	+	784	NA	Intergenic	Intergenic	23528	NR_126361	104326054	Hs.569298	NR_126361	ENSG00000229792	LINC00399	TCONS_00021596	long intergenic non-protein coding RNA 399	ncRNA
OVCAR-8.dedup_peak_11456	chr20	62087620	62089011	+	776	NA	Intergenic	Intergenic	-22505	NM_003185	6874	Hs.18857	NM_003185	ENSG00000130699	TAF4	TAF2C|TAF2C1|TAF4A|TAFII130|TAFII135	TATA-box binding protein associated factor 4	protein-coding
OVCAR-8.dedup_peak_17422	chr7	159335780	159336073	+	767	NA	Intergenic	(GTTAGG)n|Simple_repeat|Simple_repeat	-190969	NM_001304522	7434	Hs.585052	NM_003382	ENSG00000106018	VIPR2	C16DUPq36.3|DUP7q36.3|PACAP-R-3|PACAP-R3|VIP-R-2|VPAC2|VPAC2R|VPCAP2R	vasoactive intestinal peptide receptor 2	protein-coding
OVCAR-8.dedup_peak_13569	chr4	49154122	49155090	+	766	NA	Intergenic	(TCCAT)n|Simple_repeat|Simple_repeat	167964	NM_001286791	80157	Hs.479703	NM_025087	ENSG00000109182	CWH43	CWH43-C|PGAP2IP	cell wall biogenesis 43 C-terminal homolog	protein-coding
OVCAR-8.dedup_peak_7223	chr17	28335095	28335909	+	765	NA	promoter-TSS (NM_001267778)	promoter-TSS (NM_001267778)	-13	NM_001267778	90410	Hs.705431	NM_174887	ENSG00000109083	IFT20	-	intraflagellar transport 20	protein-coding
OVCAR-8.dedup_peak_16650	chr7	4641681	4642310	+	764	NA	Intergenic	CpG	-40300	NM_001037165	221937	Hs.487393	NM_001037165	ENSG00000164916	FOXK1	FOXK1L	forkhead box K1	protein-coding
OVCAR-8.dedup_peak_8710	chr19	7943619	7944056	+	762	NA	promoter-TSS (NM_006351)	promoter-TSS (NM_006351)	-171	NM_006351	10469	Hs.465784	NM_006351	ENSG00000104980	TIMM44	TIM44	translocase of inner mitochondrial membrane 44	protein-coding
OVCAR-8.dedup_peak_9471	chr19	49877241	49878119	+	759	NA	promoter-TSS (NM_001168222)	promoter-TSS (NM_001168222)	-22	NM_001168222	79735	Hs.631587	NM_024682	ENSG00000104946	TBC1D17	-	TBC1 domain family member 17	protein-coding
OVCAR-8.dedup_peak_7630	chr17	58517698	58518385	+	759	NA	promoter-TSS (NM_004687)	promoter-TSS (NM_004687)	-161	NM_004687	9110	Hs.514373	NM_004687	ENSG00000108389	MTMR4	FYVE-DSP2|ZFYVE11	myotubularin related protein 4	protein-coding
OVCAR-8.dedup_peak_5344	chr14	91060603	91061217	+	756	NA	promoter-TSS (NM_001322234)	promoter-TSS (NM_001322234)	-261	NM_182398	9252	Hs.510225	NM_004755	ENSG00000100784	RPS6KA5	MSK1|MSPK1|RLPK	ribosomal protein S6 kinase A5	protein-coding
OVCAR-8.dedup_peak_7721	chr17	64506108	64507055	+	756	NA	promoter-TSS (NR_133644)	promoter-TSS (NR_133644)	150	NM_001320596	1655	Hs.279806	NM_004396	ENSG00000108654	DDX5	G17P1|HLR1|HUMP68|p68	DEAD-box helicase 5	protein-coding
OVCAR-8.dedup_peak_2415	chr10	97318849	97319822	+	750	NA	promoter-TSS (NM_005479)	promoter-TSS (NM_005479)	64	NM_005479	10023	Hs.126057	NM_005479	ENSG00000165879	FRAT1	-	FRAT regulator of WNT signaling pathway 1	protein-coding
OVCAR-8.dedup_peak_19200	chr9	137150342	137151418	+	748	NA	intron (NM_001185091, intron 5 of 19)	intron (NM_001185091, intron 5 of 19)	11726	NM_021569	2902	Hs.558334	NM_000832	ENSG00000176884	GRIN1	GluN1|MRD8|NDHMSD|NDHMSR|NMD-R1|NMDA1|NMDAR1|NR1	glutamate ionotropic receptor NMDA type subunit 1	protein-coding
OVCAR-8.dedup_peak_15041	chr6	147609	148079	+	748	NA	intron (NR_109817, intron 1 of 2)	(CTAACC)n|Simple_repeat|Simple_repeat	315	NR_109817	441123		NR_109817		LINC00266-3	C6orf88|NCRNA00266-3|NCRNA00266C|dJ24O22.2	long intergenic non-protein coding RNA 266-3	ncRNA
OVCAR-8.dedup_peak_18308	chr8	144103714	144104564	+	748	NA	promoter-TSS (NM_030974)	promoter-TSS (NM_030974)	-322	NM_032272	84232	Hs.19673	NM_032272	ENSG00000179632	MAF1	-	MAF1 homolog, negative regulator of RNA polymerase III	protein-coding
OVCAR-8.dedup_peak_16855	chr7	44038967	44039644	+	745	NA	intron (NR_072981, intron 1 of 2)	intron (NR_072981, intron 1 of 2)	256	NR_072982	255031	Hs.633978	NR_015401		LINC00957	-	long intergenic non-protein coding RNA 957	ncRNA
OVCAR-8.dedup_peak_10750	chr2	219387576	219388646	+	741	NA	promoter-TSS (NR_134970)	promoter-TSS (NR_134970)	-199	NM_001319120	23549	Hs.258551	NM_012100	ENSG00000123992	DNPEP	ASPEP|DAP	aspartyl aminopeptidase	protein-coding
OVCAR-8.dedup_peak_3726	chr12	6851271	6852683	+	741	NA	promoter-TSS (NM_031299)	promoter-TSS (NM_031299)	-47	NM_001297603	83461	Hs.524216	NM_031299	ENSG00000111665	CDCA3	GRCC8|TOME-1	cell division cycle associated 3	protein-coding
OVCAR-8.dedup_peak_4452	chr12	124438693	124439540	+	739	NA	intron (NM_001077261, intron 9 of 47)	GA-rich|Low_complexity|Low_complexity	-101874	NR_106940	102466204		NR_106940	ENSG00000275967	MIR6880	hsa-mir-6880	microRNA 6880	ncRNA
OVCAR-8.dedup_peak_11294	chr20	45313178	45313560	+	732	NA	intron (NM_014276, intron 6 of 11)	(CTAACC)n|Simple_repeat|Simple_repeat	-4840	NM_003833	8785	Hs.278489	NM_003833	ENSG00000124159	MATN4	-	matrilin 4	protein-coding
OVCAR-8.dedup_peak_11420	chr20	58309357	58309739	+	731	NA	promoter-TSS (NM_020673)	promoter-TSS (NM_020673)	-109	NR_003505	55370	Hs.473179	NM_018498		PPP4R1L	C20orf192|PPP4R1P1|PRO1085	protein phosphatase 4 regulatory subunit 1 like (pseudogene)	pseudo
OVCAR-8.dedup_peak_215	chr1	16666259	16667319	+	728	NA	TTS (NR_004400).2	TTS (NR_004400).2	159	NR_004430	26871		NR_004430	ENSG00000206652	RNU1-1	HSD1|HU1-1|RNU1|RNU1A|RNU1A3|RNU1G4|Rnu1a1|U1|U1A1	RNA, U1 small nuclear 1	snRNA
OVCAR-8.dedup_peak_1215	chr1	151281284	151282300	+	717	NA	promoter-TSS (NM_001304763)	promoter-TSS (NM_001304763)	137	NR_135595	100507670	Hs.225083	NR_135595	ENSG00000232671	ZNF687-AS1	-	ZNF687 antisense RNA 1	ncRNA
OVCAR-8.dedup_peak_13370	chr4	1323913	1325022	+	711	NA	intron (NM_001297432, intron 4 of 8)	intron (NM_001297432, intron 4 of 8)	14676	NM_001297433	10296	Hs.139896	NM_005882	ENSG00000090316	MAEA	EMLP|EMP|GID9|HLC-10|P44EMLP|PIG5	macrophage erythroblast attacher	protein-coding
OVCAR-8.dedup_peak_2309	chr10	74826023	74827078	+	708	NA	promoter-TSS (NM_012330)	promoter-TSS (NM_012330)	-50	NM_001370142	23522	Hs.35758	NM_012330	ENSG00000156650	KAT6B	GTPTS|MORF|MOZ2|MYST4|ZC2HC6B|qkf|querkopf	lysine acetyltransferase 6B	protein-coding
OVCAR-8.dedup_peak_8746	chr19	9791773	9792792	+	707	NA	intron (NR_148545, intron 1 of 1)	CpG	898	NR_148545	100505555	Hs.445295	NR_148545	ENSG00000196605	LOC100505555	-	uncharacterized LOC100505555	ncRNA
OVCAR-8.dedup_peak_13412	chr4	3955371	3956123	+	705	NA	promoter-TSS (NR_130740)	promoter-TSS (NR_130740)	-319	NR_130741	348926	Hs.591720	NR_024253	ENSG00000251669	FAM86EP	-	family with sequence similarity 86, member A pseudogene	pseudo
OVCAR-8.dedup_peak_11496	chr20	63641794	63642201	+	704	NA	intron (NR_075070, intron 4 of 4)	CpG	10769	NM_001276310	50861	Hs.639609	NM_015894	ENSG00000197457	STMN3	SCLIP	stathmin 3	protein-coding
OVCAR-8.dedup_peak_19332	chrUn_KI270442v1	92078	92559	+	701	NA	NA	(AATGG)n|Simple_repeat|Simple_repeat	NA	NA
OVCAR-8.dedup_peak_5756	chr15	60349849	60350381	+	697	NA	intron (NM_001002857, intron 12 of 13)	intron (NM_001002857, intron 12 of 13)	47871	NM_004039	302	Hs.511605	NM_004039	ENSG00000182718	ANXA2	ANX2|ANX2L4|CAL1H|HEL-S-270|LIP2|LPC2|LPC2D|P36|PAP-IV	annexin A2	protein-coding
OVCAR-8.dedup_peak_7972	chr17_GL000205v2_random	86882	87402	+	697	NA	Intergenic	Intergenic	-29176	NR_003682	403340	Hs.572501	NR_003682		MGC70870	-	C-terminal binding protein 2 pseudogene	pseudo
OVCAR-8.dedup_peak_29	chr1	996198	996924	+	695	NA	Intergenic	Intergenic	3536	NM_001142467	57801	Hs.154029	NM_021170	ENSG00000188290	HES4	bHLHb42	hes family bHLH transcription factor 4	protein-coding
OVCAR-8.dedup_peak_219	chr1	16904789	16905639	+	695	NA	Intergenic	Intergenic	9234	NR_004430	26871		NR_004430	ENSG00000206652	RNU1-1	HSD1|HU1-1|RNU1|RNU1A|RNU1A3|RNU1G4|Rnu1a1|U1|U1A1	RNA, U1 small nuclear 1	snRNA
OVCAR-8.dedup_peak_8681	chr19	6828395	6829494	+	694	NA	intron (NM_001258206, intron 13 of 25)	intron (NM_001258206, intron 13 of 25)	56236	NM_001258207	7409	Hs.116237	NM_005428	ENSG00000141968	VAV1	VAV	vav guanine nucleotide exchange factor 1	protein-coding
OVCAR-8.dedup_peak_7513	chr17	47649335	47650091	+	689	NA	promoter-TSS (NM_002265)	promoter-TSS (NM_002265)	-206	NM_002265	3837	Hs.532793	NM_002265	ENSG00000108424	KPNB1	IMB1|IPO1|IPOB|Impnb|NTF97	karyopherin subunit beta 1	protein-coding
OVCAR-8.dedup_peak_6383	chr16	22190445	22191459	+	689	NA	TTS (NM_001365288)	TTS (NM_001365288)	-15326	NM_013302	29904	Hs.498892	NM_013302	ENSG00000103319	EEF2K	CaMKIII|HSU93850|eEF-2K	eukaryotic elongation factor 2 kinase	protein-coding
OVCAR-8.dedup_peak_17521	chr8	12436314	12437199	+	688	NA	promoter-TSS (NM_001137610)	promoter-TSS (NM_001137610)	-257	NR_040091	100506990	Hs.656893	NR_040091		LOC100506990	-	uncharacterized LOC100506990	ncRNA
OVCAR-8.dedup_peak_13315	chr3	198174421	198174627	+	687	NA	intron (NR_146164, intron 4 of 17)	(AGGGTT)n|Simple_repeat|Simple_repeat	21318	NR_146164	728262	Hs.744675	NM_001145248	ENSG00000236438	FAM157A	GTF2IP18	family with sequence similarity 157 member A	ncRNA
OVCAR-8.dedup_peak_8437	chr18	79245530	79246487	+	686	NA	intron (NR_148360, intron 11 of 31)	intron (NR_148360, intron 11 of 31)	-149922	NM_001278670	4772	Hs.534074	NM_006162	ENSG00000131196	NFATC1	NF-ATC|NF-ATc1.2|NFAT2|NFATc	nuclear factor of activated T cells 1	protein-coding
OVCAR-8.dedup_peak_4365	chr12	120317416	120317915	+	685	NA	Intergenic	CpG	10114	NM_000928	5319	Hs.992	NM_000928	ENSG00000170890	PLA2G1B	PLA2|PLA2A|PPLA2	phospholipase A2 group IB	protein-coding
OVCAR-8.dedup_peak_15016	chr5_GL339449v2_alt	846537	847635	+	678	NA	promoter-TSS (NR_146391).4	promoter-TSS (NR_146391).4	23	NR_146391	653080	Hs.582500	NR_146391		LOC653080	-	glucuronidase beta pseudogene	pseudo
OVCAR-8.dedup_peak_14282	chr5	49666080	49667375	+	677	NA	Intergenic	(CATTC)n|Satellite|Satellite	774561	NM_198449	133418	Hs.561411	NM_198449	ENSG00000170571	EMB	GP70	embigin	protein-coding
OVCAR-8.dedup_peak_7411	chr17	43270680	43271541	+	677	NA	Intergenic	Intergenic	-4287	NR_002716	6066		NR_002716	ENSG00000274585	RNU2-1	RNU2|U2	RNA, U2 small nuclear 1	snRNA
OVCAR-8.dedup_peak_1100	chr1	145094802	145096043	+	675	NA	promoter-TSS (NM_001346068).2	promoter-TSS (NM_001346068).2	-106	NM_001368324	647135	Hs.497575	NM_001271870	ENSG00000196369	SRGAP2B	SRGAP2L|SRGAP2P2	SLIT-ROBO Rho GTPase activating protein 2B	protein-coding
OVCAR-8.dedup_peak_6293	chr16	9091018	9091781	+	672	NA	promoter-TSS (NM_014117)	promoter-TSS (NM_014117)	-245	NM_014117	29035	Hs.221497	NM_014117	ENSG00000182831	C16orf72	PRO0149	chromosome 16 open reading frame 72	protein-coding
OVCAR-8.dedup_peak_16719	chr7	13920080	13920640	+	671	NA	intron (NM_001370555, intron 8 of 12)	intron (NM_001370555, intron 8 of 12)	66154	NM_001163151	2115	Hs.22634	NM_004956	ENSG00000006468	ETV1	ER81	ETS variant 1	protein-coding
OVCAR-8.dedup_peak_11479	chr20	62875118	62875785	+	669	NA	Intergenic	(CCCCCA)n|Simple_repeat|Simple_repeat	7452	NR_145839	109623463		NR_145839		SNORA117	-	small nucleolar RNA, H/ACA box 117	snoRNA
OVCAR-8.dedup_peak_14394	chr5	71289267	71290369	+	668	NA	promoter-TSS (NR_146391).3	promoter-TSS (NR_146391).3	21	NR_146391	653080	Hs.582500	NR_146391		LOC653080	-	glucuronidase beta pseudogene	pseudo
OVCAR-8.dedup_peak_4682	chr13	51583806	51584467	+	668	NA	promoter-TSS (NM_052950)	promoter-TSS (NM_052950)	-326	NM_052950	115825	Hs.46506	NM_052950	ENSG00000139668	WDFY2	PROF|WDF2|ZFYVE22	WD repeat and FYVE domain containing 2	protein-coding
OVCAR-8.dedup_peak_7241	chr17	28951506	28951952	+	666	NA	promoter-TSS (NM_020889)	promoter-TSS (NM_020889)	-211	NM_001290131	57649	Hs.444173	NM_020889	ENSG00000109118	PHF12	PF1	PHD finger protein 12	protein-coding
OVCAR-8.dedup_peak_18137	chr8	127853829	127854805	+	663	NA	intron (NR_003367, intron 1 of 8)	intron (NR_003367, intron 1 of 8)	58355	NR_031609	100302185		NR_031609	ENSG00000283710	MIR1204	hsa-mir-1204	microRNA 1204	ncRNA
OVCAR-8.dedup_peak_7968	chr17	83192770	83193522	+	659	NA	Intergenic	Intergenic	-33751	NR_029406	388574	Hs.546918	NR_029406	ENSG00000232938	RPL23AP87	-	ribosomal protein L23a pseudogene 87	pseudo
OVCAR-8.dedup_peak_1083	chr1	143971946	143973187	+	656	NA	promoter-TSS (NM_001346070)	promoter-TSS (NM_001346070)	-73	NR_120535	100996712	Hs.497575	NM_001271887		SRGAP2D	-	SLIT-ROBO Rho GTPase activating protein 2D (pseudogene)	pseudo
OVCAR-8.dedup_peak_13454	chr4	9152454	9153309	+	654	NA	Intergenic	CpG	-20292	NM_001358418	100287045		NM_001358418	ENSG00000229924	FAM90A26	FAM90A26P	family with sequence similarity 90 member A26	protein-coding
OVCAR-8.dedup_peak_14340	chr5	61331563	61332322	+	650	NA	promoter-TSS (NM_020928)	promoter-TSS (NM_020928)	-316	NM_020928	57688	Hs.744939	NM_020928	ENSG00000130449	ZSWIM6	AFND|NEDMAGA	zinc finger SWIM-type containing 6	protein-coding
OVCAR-8.dedup_peak_19383	chrX	1816570	1817876	+	645	NA	Intergenic	Intergenic	202090	NM_001171039	438	Hs.522572	NM_004043	ENSG00000196433	ASMT	ASMTY|HIOMT|HIOMTY	acetylserotonin O-methyltransferase	protein-coding
OVCAR-8.dedup_peak_8620	chr19	4471629	4472223	+	643	NA	promoter-TSS (NM_032631)	promoter-TSS (NM_032631)	-371	NM_001001520	84717	Hs.43071	NM_032631	ENSG00000167674	HDGFL2	HDGF-2|HDGF2|HDGFRP2|HRP-2|HRP2	HDGF like 2	protein-coding
OVCAR-8.dedup_peak_320	chr1	26771572	26772353	+	643	NA	intron (NM_139135, intron 12 of 19)	intron (NM_139135, intron 12 of 19)	-16001	NM_017837	55650	Hs.259605	NM_017837	ENSG00000060642	PIGV	GPI-MT-II|HPMRS1|PIG-V	phosphatidylinositol glycan anchor biosynthesis class V	protein-coding
OVCAR-8.dedup_peak_18326	chr8	144465330	144466134	+	643	NA	promoter-TSS (NM_138496)	promoter-TSS (NM_138496)	-31	NM_001129888	50626	Hs.459379	NM_032687	ENSG00000187954	CYHR1	CHRP	cysteine and histidine rich 1	protein-coding
OVCAR-8.dedup_peak_184	chr1	15524239	15525276	+	643	NA	promoter-TSS (NM_032996)	promoter-TSS (NM_032996)	33	NM_032996	842	Hs.329502	NM_001229	ENSG00000132906	CASP9	APAF-3|APAF3|ICE-LAP6|MCH6|PPP1R56	caspase 9	protein-coding
OVCAR-8.dedup_peak_8208	chr18	12377136	12377873	+	641	NA	promoter-TSS (NM_006796)	promoter-TSS (NM_006796)	-228	NM_006796	10939	Hs.726355	NM_006796	ENSG00000141385	AFG3L2	SCA28|SPAX5	AFG3 like matrix AAA peptidase subunit 2	protein-coding
OVCAR-8.dedup_peak_12884	chr3	115147217	115148022	+	641	NA	promoter-TSS (NM_001348803)	promoter-TSS (NM_001348803)	-331	NM_001348803	26137	Hs.202577	NM_015642	ENSG00000181722	ZBTB20	DPZF|HOF|ODA-8S|PRIMS|ZNF288	zinc finger and BTB domain containing 20	protein-coding
OVCAR-8.dedup_peak_1057	chr1	120850247	120851304	+	641	NA	TTS (NR_104086)	TTS (NR_104086)	210	NR_104086	101954277		NR_104086	ENSG00000275538	RNVU1-19	RNU1-126|RNU1-147|RNVU1-13|vU1.13|vU1.19	RNA, variant U1 small nuclear 19	snRNA
OVCAR-8.dedup_peak_19759	chrY	1816565	1817881	+	638	NA	Intergenic	Intergenic	202090	NM_001171039	438	Hs.522572	NM_004043	ENSG00000196433	ASMT	ASMTY|HIOMT|HIOMTY	acetylserotonin O-methyltransferase	protein-coding
OVCAR-8.dedup_peak_18152	chr8	128176564	128177759	+	636	NA	Intergenic	Intergenic	27045	NR_031613	100302281		NR_031613	ENSG00000221261	MIR1208	MIRN1208|hsa-mir-1208	microRNA 1208	ncRNA
OVCAR-8.dedup_peak_13558	chr4	49118795	49120121	+	636	NA	Intergenic	(TCCAT)n|Simple_repeat|Simple_repeat	132816	NM_001286791	80157	Hs.479703	NM_025087	ENSG00000109182	CWH43	CWH43-C|PGAP2IP	cell wall biogenesis 43 C-terminal homolog	protein-coding
OVCAR-8.dedup_peak_15506	chr6	36679877	36680673	+	632	NA	intron (NM_001220778, intron 1 of 2)	CpG	1561	NM_000389	1026	Hs.370771	NM_000389	ENSG00000124762	CDKN1A	CAP20|CDKN1|CIP1|MDA-6|P21|SDI1|WAF1|p21CIP1	cyclin dependent kinase inhibitor 1A	protein-coding
OVCAR-8.dedup_peak_18221	chr8	141075624	141076275	+	632	NA	Intergenic	Intergenic	-52640	NM_001362798	22898	Hs.18166	NM_014957	ENSG00000105339	DENND3	-	DENN domain containing 3	protein-coding
OVCAR-8.dedup_peak_17705	chr8	42542826	42543503	+	630	NA	intron (NM_001363186, intron 1 of 3)	intron (NM_001363186, intron 1 of 3)	-1210	NM_006749	6575	Hs.653173	NM_006749	ENSG00000168575	SLC20A2	GLVR-2|GLVR2|IBGC1|IBGC3|MLVAR|PIT-2|PIT2|RAM1|Ram-1	solute carrier family 20 member 2	protein-coding
OVCAR-8.dedup_peak_2416	chr10	97334399	97335166	+	629	NA	promoter-TSS (NM_012083)	promoter-TSS (NM_012083)	-53	NM_012083	23401	Hs.140720	NM_012083	ENSG00000181274	FRAT2	FRAT-2	FRAT regulator of WNT signaling pathway 2	protein-coding
OVCAR-8.dedup_peak_17867	chr8	80485345	80486348	+	623	NA	promoter-TSS (NM_023929)	promoter-TSS (NM_023929)	253	NM_001277145	65986	Hs.591868	NM_023929	ENSG00000205189	ZBTB10	RINZF	zinc finger and BTB domain containing 10	protein-coding
OVCAR-8.dedup_peak_14011	chr4	185395912	185396863	+	620	NA	promoter-TSS (NM_181726)	promoter-TSS (NM_181726)	-454	NM_181726	353322	Hs.508154	NM_181726	ENSG00000186352	ANKRD37	Lrp2bp	ankyrin repeat domain 37	protein-coding
OVCAR-8.dedup_peak_925	chr1	109197309	109197817	+	618	NA	exon (NM_001284353, exon 9 of 15)	exon (NM_001284353, exon 9 of 15)	11014	NM_001284353	57535	Hs.708190	NM_020775	ENSG00000116299	KIAA1324	EIG121	KIAA1324	protein-coding
OVCAR-8.dedup_peak_10321	chr2	110354261	110354943	+	615	NA	Intergenic	MSTB|LTR|ERVL-MaLR	29923	NR_046111	440894	Hs.516403	NR_046110	ENSG00000204588	LINC01123	-	long intergenic non-protein coding RNA 1123	ncRNA
OVCAR-8.dedup_peak_15032	chr5_KI270897v1_alt	48806	49915	+	612	NA	promoter-TSS (NR_146391).5	promoter-TSS (NR_146391).5	27	NR_146391	653080	Hs.582500	NR_146391		LOC653080	-	glucuronidase beta pseudogene	pseudo
OVCAR-8.dedup_peak_9389	chr19	47256443	47257442	+	612	NA	intron (NM_015603, intron 1 of 11)	CpG	417	NM_015603	26093	Hs.227782	NM_015603	ENSG00000105321	CCDC9	-	coiled-coil domain containing 9	protein-coding
OVCAR-8.dedup_peak_17267	chr7	143620579	143621015	+	608	NA	promoter-TSS (NM_001365427)	promoter-TSS (NM_001365427)	-177	NM_001365427	285966	Hs.743565	NM_173678	ENSG00000170379	TCAF2	FAM115C|FAM139A|GATD9	TRPM8 channel associated factor 2	protein-coding
OVCAR-8.dedup_peak_11882	chr22	17876841	17877616	+	608	NA	intron (NM_001136004, intron 17 of 21)	intron (NM_001136004, intron 17 of 21)	29658	NM_001122731	57553	Hs.528024	NM_015241	ENSG00000243156	MICAL3	MICAL-3	microtubule associated monooxygenase, calponin and LIM domain containing 3	protein-coding
OVCAR-8.dedup_peak_8482	chr19	680300	681201	+	608	NA	intron (NM_005860, intron 3 of 4)	intron (NM_005860, intron 3 of 4)	4358	NM_005860	10272	Hs.529038	NM_005860	ENSG00000070404	FSTL3	FLRG|FSRP	follistatin like 3	protein-coding
OVCAR-8.dedup_peak_10318	chr2	110016454	110017133	+	605	NA	Intergenic	MSTB|LTR|ERVL-MaLR	29813	NR_046111	440894	Hs.516403	NR_046110	ENSG00000204588	LINC01123	-	long intergenic non-protein coding RNA 1123	ncRNA
OVCAR-8.dedup_peak_832	chr1	93754258	93755036	+	603	NA	intron (NR_148965, intron 1 of 1)	Tigger3b|DNA|TcMar-Tigger	20736	NR_148965	723788	Hs.659312	NR_148965	ENSG00000137936	MIG7	-	mig-7	ncRNA
OVCAR-8.dedup_peak_11338	chr20	49617380	49617862	+	601	NA	Intergenic	Intergenic	-49484	NM_000961	5740	Hs.302085	NM_000961	ENSG00000124212	PTGIS	CYP8|CYP8A1|PGIS|PTGI	prostaglandin I2 synthase	protein-coding
OVCAR-8.dedup_peak_13615	chr4	56435489	56436516	+	600	NA	promoter-TSS (NM_001079524)	promoter-TSS (NM_001079524)	253	NM_006452	10606	Hs.518774	NM_006452	ENSG00000128050	PAICS	ADE2|ADE2H1|AIRC|PAIS	phosphoribosylaminoimidazole carboxylase and phosphoribosylaminoimidazolesuccinocarboxamide synthase	protein-coding
OVCAR-8.dedup_peak_16552	chr7	470289	471246	+	596	NA	Intergenic	Intergenic	49077	NM_002607	5154	Hs.535898	NM_002607	ENSG00000197461	PDGFA	PDGF-A|PDGF1	platelet derived growth factor subunit A	protein-coding
OVCAR-8.dedup_peak_15711	chr6	85642848	85644227	+	594	NA	promoter-TSS (NM_001159673)	promoter-TSS (NM_001159673)	-615	NM_001159673	10492	Hs.571177	NM_006372	ENSG00000135316	SYNCRIP	GRY-RBP|GRYRBP|HNRNPQ|HNRPQ1|NSAP1|PP68|hnRNP-Q	synaptotagmin binding cytoplasmic RNA interacting protein	protein-coding
OVCAR-8.dedup_peak_18318	chr8	144372789	144373537	+	593	NA	promoter-TSS (NM_174922)	promoter-TSS (NM_174922)	-292	NR_134307	101928902	Hs.529758	NR_134307		LOC101928902	-	uncharacterized LOC101928902	ncRNA
OVCAR-8.dedup_peak_11272	chr20	43514081	43514532	+	592	NA	promoter-TSS (NM_015478)	promoter-TSS (NM_015478)	-135	NM_015478	26013	Hs.709356	NM_015478	ENSG00000185513	L3MBTL1	H-L(3)MBT|L3MBTL|ZC2HC3|dJ138B7.3	L3MBTL histone methyl-lysine binding protein 1	protein-coding
OVCAR-8.dedup_peak_17271	chr7	143836360	143837081	+	592	NA	promoter-TSS (NM_001363538)	promoter-TSS (NM_001363538)	-3	NR_015421	154761	Hs.716689	NR_015421	ENSG00000253882	LOC154761	-	family with sequence similarity 115, member C pseudogene	pseudo
OVCAR-8.dedup_peak_7525	chr17	48048027	48048860	+	588	NA	promoter-TSS (NM_001330261)	promoter-TSS (NM_001330261)	84	NM_001330261	4779	Hs.514284	NM_003204	ENSG00000082641	NFE2L1	LCR-F1|NRF1|TCF11	nuclear factor, erythroid 2 like 1	protein-coding
OVCAR-8.dedup_peak_17447	chr8	205152	205834	+	588	NA	Intergenic	(TAACCC)n|Simple_repeat|Simple_repeat	-26644	NM_001287255	169270	Hs.591388	NM_173539	ENSG00000172748	ZNF596	-	zinc finger protein 596	protein-coding
OVCAR-8.dedup_peak_14031	chr4	189233797	189234195	+	588	NA	Intergenic	Intergenic	-425610	NR_121679	101928971	Hs.519164	NR_121679	ENSG00000250739	LINC01262	TCONS_l2_00021807	long intergenic non-protein coding RNA 1262	ncRNA
OVCAR-8.dedup_peak_19124	chr9	134068023	134068674	+	585	NA	promoter-TSS (NM_007371)	promoter-TSS (NM_007371)	-322	NM_007371	8019	Hs.522472	NM_007371	ENSG00000169925	BRD3	ORFX|RING3L	bromodomain containing 3	protein-coding
OVCAR-8.dedup_peak_19279	chrUn_GL000216v2	79891	80555	+	585	NA	NA	(TTCCATTCCA)n|Simple_repeat|Simple_repeat	NA	NA
OVCAR-8.dedup_peak_13662	chr4	74109133	74110259	+	585	NA	Intergenic	Intergenic	-10501	NM_002089	2920	Hs.75765	NM_002089	ENSG00000081041	CXCL2	CINC-2a|GRO2|GROb|MGSA-b|MIP-2a|MIP2|MIP2A|SCYB2	C-X-C motif chemokine ligand 2	protein-coding
OVCAR-8.dedup_peak_1102	chr1	145280724	145282181	+	584	NA	TTS (NR_104075)	TTS (NR_104075)	336	NR_104075	101954266		NR_104075	ENSG00000207501	RNVU1-14	RNU1-37|vU1.14	RNA, variant U1 small nuclear 14	snRNA
OVCAR-8.dedup_peak_11917	chr22	20702667	20703412	+	581	NA	non-coding (NR_026815, exon 3 of 8)	non-coding (NR_026815, exon 3 of 8)	1925	NR_026815	84222	Hs.546454	NM_032262	ENSG00000226287	TMEM191A	TMEM191AP	transmembrane protein 191A (pseudogene)	pseudo
OVCAR-8.dedup_peak_765	chr1	85297921	85298591	+	580	NA	Intergenic	Intergenic	-21624	NM_001320715	8915	Hs.193516	NM_003921	ENSG00000142867	BCL10	CARMEN|CIPER|CLAP|IMD37|c-E10|mE10	BCL10 immune signaling adaptor	protein-coding
OVCAR-8.dedup_peak_14890	chr5	173056145	173057574	+	580	NA	intron (NM_001168393, intron 1 of 3)	CpG	507	NM_001168393	153222	Hs.484195	NM_153607	ENSG00000164463	CREBRF	C5orf41|LRF	CREB3 regulatory factor	protein-coding
OVCAR-8.dedup_peak_18537	chr9	37465107	37466059	+	580	NA	promoter-TSS (NM_014872)	promoter-TSS (NM_014872)	-133	NM_014872	9925	Hs.161276	NM_014872	ENSG00000168795	ZBTB5	-	zinc finger and BTB domain containing 5	protein-coding
OVCAR-8.dedup_peak_2738	chr11	3422473	3423353	+	579	NA	Intergenic	CpG	-30998	NR_044999	10821	Hs.637689	NR_044999	ENSG00000189398	OR7E12P	HG1058|OR11-3|OR7E58P|OR7E79P|OR7E81P|OST021	olfactory receptor family 7 subfamily E member 12 pseudogene	pseudo
OVCAR-8.dedup_peak_6563	chr16	57764291	57765188	+	577	NA	intron (NM_001318712, intron 9 of 17)	intron (NM_001318712, intron 9 of 17)	7613	NR_106830	102465463		NR_106830	ENSG00000274816	MIR6772	hsa-mir-6772	microRNA 6772	ncRNA
OVCAR-8.dedup_peak_1144	chr1	148522218	148523484	+	575	NA	Intergenic	Intergenic	-39566	NM_001123068	644591	Hs.534674	NM_001123068	ENSG00000236334	PPIAL4G	COAS-2	peptidylprolyl isomerase A like 4G	protein-coding
OVCAR-8.dedup_peak_12346	chr3	4978354	4979571	+	573	NA	promoter-TSS (NM_003670)	promoter-TSS (NM_003670)	-475	NM_003670	8553	Hs.744856	NM_003670	ENSG00000134107	BHLHE40	BHLHB2|Clast5|DEC1|HLHB2|SHARP-2|SHARP2|STRA13|Stra14	basic helix-loop-helix family member e40	protein-coding
OVCAR-8.dedup_peak_10777	chr2	222866072	222866438	+	573	NA	intron (NM_001354159, intron 1 of 14)	AluYm1|SINE|Alu	5219	NM_004457	2181	Hs.655772	NM_004457	ENSG00000123983	ACSL3	ACS3|FACL3|LACS 3|LACS3|PRO2194	acyl-CoA synthetase long chain family member 3	protein-coding
OVCAR-8.dedup_peak_7704	chr17	63773524	63774237	+	570	NA	promoter-TSS (NM_020198)	promoter-TSS (NM_020198)	-283	NM_020198	57003	Hs.202011	NM_020198	ENSG00000108588	CCDC47	GK001|MSTP041|THNS	coiled-coil domain containing 47	protein-coding
OVCAR-8.dedup_peak_14338	chr5	61304581	61305310	+	568	NA	Intergenic	Intergenic	-27313	NM_020928	57688	Hs.744939	NM_020928	ENSG00000130449	ZSWIM6	AFND|NEDMAGA	zinc finger SWIM-type containing 6	protein-coding
OVCAR-8.dedup_peak_8729	chr19	8525512	8526092	+	568	NA	intron (NM_012335, intron 24 of 27)	intron (NM_012335, intron 24 of 27)	-11635	NM_001146175	84330	Hs.515114	NM_032370	ENSG00000133250	ZNF414	ZFP414	zinc finger protein 414	protein-coding
OVCAR-8.dedup_peak_15591	chr6	52503908	52504687	+	567	NA	intron (NM_012288, intron 10 of 10)	intron (NM_012288, intron 10 of 10)	72763	NM_012288	9697	Hs.520182	NM_012288	ENSG00000065308	TRAM2	-	translocation associated membrane protein 2	protein-coding
OVCAR-8.dedup_peak_16470	chr6_GL000255v2_alt	4604424	4605492	+	566	NA	TTS (NM_002263).2	TTS (NM_002263).2	18727	NM_002263	3833	Hs.436912	NM_002263	ENSG00000237649	KIFC1	HSET|KNSL2	kinesin family member C1	protein-coding
OVCAR-8.dedup_peak_7825	chr17	76264839	76265398	+	566	NA	promoter-TSS (NM_182565)	promoter-TSS (NM_182565)	-230	NM_182565	283991	Hs.744981	NM_182565	ENSG00000185262	UBALD2	FAM100B	UBA like domain containing 2	protein-coding
OVCAR-8.dedup_peak_16152	chr6_GL000251v2_alt	3615968	3616890	+	565	NA	promoter-TSS (NM_006913).3	promoter-TSS (NM_006913).3	31	NM_032741	10554	Hs.409230	NM_006411	ENSG00000204310	AGPAT1	1-AGPAT1|G15|LPAAT-alpha|LPAATA	1-acylglycerol-3-phosphate O-acyltransferase 1	protein-coding
OVCAR-8.dedup_peak_8784	chr19	10870918	10871540	+	563	NA	promoter-TSS (NM_199141)	promoter-TSS (NM_199141)	-324	NM_199141	10498	Hs.323213	NM_199141	ENSG00000142453	CARM1	PRMT4	coactivator associated arginine methyltransferase 1	protein-coding
OVCAR-8.dedup_peak_15265	chr6	24720725	24721712	+	563	NA	Intergenic	CpG	-2064	NM_030939	81688	Hs.744857	NM_030939	ENSG00000112308	C6orf62	Nbla00237|XTP12|dJ30M3.2	chromosome 6 open reading frame 62	protein-coding
OVCAR-8.dedup_peak_8921	chr19	17469438	17470475	+	562	NA	promoter-TSS (NM_198580)	promoter-TSS (NM_198580)	-568	NM_198580	376497	Hs.363138	NM_198580	ENSG00000130304	SLC27A1	ACSVL5|FATP|FATP-1|FATP1	solute carrier family 27 member 1	protein-coding
OVCAR-8.dedup_peak_9182	chr19	38849880	38850826	+	560	NA	promoter-TSS (NM_001533)	promoter-TSS (NM_001533)	-376	NM_001533	3191	Hs.644906	NM_001533	ENSG00000104824	HNRNPL	HNRPL|P/OKcl.14|hnRNP-L	heterogeneous nuclear ribonucleoprotein L	protein-coding
OVCAR-8.dedup_peak_14844	chr5	171387473	171388233	+	560	NA	promoter-TSS (NM_001355009)	promoter-TSS (NM_001355009)	4	NM_001037738	4869	Hs.557550	NM_002520	ENSG00000181163	NPM1	B23|NPM	nucleophosmin 1	protein-coding
OVCAR-8.dedup_peak_5217	chr14	65791478	65791766	+	558	NA	Intergenic	(GGTGTGA)n|Simple_repeat|Simple_repeat	320520	NR_030355	693210		NR_030355	ENSG00000207781	MIR625	MIRN625|hsa-mir-625	microRNA 625	ncRNA
OVCAR-8.dedup_peak_9704	chr1_KI270713v1_random	21323	22414	+	558	NA	TTS (NR_004400).9	TTS (NR_004400).9	156	NR_004421	6060		NR_004421	ENSG00000207389	RNU1-4	HSD2|HSD5|HSD6|HSD7|RNU1|RNU1D2|RNU1E2|RNU1F1|RNU1G1|RNU1G2|U1B2|U1D2|U1E2|U1F	RNA, U1 small nuclear 4	snRNA
OVCAR-8.dedup_peak_9461	chr19	49640127	49640950	+	557	NA	promoter-TSS (NM_006270)	promoter-TSS (NM_006270)	-395	NM_006270	6237	Hs.515536	NM_006270	ENSG00000126458	RRAS	R-Ras	RAS related	protein-coding
OVCAR-8.dedup_peak_351	chr1	27725499	27726017	+	552	NA	promoter-TSS (NM_001143912)	promoter-TSS (NM_001143912)	-203	NM_001143912	199870	Hs.469359	NM_152660	ENSG00000009780	FAM76A	-	family with sequence similarity 76 member A	protein-coding
OVCAR-8.dedup_peak_17048	chr7	100101323	100101715	+	549	NA	promoter-TSS (NM_004722)	promoter-TSS (NM_004722)	-124	NM_004722	9179	Hs.632317	NM_004722	ENSG00000221838	AP4M1	CPSQ3|MU-4|MU-ARP2|SPG50	adaptor related protein complex 4 subunit mu 1	protein-coding
OVCAR-8.dedup_peak_9287	chr19	43668336	43669162	+	549	NA	intron (NM_001005376, intron 1 of 6)	intron (NM_001005376, intron 1 of 6)	1420	NM_002659	5329	Hs.466871	NM_002659	ENSG00000011422	PLAUR	CD87|U-PAR|UPAR|URKR	plasminogen activator, urokinase receptor	protein-coding
OVCAR-8.dedup_peak_12364	chr3	9396292	9397703	+	549	NA	promoter-TSS (NM_001292043)	promoter-TSS (NM_001292043)	-374	NR_132781	440944	Hs.598958	NM_001013713	ENSG00000206573	THUMPD3-AS1	SETD5-AS1	THUMPD3 antisense RNA 1	ncRNA
OVCAR-8.dedup_peak_14278	chr5	49659379	49659703	+	549	NA	Intergenic	(TCCAT)n|Simple_repeat|Simple_repeat	781747	NM_198449	133418	Hs.561411	NM_198449	ENSG00000170571	EMB	GP70	embigin	protein-coding
OVCAR-8.dedup_peak_9422	chr19	48492814	48493674	+	547	NA	intron (NM_001080434, intron 13 of 15)	CpG	19945	NM_001080434	114783	Hs.207426	NM_001080434	ENSG00000142235	LMTK3	LMR3|PPP1R101|TYKLM3	lemur tyrosine kinase 3	protein-coding
OVCAR-8.dedup_peak_8540	chr19	1812264	1812935	+	546	NA	promoter-TSS (NM_138813)	promoter-TSS (NM_138813)	-323	NM_001178002	148229	Hs.306212	NM_138813	ENSG00000130270	ATP8B3	ATPIK	ATPase phospholipid transporting 8B3	protein-coding
OVCAR-8.dedup_peak_15035	chr5_KI270897v1_alt	819259	820350	+	545	NA	promoter-TSS (NR_029426).6	promoter-TSS (NR_029426).6	-116	NR_029426	11039	Hs.582500	NM_006780		SMA4	SMA3|b55C20.2	glucuronidase beta pseudogene	pseudo
OVCAR-8.dedup_peak_3104	chr11	65006576	65007506	+	544	NA	Intergenic	Intergenic	-7072	NR_037650	100528018	Hs.80132	NR_037650	ENSG00000273003	ARL2-SNX15	-	ARL2-SNX15 readthrough (NMD candidate)	ncRNA
OVCAR-8.dedup_peak_10074	chr2	69914464	69915187	+	541	NA	promoter-TSS (NM_002357)	promoter-TSS (NM_002357)	-216	NM_001202514	4084	Hs.468908	NM_002357	ENSG00000059728	MXD1	BHLHC58|MAD|MAD1	MAX dimerization protein 1	protein-coding
OVCAR-8.dedup_peak_18186	chr8	133296944	133297778	+	541	NA	promoter-TSS (NM_001258432)	promoter-TSS (NM_001258432)	-57	NM_006096	10397	Hs.372914	NM_006096	ENSG00000104419	NDRG1	CAP43|CMT4D|DRG-1|DRG1|GC4|HMSNL|NDR1|NMSL|PROXY1|RIT42|RTP|TARG1|TDD5	N-myc downstream regulated 1	protein-coding
OVCAR-8.dedup_peak_7402	chr17	43170222	43171318	+	541	NA	promoter-TSS (NM_001291572)	promoter-TSS (NM_001291572)	361	NM_031862	4077	Hs.277721	NM_005899	ENSG00000188554	NBR1	1A1-3B|IAI3B|M17S2|MIG19	NBR1 autophagy cargo receptor	protein-coding
OVCAR-8.dedup_peak_7631	chr17	58631195	58632184	+	540	NA	intron (NM_031272, intron 2 of 31)	U3|snRNA|snRNA	60366	NM_001201457	56155	Hs.390221	NM_031272	ENSG00000121101	TEX14	CT113|SPGF23	testis expressed 14, intercellular bridge forming factor	protein-coding
OVCAR-8.dedup_peak_8667	chr19	6372534	6373628	+	540	NA	intron (NM_032306, intron 1 of 3)	CpG	287	NM_032306	84266	Hs.111099	NM_032306	ENSG00000125652	ALKBH7	ABH7|SPATA11|UNQ6002	alkB homolog 7	protein-coding
OVCAR-8.dedup_peak_10444	chr2	130824243	130824902	+	539	NA	Intergenic	Intergenic	-12342	NM_015320	50649	Hs.469935	NM_015320	ENSG00000136002	ARHGEF4	ASEF|ASEF1|GEF4|SMIM39|STM6	Rho guanine nucleotide exchange factor 4	protein-coding
OVCAR-8.dedup_peak_4409	chr12	122064044	122064432	+	539	NA	intron (NR_135044, intron 1 of 3)	MLT1K|LTR|ERVL-MaLR	948	NR_135044	100506691	Hs.536336	NR_135044	ENSG00000256546	LOC100506691	-	uncharacterized LOC100506691	ncRNA
OVCAR-8.dedup_peak_6838	chr16	89873459	89874400	+	539	NA	intron (NM_014972, intron 1 of 17)	CpG	337	NM_014972	22980	Hs.415342	NM_014972	ENSG00000141002	TCF25	FKSG26|Hulp1|NULP1|PRO2620|hKIAA1049	transcription factor 25	protein-coding
OVCAR-8.dedup_peak_9544	chr19	54133710	54134413	+	538	NA	Intergenic	(TCCC)n|Simple_repeat|Simple_repeat	-3701	NM_014516	4849	Hs.343571	NM_014516	ENSG00000088038	CNOT3	LENG2|NOT3|NOT3H	CCR4-NOT transcription complex subunit 3	protein-coding
OVCAR-8.dedup_peak_16242	chr6_GL000252v2_alt	4443433	4444398	+	538	NA	promoter-TSS (NM_001288777).3	promoter-TSS (NM_001288777).3	249	NM_021976	6257	Hs.388034	NM_021976	ENSG00000204231	RXRB	DAUDI6|H-2RIIBP|NR2B2|RCoR-1	retinoid X receptor beta	protein-coding
OVCAR-8.dedup_peak_17914	chr8	93917216	93917869	+	538	NA	intron (NM_001161781, intron 1 of 1)	CpG	595	NM_001161779	54704	Hs.22265	NM_018444	ENSG00000164951	PDP1	PDH|PDP|PDPC|PPM2A|PPM2C	pyruvate dehyrogenase phosphatase catalytic subunit 1	protein-coding
OVCAR-8.dedup_peak_8772	chr19	10568689	10569258	+	536	NA	promoter-TSS (NM_079421)	promoter-TSS (NM_079421)	6	NM_001800	1032	Hs.435051	NM_001800	ENSG00000129355	CDKN2D	INK4D|p19|p19-INK4D	cyclin dependent kinase inhibitor 2D	protein-coding
OVCAR-8.dedup_peak_14392	chr5	70719255	70720371	+	534	NA	promoter-TSS (NR_146391).2	promoter-TSS (NR_146391).2	24	NR_146391	653080	Hs.582500	NR_146391		LOC653080	-	glucuronidase beta pseudogene	pseudo
OVCAR-8.dedup_peak_15324	chr6	27132298	27133487	+	534	NA	promoter-TSS (NM_021064)	promoter-TSS (NM_021064)	-96	NM_021058	8970	Hs.591807	NM_021058	ENSG00000124635	HIST1H2BJ	H2B/r|H2BFR|H2BJ	histone cluster 1 H2B family member j	protein-coding
OVCAR-8.dedup_peak_16078	chr6_GL000250v2_alt	3528168	3528694	+	534	NA	promoter-TSS (NM_022107).4	promoter-TSS (NM_022107).4	-309	NM_022107	63940	Hs.520046	NM_022107	ENSG00000213654	GPSM3	AGS4|C6orf9|G18|G18.1a|G18.1b|G18.2|NG1	G protein signaling modulator 3	protein-coding
OVCAR-8.dedup_peak_16529	chr6_GL000256v2_alt	4858822	4859813	+	531	NA	promoter-TSS (NM_024165)	promoter-TSS (NM_024165)	-424	NR_027692	5252	Hs.166204	NM_002636	ENSG00000112511	PHF1	MTF2L2|PCL1|PHF2|TDRD19C|hPHF1	PHD finger protein 1	protein-coding
OVCAR-8.dedup_peak_12675	chr3	50299259	50299825	+	531	NA	promoter-TSS (NM_001200031)	promoter-TSS (NM_001200031)	-137	NM_001200016	24142	Hs.129910	NM_012191	ENSG00000243477	NAA80	FUS-2|FUS2|HsNAAA80|NAT6	N(alpha)-acetyltransferase 80, NatH catalytic subunit	protein-coding
OVCAR-8.dedup_peak_11207	chr20	35616186	35617126	+	529	NA	intron (NM_003116, intron 1 of 11)	AluSp|SINE|Alu	772	NM_001317931	6676	Hs.123159	NM_003116	ENSG00000061656	SPAG4	CT127|SUN4	sperm associated antigen 4	protein-coding
OVCAR-8.dedup_peak_4961	chr14	24114358	24115255	+	528	NA	promoter-TSS (NR_028099)	promoter-TSS (NR_028099)	29	NM_025230	80344	Hs.525251	NM_025230	ENSG00000100897	DCAF11	GL014|PRO2389|WDR23	DDB1 and CUL4 associated factor 11	protein-coding
OVCAR-8.dedup_peak_3058	chr11	62831612	62832320	+	528	NA	promoter-TSS (NM_001244666)	promoter-TSS (NM_001244666)	85	NM_001330294	6811	Hs.654602	NM_003164	ENSG00000162236	STX5	SED5|STX5A	syntaxin 5	protein-coding
OVCAR-8.dedup_peak_10182	chr2	89839491	89839804	+	528	NA	Intergenic	(TGGAA)n|Simple_repeat|Simple_repeat	-201740	NR_136329	101927050	Hs.578075	NR_136329		LOC101927050	-	lysine methyltransferase 2C pseudogene	pseudo
OVCAR-8.dedup_peak_14013	chr4	185471017	185471498	+	525	NA	promoter-TSS (NR_133944)	promoter-TSS (NR_133944)	-174	NR_133944	105377590	Hs.563183	NR_133944	ENSG00000249679	LOC105377590	-	uncharacterized LOC105377590	ncRNA
OVCAR-8.dedup_peak_4050	chr12	57752194	57752695	+	525	NA	promoter-TSS (NM_000075)	promoter-TSS (NM_000075)	-134	NM_000075	1019	Hs.95577	NM_000075	ENSG00000135446	CDK4	CMM3|PSK-J3	cyclin dependent kinase 4	protein-coding
OVCAR-8.dedup_peak_1681	chr1	228174043	228174530	+	525	NA	promoter-TSS (NM_001310327)	promoter-TSS (NM_001310327)	-284	NM_001310327	200205	Hs.237017	NM_001010867	ENSG00000181873	IBA57	C1orf69|MMDS3|SPG74	iron-sulfur cluster assembly factor IBA57	protein-coding
OVCAR-8.dedup_peak_2987	chr11	58627739	58628274	+	525	NA	Intergenic	Intergenic	5341	NM_000614	1270	Hs.524920	NM_000614	ENSG00000242689	CNTF	HCNTF	ciliary neurotrophic factor	protein-coding
OVCAR-8.dedup_peak_11668	chr21	29076742	29077220	+	524	NA	promoter-TSS (NM_001286623)	promoter-TSS (NM_001286623)	-133	NM_001286618	56911	Hs.222802	NM_020152	ENSG00000156265	MAP3K7CL	C21orf7|HC21ORF7|TAK1L|TAKL|TAKL-1|TAKL-2|TAKL-4	MAP3K7 C-terminal like	protein-coding
OVCAR-8.dedup_peak_4037	chr12	57087722	57088964	+	524	NA	promoter-TSS (NM_001330305)	promoter-TSS (NM_001330305)	-771	NM_005967	4665	Hs.159223	NM_005967	ENSG00000166886	NAB2	MADER	NGFI-A binding protein 2	protein-coding
OVCAR-8.dedup_peak_8874	chr19	14505480	14506361	+	523	NA	Intergenic	Intergenic	-9771	NM_202494	10755	Hs.655012	NM_005716	ENSG00000123159	GIPC1	C19orf3|GIPC|GLUT1CBP|Hs.6454|IIP-1|NIP|RGS19IP1|SEMCAP|SYNECTIIN|SYNECTIN|TIP-2	GIPC PDZ domain containing family member 1	protein-coding
OVCAR-8.dedup_peak_2980	chr11	57667024	57668075	+	522	NA	promoter-TSS (NM_015457)	promoter-TSS (NM_015457)	-565	NM_015457	25921	Hs.27239	NM_015457	ENSG00000156599	ZDHHC5	DHHC5|ZNF375	zinc finger DHHC-type containing 5	protein-coding
OVCAR-8.dedup_peak_543	chr1	44730464	44731472	+	521	NA	TTS (NR_002755)	TTS (NR_002755)	200	NR_002755	26830		NR_002755	ENSG00000200169	RNU5D-1	RNU5D|U5DL|U5DS	RNA, U5D small nuclear 1	snRNA
OVCAR-8.dedup_peak_18129	chr8	127735150	127736385	+	520	NA	promoter-TSS (NM_002467)	promoter-TSS (NM_002467)	333	NM_001354870	4609	Hs.202453	NM_002467	ENSG00000136997	MYC	MRTL|MYCC|bHLHe39|c-Myc	MYC proto-oncogene, bHLH transcription factor	protein-coding
OVCAR-8.dedup_peak_4413	chr12	122225752	122226438	+	520	NA	promoter-TSS (NR_103497)	promoter-TSS (NR_103497)	-43	NM_001371333
OVCAR-8.dedup_peak_10918	chr2	240233030	240233883	+	519	NA	Intergenic	Intergenic	-92798	NM_148961	150677	Hs.148586	NM_148961	ENSG00000178602	OTOS	OTOSP	otospiralin	protein-coding
OVCAR-8.dedup_peak_2141	chr10	45594303	45595057	+	515	NA	5' UTR (NM_145021, exon 1 of 7)	5' UTR (NM_145021, exon 1 of 7)	226	NM_145021	220972	Hs.499489	NM_145021	ENSG00000165406	2023-03-08	CMIR|MARCH-VIII|MIR|RNF178|c-MIR	membrane associated ring-CH-type finger 8	protein-coding
OVCAR-8.dedup_peak_6664	chr16	70760838	70761401	+	514	NA	intron (NR_034083, intron 2 of 5)	intron (NR_034083, intron 2 of 5)	6024	NR_034083	100130894	Hs.678899	NR_034083	ENSG00000214353	VAC14-AS1	-	VAC14 antisense RNA 1	ncRNA
OVCAR-8.dedup_peak_8904	chr19	16896928	16897634	+	514	NA	promoter-TSS (NR_147452)	promoter-TSS (NR_147452)	-334	NR_147452	27151	Hs.631644	NM_015692	ENSG00000160111	CPAMD8	ASGD8|K-CAP|VIP	C3 and PZP like alpha-2-macroglobulin domain containing 8	protein-coding
OVCAR-8.dedup_peak_14873	chr5	172772039	172772623	+	514	NA	Intergenic	CpG-22787	-1136	NM_004417	1843	Hs.171695	NM_004417	ENSG00000120129	DUSP1	CL100|HVH1|MKP-1|MKP1|PTPN10	dual specificity phosphatase 1	protein-coding
OVCAR-8.dedup_peak_10683	chr2	207165972	207166504	+	514	NA	promoter-TSS (NM_003709)	promoter-TSS (NM_003709)	-52	NR_073108	8609	Hs.59908	NM_003709	ENSG00000118263	KLF7	UKLF	Kruppel like factor 7	protein-coding
OVCAR-8.dedup_peak_8488	chr19	872540	873279	+	512	NA	intron (NM_005481, intron 11 of 15)	intron (NM_005481, intron 11 of 15)	13245	NM_001317335	1675	Hs.155597	NM_001928	ENSG00000197766	CFD	ADIPSIN|ADN|DF|PFD	complement factor D	protein-coding
OVCAR-8.dedup_peak_4266	chr12	108731242	108732344	+	512	NA	promoter-TSS (NM_001276471)	promoter-TSS (NM_001276471)	-243	NM_014325	23603	Hs.330384	NM_014325	ENSG00000110880	CORO1C	HCRNN4	coronin 1C	protein-coding
OVCAR-8.dedup_peak_6812	chr16	89240921	89241379	+	512	NA	Intergenic	CpG	23447	NM_182531	197320	Hs.647385	NM_182531	ENSG00000170100	ZNF778	-	zinc finger protein 778	protein-coding
OVCAR-8.dedup_peak_1091	chr1	144412525	144413188	+	511	NA	TTS (NR_104076)	TTS (NR_104076)	280	NR_104076	101954267		NR_104076	ENSG00000207205	RNVU1-15	RNU1-121|RNU1-66|RNVU1-16|vU1.15|vU1.16	RNA, variant U1 small nuclear 15	snRNA
OVCAR-8.dedup_peak_5898	chr15	75451592	75452145	+	510	NA	promoter-TSS (NM_001145358)	promoter-TSS (NM_001145358)	-178	NM_001145358	25942	Hs.513039	NM_015477	ENSG00000169375	SIN3A	WITKOS	SIN3 transcription regulator family member A	protein-coding
OVCAR-8.dedup_peak_3036	chr11	62553171	62554239	+	509	NA	Intergenic	Intergenic	6601	NR_037427	100500804		NR_037427	ENSG00000284135	MIR3654	-	microRNA 3654	ncRNA
OVCAR-8.dedup_peak_17664	chr8	38527364	38528320	+	508	NA	intron (NM_207412, intron 1 of 2)	MIR3|SINE|MIR	820	NM_207412	389649	Hs.546586	NM_207412	ENSG00000196166	C8orf86	-	chromosome 8 open reading frame 86	protein-coding
OVCAR-8.dedup_peak_452	chr1	36385895	36386322	+	507	NA	promoter-TSS (NM_001282547)	promoter-TSS (NM_001282547)	-184	NM_032017	83931	Hs.471768	NM_032017	ENSG00000196182	STK40	SHIK|SgK495	serine/threonine kinase 40	protein-coding
OVCAR-8.dedup_peak_13408	chr4	3292180	3293360	+	507	NA	Intergenic	CpG	-21377	NM_002926	6002	Hs.527061	NM_002926	ENSG00000159788	RGS12	-	regulator of G protein signaling 12	protein-coding
OVCAR-8.dedup_peak_1679	chr1	228139886	228140378	+	507	NA	promoter-TSS (NM_001242839)	promoter-TSS (NM_001242839)	48	NM_001242839	2987	Hs.376933	NM_000858	ENSG00000143774	GUK1	GMK	guanylate kinase 1	protein-coding
OVCAR-8.dedup_peak_16519	chr6_GL000256v2_alt	3511780	3512300	+	506	NA	promoter-TSS (NM_022107).7	promoter-TSS (NM_022107).7	-312	NM_022107	63940	Hs.520046	NM_022107	ENSG00000213654	GPSM3	AGS4|C6orf9|G18|G18.1a|G18.1b|G18.2|NG1	G protein signaling modulator 3	protein-coding
OVCAR-8.dedup_peak_16453	chr6_GL000255v2_alt	3418768	3419296	+	506	NA	promoter-TSS (NM_022107).6	promoter-TSS (NM_022107).6	-310	NM_022107	63940	Hs.520046	NM_022107	ENSG00000213654	GPSM3	AGS4|C6orf9|G18|G18.1a|G18.1b|G18.2|NG1	G protein signaling modulator 3	protein-coding
OVCAR-8.dedup_peak_4873	chr13	113725165	113726445	+	505	NA	intron (NM_002929, intron 4 of 6)	CpG	25284	NR_028064	100130386	Hs.704121	NM_001137672	ENSG00000279770	LINC00552	-	long intergenic non-protein coding RNA 552	ncRNA
OVCAR-8.dedup_peak_6246	chr16	3849269	3849540	+	505	NA	intron (NM_004380, intron 2 of 30)	(GT)n|Simple_repeat|Simple_repeat	30716	NM_001079846	1387	Hs.459759	NM_004380	ENSG00000005339	CREBBP	CBP|KAT3A|MKHK1|RSTS|RSTS1	CREB binding protein	protein-coding
OVCAR-8.dedup_peak_15561	chr6	43629968	43630482	+	503	NA	promoter-TSS (NM_019096)	promoter-TSS (NM_019096)	683	NM_001003690	9587	Hs.122346	NM_014628	ENSG00000124688	MAD2L1BP	CMT2	MAD2L1 binding protein	protein-coding
OVCAR-8.dedup_peak_16345	chr6_GL000254v2_alt	2961845	2962856	+	501	NA	promoter-TSS (NM_004638).3	promoter-TSS (NM_004638).3	-247	NM_080686	7916	Hs.436093	NM_004638	ENSG00000204469	PRRC2A	BAT2|D6S51|D6S51E|G2	proline rich coiled-coil 2A	protein-coding
OVCAR-8.dedup_peak_16213	chr6_GL000252v2_alt	2867727	2868619	+	500	NA	promoter-TSS (NM_080686)	promoter-TSS (NM_080686)	-306	NM_080686	7916	Hs.436093	NM_004638	ENSG00000204469	PRRC2A	BAT2|D6S51|D6S51E|G2	proline rich coiled-coil 2A	protein-coding
OVCAR-8.dedup_peak_17646	chr8	37142827	37143655	+	500	NA	Intergenic	Intergenic	350672	NR_121620	100507420	Hs.105962	NR_121620		LINC01605	LincDUSP	long intergenic non-protein coding RNA 1605	ncRNA
OVCAR-8.dedup_peak_6480	chr16	30658046	30659125	+	500	NA	5' UTR (NM_001105079, exon 1 of 18)	5' UTR (NM_001105079, exon 1 of 18)	154	NM_001105079	64319	Hs.247186	NM_022452	ENSG00000156860	FBRS	FBS|FBS1	fibrosin	protein-coding
OVCAR-8.dedup_peak_19684	chrX	150688979	150689515	+	500	NA	Intergenic	LTR40A1|LTR|ERVL	-3715	NM_001353994	8776	Hs.347187	NM_003828	ENSG00000063601	MTMR1	-	myotubularin related protein 1	protein-coding
OVCAR-8.dedup_peak_12268	chr22_KI270733v1_random	24073	24882	+	500	NA	Intergenic	Intergenic	-97104	NR_106782	102465433		NR_106782	ENSG00000275950	MIR6724-1	MIR6724|hsa-mir-6724|hsa-mir-6724-1	microRNA 6724-1	ncRNA
OVCAR-8.dedup_peak_14919	chr5	176537785	176538122	+	499	NA	promoter-TSS (NM_014901)	promoter-TSS (NM_014901)	-551	NM_014901	22838	Hs.434888	NM_014901	ENSG00000146083	RNF44	-	ring finger protein 44	protein-coding
OVCAR-8.dedup_peak_16313	chr6_GL000253v2_alt	4619404	4620367	+	499	NA	promoter-TSS (NM_001077516).2	promoter-TSS (NM_001077516).2	253	NM_001270401	6257	Hs.388034	NM_021976	ENSG00000204231	RXRB	DAUDI6|H-2RIIBP|NR2B2|RCoR-1	retinoid X receptor beta	protein-coding
OVCAR-8.dedup_peak_15018	chr5_GL339449v2_alt	1287773	1288864	+	499	NA	promoter-TSS (NR_029426).4	promoter-TSS (NR_029426).4	-116	NR_029426	11039	Hs.582500	NM_006780		SMA4	SMA3|b55C20.2	glucuronidase beta pseudogene	pseudo
OVCAR-8.dedup_peak_3458	chr11	108222649	108223390	+	499	NA	promoter-TSS (NM_002519)	promoter-TSS (NM_002519)	-48	NM_001351834	472	Hs.367437	NM_000051	ENSG00000149311	ATM	AT1|ATA|ATC|ATD|ATDC|ATE|TEL1|TELO1	ATM serine/threonine kinase	protein-coding
OVCAR-8.dedup_peak_8588	chr19	3285021	3285881	+	498	NA	intron (NR_033342, intron 9 of 12)	intron (NR_033342, intron 9 of 12)	60173	NR_033342	60680	Hs.655747	NM_021938	ENSG00000161082	CELF5	BRUNOL-5|BRUNOL5|CELF-5	CUGBP Elav-like family member 5	protein-coding
OVCAR-8.dedup_peak_16162	chr6_GL000251v2_alt	4611439	4612399	+	497	NA	promoter-TSS (NM_001077516).3	promoter-TSS (NM_001077516).3	251	NM_021976	6257	Hs.388034	NM_021976	ENSG00000204231	RXRB	DAUDI6|H-2RIIBP|NR2B2|RCoR-1	retinoid X receptor beta	protein-coding
OVCAR-8.dedup_peak_5460	chr14	104752566	104753176	+	497	NA	promoter-TSS (NM_006427)	promoter-TSS (NM_006427)	-276	NM_021709	10572	Hs.112058	NM_006427	ENSG00000184990	SIVA1	CD27BP|SIVA|Siva-1|Siva-2	SIVA1 apoptosis inducing factor	protein-coding
OVCAR-8.dedup_peak_75	chr1	2133073	2133671	+	497	NA	intron (NM_001033582, intron 1 of 14)	CpG	28656	NM_001033582	5590	Hs.496255	NM_002744	ENSG00000067606	PRKCZ	PKC-ZETA|PKC2	protein kinase C zeta	protein-coding
OVCAR-8.dedup_peak_16462	chr6_GL000255v2_alt	4394338	4395298	+	496	NA	promoter-TSS (NM_001288777)	promoter-TSS (NM_001288777)	251	NM_001270401	6257	Hs.388034	NM_021976	ENSG00000204231	RXRB	DAUDI6|H-2RIIBP|NR2B2|RCoR-1	retinoid X receptor beta	protein-coding
OVCAR-8.dedup_peak_12860	chr3	112074704	112075397	+	495	NA	intron (NR_026734, intron 13 of 16)	intron (NR_026734, intron 13 of 16)	-11285	NM_024616	79669	Hs.434247	NM_024616	ENSG00000114529	C3orf52	TTMP	chromosome 3 open reading frame 52	protein-coding
OVCAR-8.dedup_peak_10800	chr2	227817956	227818908	+	494	NA	TTS (NM_001130046)	TTS (NM_001130046)	4590	NM_004591	6364	Hs.75498	NM_004591	ENSG00000115009	CCL20	CKb4|Exodus|LARC|MIP-3-alpha|MIP-3a|MIP3A|SCYA20|ST38	C-C motif chemokine ligand 20	protein-coding
OVCAR-8.dedup_peak_4004	chr12	55973480	55974089	+	494	NA	promoter-TSS (NM_001252037)	promoter-TSS (NM_001252037)	-129	NM_001252036	5869	Hs.157659	NM_002868	ENSG00000111540	RAB5B	-	RAB5B, member RAS oncogene family	protein-coding
OVCAR-8.dedup_peak_4455	chr12	124518802	124519264	+	494	NA	intron (NM_001077261, intron 2 of 47)	intron (NM_001077261, intron 2 of 47)	48579	NM_001077261	9612	Hs.137510	NM_006312	ENSG00000196498	NCOR2	CTG26|N-CoR2|SMAP270|SMRT|SMRTE|SMRTE-tau|TNRC14|TRAC|TRAC-1|TRAC1	nuclear receptor corepressor 2	protein-coding
OVCAR-8.dedup_peak_2517	chr10	110398704	110399029	+	494	NA	Intergenic	Intergenic	-93946	NM_005871	10285	Hs.632093	NM_005871	ENSG00000119953	SMNDC1	SMNR|SPF30|TDRD16C	survival motor neuron domain containing 1	protein-coding
OVCAR-8.dedup_peak_8149	chr18	6729182	6729971	+	494	NA	promoter-TSS (NM_001366231)	promoter-TSS (NM_001366231)	-140	NM_001366231	79822	Hs.183114	NM_030672	ENSG00000088756	ARHGAP28	-	Rho GTPase activating protein 28	protein-coding
OVCAR-8.dedup_peak_10361	chr2	113240855	113241337	+	493	NA	TTS (NR_047570)	TTS (NR_047570)	4827	NR_015377	654433	Hs.656660	NR_015377	ENSG00000189223	PAX8-AS1	-	PAX8 antisense RNA 1	ncRNA
OVCAR-8.dedup_peak_18494	chr9	34048744	34049627	+	492	NA	promoter-TSS (NM_018449)	promoter-TSS (NM_018449)	14	NM_001370059	55833	Hs.493739	NM_018449	ENSG00000137073	UBAP2	UBAP-2	ubiquitin associated protein 2	protein-coding
OVCAR-8.dedup_peak_3280	chr11	73142358	73143167	+	491	NA	promoter-TSS (NM_014824)	promoter-TSS (NM_014824)	-444	NM_014824	9873	Hs.744959	NM_014824	ENSG00000137478	FCHSD2	NWK|NWK1|SH3MD3	FCH and double SH3 domains 2	protein-coding
OVCAR-8.dedup_peak_19306	chrUn_KI270310v1	433	1154	+	490	NA	NA	ALR/Alpha|Satellite|centr	NA	NA
OVCAR-8.dedup_peak_9635	chr19_GL949746v1_alt	370107	371484	+	490	NA	promoter-TSS (NM_001301782).2	promoter-TSS (NM_001301782).2	-503	NM_001301782	94059	Hs.590976	NM_198988	ENSG00000275183	LENG9	-	leukocyte receptor cluster member 9	protein-coding
OVCAR-8.dedup_peak_8669	chr19	6424839	6425634	+	489	NA	promoter-TSS (NM_001366299)	promoter-TSS (NM_001366299)	-425	NM_003685	8570	Hs.727344	NM_003685	ENSG00000088247	KHSRP	FBP2|FUBP2|KSRP|p75	KH-type splicing regulatory protein	protein-coding
OVCAR-8.dedup_peak_3910	chr12	49069596	49070181	+	489	NA	promoter-TSS (NM_001303126)	promoter-TSS (NM_001303126)	91	NM_144593	121268	Hs.159013	NM_144593	ENSG00000167550	RHEBL1	RHEBL1c	RHEB like 1	protein-coding
OVCAR-8.dedup_peak_13229	chr3	186108978	186109481	+	488	NA	promoter-TSS (NM_004454)	promoter-TSS (NM_004454)	-140	NM_004454	2119	Hs.43697	NM_004454	ENSG00000244405	ETV5	ERM	ETS variant 5	protein-coding
OVCAR-8.dedup_peak_12913	chr3	122793499	122794305	+	488	NA	promoter-TSS (NM_024610)	promoter-TSS (NM_024610)	-71	NM_001320728	79663	Hs.29169	NM_024610	ENSG00000169087	HSPBAP1	PASS1	HSPB1 associated protein 1	protein-coding
OVCAR-8.dedup_peak_16368	chr6_GL000254v2_alt	3537585	3538111	+	487	NA	promoter-TSS (NM_022107)	promoter-TSS (NM_022107)	-309	NM_022107	63940	Hs.520046	NM_022107	ENSG00000213654	GPSM3	AGS4|C6orf9|G18|G18.1a|G18.1b|G18.2|NG1	G protein signaling modulator 3	protein-coding
OVCAR-8.dedup_peak_11337	chr20	49278054	49278880	+	486	NA	promoter-TSS (NR_036659)	promoter-TSS (NR_036659)	-175	NR_036659	441951	Hs.356766	NR_003604	ENSG00000177410	ZFAS1	C20orf199|HSUP1|HSUP2|NCRNA00275|ZNFX1-AS1	ZNFX1 antisense RNA 1	ncRNA
OVCAR-8.dedup_peak_1035	chr1	120058881	120059799	+	486	NA	intron (NM_001200001, intron 1 of 21)	intron (NM_001200001, intron 1 of 21)	10322	NM_024408	4853	Hs.487360	NM_024408	ENSG00000134250	NOTCH2	AGS2|HJCYS|hN2	notch receptor 2	protein-coding
OVCAR-8.dedup_peak_19313	chrUn_KI270337v1	498	1120	+	484	NA	NA	SAR|Satellite|Satellite	NA	NA
OVCAR-8.dedup_peak_12769	chr3	66220585	66221408	+	483	NA	promoter-TSS (NM_001350991)	promoter-TSS (NM_001350991)	-7	NM_001350991	115286	Hs.379386	NM_173471	ENSG00000144741	SLC25A26	COXPD28|SAMC	solute carrier family 25 member 26	protein-coding
OVCAR-8.dedup_peak_16375	chr6_GL000254v2_alt	4635893	4636857	+	482	NA	promoter-TSS (NM_006979).2	promoter-TSS (NM_006979).2	243	NM_001270401	6257	Hs.388034	NM_021976	ENSG00000204231	RXRB	DAUDI6|H-2RIIBP|NR2B2|RCoR-1	retinoid X receptor beta	protein-coding
OVCAR-8.dedup_peak_7343	chr17	40098972	40099514	+	481	NA	intron (NM_021724, intron 1 of 7)	CpG	1346	NM_021724	9572	Hs.724	NM_021724	ENSG00000126368	NR1D1	EAR1|REVERBA|REVERBalpha|THRA1|THRAL|ear-1|hRev	nuclear receptor subfamily 1 group D member 1	protein-coding
OVCAR-8.dedup_peak_7668	chr17	60599990	60600444	+	481	NA	promoter-TSS (NM_003620)	promoter-TSS (NM_003620)	34	NM_003620	8493	Hs.286073	NM_003620	ENSG00000170836	PPM1D	IDDGIP|PP2C-DELTA|WIP1	protein phosphatase, Mg2+/Mn2+ dependent 1D	protein-coding
OVCAR-8.dedup_peak_8605	chr19	3968662	3969043	+	480	NA	intron (NM_001348, intron 2 of 8)	intron (NM_001348, intron 2 of 8)	2247	NM_001348	1613	Hs.631844	NM_001348	ENSG00000167657	DAPK3	DLK|ZIP|ZIPK	death associated protein kinase 3	protein-coding
OVCAR-8.dedup_peak_12528	chr3	38164751	38165662	+	478	NA	promoter-TSS (NM_005109)	promoter-TSS (NM_005109)	-331	NM_005109	9943	Hs.475970	NM_005109	ENSG00000172939	OXSR1	OSR1	oxidative stress responsive kinase 1	protein-coding
OVCAR-8.dedup_peak_1547	chr1	206202824	206204137	+	477	NA	promoter-TSS (NR_134239)	promoter-TSS (NR_134239)	585	NM_001317901	729533	Hs.339665	NM_001123168	ENSG00000196550	FAM72A	LMPIP|Ugene|p17	family with sequence similarity 72 member A	protein-coding
OVCAR-8.dedup_peak_16306	chr6_GL000253v2_alt	3500547	3501075	+	477	NA	promoter-TSS (NM_022107).3	promoter-TSS (NM_022107).3	-310	NM_022107	63940	Hs.520046	NM_022107	ENSG00000213654	GPSM3	AGS4|C6orf9|G18|G18.1a|G18.1b|G18.2|NG1	G protein signaling modulator 3	protein-coding
OVCAR-8.dedup_peak_9368	chr19	46829937	46830402	+	477	NA	TTS (NR_024258)	TTS (NR_024258)	535	NR_024258	100170220	Hs.541243	NR_024258		SNAR-E	-	small NF90 (ILF3) associated RNA E	snRNA
OVCAR-8.dedup_peak_16486	chr6_GL000256v2_alt	1856961	1857890	+	477	NA	promoter-TSS (NM_025263).7	promoter-TSS (NM_025263).7	-39	NM_025263	80742	Hs.118354	NM_025263	ENSG00000204576	PRR3	CAT56	proline rich 3	protein-coding
OVCAR-8.dedup_peak_16124	chr6_GL000251v2_alt	2685893	2686664	+	476	NA	non-coding (NR_026791, exon 2 of 2).2	non-coding (NR_026791, exon 2 of 2).2	6074	NR_026791	253018	Hs.659818	NR_026791	ENSG00000206344	HCG27	bCX101P6.9|bPG299F13.9|bQB115I13.2	HLA complex group 27	ncRNA
OVCAR-8.dedup_peak_15709	chr6	85464190	85465142	+	475	NA	intron (NM_002526, intron 1 of 8)	L2|LINE|L2	14583	NM_002526	4907	Hs.153952	NM_002526	ENSG00000135318	NT5E	CALJA|CD73|E5NT|NT|NT5|NTE|eN|eNT	5'-nucleotidase ecto	protein-coding
OVCAR-8.dedup_peak_11460	chr20	62238033	62238489	+	474	NA	promoter-TSS (NM_001278649)	promoter-TSS (NM_001278649)	-260	NM_001363878	9885	Hs.473254	NM_014835	ENSG00000130703	OSBPL2	DFNA67|DNFA67|ORP-2|ORP2	oxysterol binding protein like 2	protein-coding
OVCAR-8.dedup_peak_16407	chr6_GL000255v2_alt	1811370	1812325	+	473	NA	promoter-TSS (NM_025263).6	promoter-TSS (NM_025263).6	53	NM_025263	80742	Hs.118354	NM_025263	ENSG00000204576	PRR3	CAT56	proline rich 3	protein-coding
OVCAR-8.dedup_peak_14384	chr5	69710016	69711118	+	472	NA	promoter-TSS (NR_027386)	promoter-TSS (NR_027386)	-40	NR_027386	653188	Hs.631974	NR_027386	ENSG00000253203	GUSBP3	GUSBP1|SMA3	GUSB pseudogene 3	pseudo
OVCAR-8.dedup_peak_6164	chr16	1611679	1612409	+	472	NA	promoter-TSS (NM_014714)	promoter-TSS (NM_014714)	28	NM_014714	9742	Hs.389438	NM_014714	ENSG00000187535	IFT140	MZSDS|RP80|SRTD9|WDTC2|c305C8.4|c380F5.1|gs114	intraflagellar transport 140	protein-coding
OVCAR-8.dedup_peak_1055	chr1	120733789	120734710	+	471	NA	intron (NR_157049, intron 1 of 4)	intron (NR_157049, intron 1 of 4)	10310	NR_157049	101929796		NR_157049	ENSG00000286106	NOTCH2NLR	NOTCH2NLD	notch 2 N-terminal like R	pseudo
OVCAR-8.dedup_peak_15403	chr6	31203498	31204223	+	471	NA	non-coding (NR_026791, exon 2 of 2)	non-coding (NR_026791, exon 2 of 2)	6100	NR_026791	253018	Hs.659818	NR_026791	ENSG00000206344	HCG27	bCX101P6.9|bPG299F13.9|bQB115I13.2	HLA complex group 27	ncRNA
OVCAR-8.dedup_peak_7242	chr17	28952280	28952588	+	471	NA	promoter-TSS (NM_020889)	promoter-TSS (NM_020889)	-916	NM_001290131	57649	Hs.444173	NM_020889	ENSG00000109118	PHF12	PF1	PHD finger protein 12	protein-coding
OVCAR-8.dedup_peak_11209	chr20	35742087	35742601	+	471	NA	promoter-TSS (NM_001323422)	promoter-TSS (NM_001323422)	-8	NR_136587	9584	Hs.282901	NM_004902	ENSG00000131051	RBM39	CAPER|CAPERalpha|FSAP59|HCC1|RNPC2	RNA binding motif protein 39	protein-coding
OVCAR-8.dedup_peak_10553	chr2	173048912	173049584	+	470	NA	intron (NM_001282901, intron 24 of 24)	(ATA)n|Simple_repeat|Simple_repeat	-26598	NM_016653	51776	Hs.444451	NM_016653	ENSG00000091436	MAP3K20	AZK|CNM6|MLK7|MLT|MLTK|MLTKalpha|MLTKbeta|MRK|SFMMP|ZAK|mlklak|pk	mitogen-activated protein kinase kinase kinase 20	protein-coding
OVCAR-8.dedup_peak_16154	chr6_GL000251v2_alt	3633918	3634446	+	469	NA	promoter-TSS (NM_022107).2	promoter-TSS (NM_022107).2	-310	NM_022107	63940	Hs.520046	NM_022107	ENSG00000213654	GPSM3	AGS4|C6orf9|G18|G18.1a|G18.1b|G18.2|NG1	G protein signaling modulator 3	protein-coding
OVCAR-8.dedup_peak_4884	chr13	114065142	114065932	+	467	NA	intron (NM_001320821, intron 2 of 25).2	intron (NM_001320821, intron 2 of 25).2	12418	NM_001320822	22821	Hs.593075	NM_007368	ENSG00000185989	RASA3	GAP1IP4BP|GAPIII	RAS p21 protein activator 3	protein-coding
OVCAR-8.dedup_peak_8544	chr19	1863614	1864328	+	467	NA	promoter-TSS (NM_031918)	promoter-TSS (NM_031918)	-392	NM_031918	83855	Hs.136280	NM_031918	ENSG00000129911	KLF16	BTEB4|DRRF|NSLP2	Kruppel like factor 16	protein-coding
OVCAR-8.dedup_peak_2130	chr10	43408738	43409494	+	467	NA	promoter-TSS (NM_001098205)	promoter-TSS (NM_001098205)	92	NM_004966	3185	Hs.808	NM_004966	ENSG00000169813	HNRNPF	HNRPF|OK/SW-cl.23|mcs94-1	heterogeneous nuclear ribonucleoprotein F	protein-coding
OVCAR-8.dedup_peak_16326	chr6_GL000254v2_alt	1900252	1901286	+	465	NA	promoter-TSS (NM_025263).5	promoter-TSS (NM_025263).5	14	NM_001077497	80742	Hs.118354	NM_025263	ENSG00000204576	PRR3	CAT56	proline rich 3	protein-coding
OVCAR-8.dedup_peak_15513	chr6	37169291	37170192	+	465	NA	promoter-TSS (NM_002648)	promoter-TSS (NM_002648)	-411	NM_001243186	5292	Hs.81170	NM_002648	ENSG00000137193	PIM1	PIM	Pim-1 proto-oncogene, serine/threonine kinase	protein-coding
OVCAR-8.dedup_peak_12468	chr3	23945713	23946566	+	464	NA	promoter-TSS (NM_001145425)	promoter-TSS (NM_001145425)	18	NM_001145425	9975	Hs.37288	NM_005126	ENSG00000174738	NR1D2	BD73|EAR-1R|REVERBB|REVERBbeta|RVR	nuclear receptor subfamily 1 group D member 2	protein-coding
OVCAR-8.dedup_peak_6466	chr16	30370284	30371281	+	464	NA	promoter-TSS (NM_015527)	promoter-TSS (NM_015527)	-152	NM_001324459	29895	Hs.50889	NM_013292	ENSG00000180209	MYLPF	HUMMLC2B|MLC2B|MRLC2|MYL11	myosin light chain, phosphorylatable, fast skeletal muscle	protein-coding
OVCAR-8.dedup_peak_337	chr1	27234285	27234884	+	463	NA	promoter-TSS (NM_015023)	promoter-TSS (NM_015023)	-48	NM_001276252	23038	Hs.469154	NM_015023	ENSG00000142784	WDTC1	ADP|DCAF9	WD and tetratricopeptide repeats 1	protein-coding
OVCAR-8.dedup_peak_4259	chr12	107093271	107094341	+	463	NA	promoter-TSS (NM_004075)	promoter-TSS (NM_004075)	-257	NM_004075	1407	Hs.151573	NM_004075	ENSG00000008405	CRY1	DSPD|PHLL1	cryptochrome circadian regulator 1	protein-coding
OVCAR-8.dedup_peak_3771	chr12	10212223	10212910	+	462	NA	promoter-TSS (NM_031412)	promoter-TSS (NM_031412)	-311	NM_001363598	23710	Hs.524250	NM_031412	ENSG00000139112	GABARAPL1	APG8-LIKE|APG8L|ATG8|ATG8B|ATG8L|GEC1	GABA type A receptor associated protein like 1	protein-coding
OVCAR-8.dedup_peak_16655	chr7	4744886	4745461	+	462	NA	intron (NM_001037165, intron 2 of 8)	intron (NM_001037165, intron 2 of 8)	-30450	NR_157345	9907	Hs.558440	NM_014855	ENSG00000242802	AP5Z1	KIAA0415|SPG48|zeta	adaptor related protein complex 5 subunit zeta 1	protein-coding
OVCAR-8.dedup_peak_9547	chr19	54189719	54190972	+	461	NA	promoter-TSS (NM_001146056).2	promoter-TSS (NM_001146056).2	1	NM_024075	79042	Hs.15580	NM_024075	ENSG00000170892	TSEN34	LENG5|PCH2C|SEN34|SEN34L	tRNA splicing endonuclease subunit 34	protein-coding
OVCAR-8.dedup_peak_9958	chr2	44167901	44168892	+	460	NA	promoter-TSS (NM_002706)	promoter-TSS (NM_002706)	-407	NM_177969	5495	Hs.416769	NM_002706	ENSG00000138032	PPM1B	PP2C-beta|PP2C-beta-X|PP2CB|PP2CBETA|PPC2BETAX	protein phosphatase, Mg2+/Mn2+ dependent 1B	protein-coding
OVCAR-8.dedup_peak_9757	chr2	3605175	3605649	+	460	NA	promoter-TSS (NM_001255986)	promoter-TSS (NM_001255986)	-640	NM_001255987	78989	Hs.32603	NM_024027	ENSG00000118004	COLEC11	3MC2|CL-K1-I|CL-K1-II|CL-K1-IIa|CL-K1-IIb|CLK1	collectin subfamily member 11	protein-coding
OVCAR-8.dedup_peak_17979	chr8	101205061	101206107	+	459	NA	promoter-TSS (NM_016096)	promoter-TSS (NM_016096)	89	NM_016096	51123	Hs.374485	NM_016096	ENSG00000120963	ZNF706	HSPC038|PNAS-106|PNAS-113	zinc finger protein 706	protein-coding
OVCAR-8.dedup_peak_5283	chr14	74084384	74084978	+	458	NA	promoter-TSS (NM_001278594)	promoter-TSS (NM_001278594)	-228	NM_001278594	4329	Hs.293970	NM_005589	ENSG00000119711	ALDH6A1	MMSADHA|MMSDH	aldehyde dehydrogenase 6 family member A1	protein-coding
OVCAR-8.dedup_peak_7640	chr17	59106732	59107191	+	458	NA	promoter-TSS (NM_015294)	promoter-TSS (NM_015294)	-81	NM_001320989	4591	Hs.579079	NM_015294	ENSG00000108395	TRIM37	MUL|POB1|TEF3	tripartite motif containing 37	protein-coding
OVCAR-8.dedup_peak_12635	chr3	48663519	48664278	+	457	NA	intron (NR_111921, intron 1 of 2)	CpG	130	NR_111921	102724368	Hs.663571	NR_111921	ENSG00000228350	LINC02585	CELSR3-AS1	long intergenic non-protein coding RNA 2585	ncRNA
OVCAR-8.dedup_peak_4599	chr13	30870072	30870898	+	456	NA	Intergenic	Intergenic	-12077	NR_103813	440132	Hs.729493	NR_103813	ENSG00000236094	LINC00545	-	long intergenic non-protein coding RNA 545	ncRNA
OVCAR-8.dedup_peak_7816	chr17	75854959	75855953	+	456	NA	promoter-TSS (NM_001330499)	promoter-TSS (NM_001330499)	-121	NM_001330499	23558	Hs.514489	NM_012478	ENSG00000132471	WBP2	DFNB107|GRAMD6|WBP-2	WW domain binding protein 2	protein-coding
OVCAR-8.dedup_peak_9466	chr19	49766313	49766948	+	456	NA	promoter-TSS (NM_014203)	promoter-TSS (NM_014203)	-371	NM_014203	160	Hs.467125	NM_014203	ENSG00000196961	AP2A1	ADTAA|AP2-ALPHA|CLAPA1	adaptor related protein complex 2 subunit alpha 1	protein-coding
OVCAR-8.dedup_peak_6336	chr16	14911062	14911785	+	456	NA	promoter-TSS (NR_146231)	promoter-TSS (NR_146231)	199	NR_036142	100422956		NR_036142	ENSG00000265373	MIR3180-2	mir-3180-2	microRNA 3180-2	ncRNA
OVCAR-8.dedup_peak_18076	chr8	123274211	123274999	+	454	NA	promoter-TSS (NR_037874)	promoter-TSS (NR_037874)	-118	NM_001017926	11244	Hs.521800	NM_007222	ENSG00000165156	ZHX1	-	zinc fingers and homeoboxes 1	protein-coding
OVCAR-8.dedup_peak_1604	chr1	221742023	221742520	+	454	NA	promoter-TSS (NR_111940)	promoter-TSS (NR_111940)	-95	NR_111940	11221	Hs.497822	NM_007207	ENSG00000143507	DUSP10	MKP-5|MKP5	dual specificity phosphatase 10	protein-coding
OVCAR-8.dedup_peak_9330	chr19	45455688	45456413	+	454	NA	Intergenic	Intergenic	-4503	NM_001369413	2067	Hs.435981	NM_001983	ENSG00000012061	ERCC1	COFS4|RAD10|UV20	ERCC excision repair 1, endonuclease non-catalytic subunit	protein-coding
OVCAR-8.dedup_peak_15068	chr6	2988516	2989870	+	454	NA	intron (NR_026856, intron 1 of 2)	CpG	1226	NR_026856	401232	Hs.720158	NM_207495		LINC01011	-	long intergenic non-protein coding RNA 1011	ncRNA
OVCAR-8.dedup_peak_6846	chr16	90121554	90122505	+	453	NA	intron (NR_126161, intron 3 of 3)	(AGGGTT)n|Simple_repeat|Simple_repeat	19765	NR_126161	100996541	Hs.652849	NR_126161		FAM157C	-	family with sequence similarity 157 member C	ncRNA
OVCAR-8.dedup_peak_3138	chr11	65615133	65615786	+	452	NA	promoter-TSS (NM_032223)	promoter-TSS (NM_032223)	-853	NM_032223	399909	Hs.380801	NM_032223	ENSG00000197136	PCNX3	PCNXL3	pecanex 3	protein-coding
OVCAR-8.dedup_peak_2632	chr10	132537251	132537824	+	452	NA	promoter-TSS (NR_158224)	promoter-TSS (NR_158224)	-250	NM_005539	3632	Hs.523360	NM_005539	ENSG00000068383	INPP5A	5PTASE	inositol polyphosphate-5-phosphatase A	protein-coding
OVCAR-8.dedup_peak_8470	chr19	491604	492296	+	451	NA	Intergenic	Intergenic	-4536	NM_130760	8174	Hs.102598	NM_130760	ENSG00000099866	MADCAM1	MACAM1	mucosal vascular addressin cell adhesion molecule 1	protein-coding
OVCAR-8.dedup_peak_5761	chr15	60398563	60399363	+	451	NA	promoter-TSS (NM_004039)	promoter-TSS (NM_004039)	-977	NM_001002858	302	Hs.511605	NM_004039	ENSG00000182718	ANXA2	ANX2|ANX2L4|CAL1H|HEL-S-270|LIP2|LPC2|LPC2D|P36|PAP-IV	annexin A2	protein-coding
OVCAR-8.dedup_peak_3084	chr11	64304415	64305572	+	451	NA	promoter-TSS (NM_004451)	promoter-TSS (NM_004451)	-531	NM_004451	2101	Hs.110849	NM_004451	ENSG00000173153	ESRRA	ERR1|ERRa|ERRalpha|ESRL1|NR3B1	estrogen related receptor alpha	protein-coding
OVCAR-8.dedup_peak_18351	chr8	144901390	144902484	+	450	NA	promoter-TSS (NM_001363101)	promoter-TSS (NM_001363101)	240	NM_001363105	58500	Hs.532277	NM_021061	ENSG00000196150	ZNF250	ZFP647|ZNF647	zinc finger protein 250	protein-coding
OVCAR-8.dedup_peak_16223	chr6_GL000252v2_alt	3062414	3063661	+	450	NA	promoter-TSS (NM_005527)	promoter-TSS (NM_005527)	25	NM_005527	3305	Hs.690634	NM_005527	ENSG00000204390	HSPA1L	HSP70-1L|HSP70-HOM|HSP70T|hum70t	heat shock protein family A (Hsp70) member 1 like	protein-coding
OVCAR-8.dedup_peak_17047	chr7	100100481	100100968	+	448	NA	promoter-TSS (NM_004722)	promoter-TSS (NM_004722)	56	NM_182776	4176	Hs.438720	NM_005916	ENSG00000166508	MCM7	CDC47|MCM2|P1.1-MCM3|P1CDC47|P85MCM|PNAS146|PPP1R104	minichromosome maintenance complex component 7	protein-coding
OVCAR-8.dedup_peak_1136	chr1	147541014	147541429	+	448	NA	promoter-TSS (NM_004326)	promoter-TSS (NM_004326)	-280	NM_004326	607	Hs.415209	NM_004326	ENSG00000116128	BCL9	LGS	BCL9 transcription coactivator	protein-coding
OVCAR-8.dedup_peak_16111	chr6_GL000251v2_alt	2166885	2167299	+	447	NA	promoter-TSS (NM_133471).3	promoter-TSS (NM_133471).3	-141	NM_001134870	170954	Hs.101150	NM_133471	ENSG00000146112	PPP1R18	HKMT1098|KIAA1949	protein phosphatase 1 regulatory subunit 18	protein-coding
OVCAR-8.dedup_peak_8747	chr19	9819023	9819743	+	446	NA	promoter-TSS (NM_017703)	promoter-TSS (NM_017703)	-304	NM_001316940	54850	Hs.12439	NM_017703	ENSG00000127452	FBXL12	Fbl12	F-box and leucine rich repeat protein 12	protein-coding
OVCAR-8.dedup_peak_4909	chr14	20461383	20462069	+	446	NA	promoter-TSS (NM_001100814)	promoter-TSS (NM_001100814)	-114	NM_001100814	90809	Hs.7001	NM_144568	ENSG00000165782	PIP4P1	C14orf9|TMEM55B	phosphatidylinositol-4,5-bisphosphate 4-phosphatase 1	protein-coding
OVCAR-8.dedup_peak_19739	chrY	222260	222638	+	445	NA	Intergenic	LTR12D|LTR|ERV1	-53907	NR_028057	55344	Hs.522568	NM_018390	ENSG00000182378	PLCXD1	LL0XNC01-136G2.1	phosphatidylinositol specific phospholipase C X domain containing 1	protein-coding
OVCAR-8.dedup_peak_3966	chr12	53379455	53380770	+	445	NA	promoter-TSS (NM_001251825)	promoter-TSS (NM_001251825)	-64	NM_001251825	6667	Hs.620754	NM_003109	ENSG00000185591	SP1	-	Sp1 transcription factor	protein-coding
OVCAR-8.dedup_peak_3970	chr12	53451847	53452326	+	444	NA	promoter-TSS (NM_001128911)	promoter-TSS (NM_001128911)	-16	NM_031989	5094	Hs.546271	NM_005016	ENSG00000197111	PCBP2	HNRNPE2|HNRPE2|hnRNP-E2	poly(rC) binding protein 2	protein-coding
OVCAR-8.dedup_peak_2775	chr11	9572787	9573976	+	444	NA	promoter-TSS (NM_003390)	promoter-TSS (NM_003390)	-289	NM_003390	7465	Hs.249441	NM_003390	ENSG00000166483	WEE1	WEE1A|WEE1hu	WEE1 G2 checkpoint kinase	protein-coding
OVCAR-8.dedup_peak_6355	chr16	18401803	18402429	+	442	NA	promoter-TSS (NR_146331)	promoter-TSS (NR_146331)	151	NR_036142	100422956		NR_036142	ENSG00000265373	MIR3180-2	mir-3180-2	microRNA 3180-2	ncRNA
OVCAR-8.dedup_peak_13967	chr4	173334343	173335356	+	442	NA	promoter-TSS (NM_001130688)	promoter-TSS (NM_001130688)	-491	NM_002129	3148	Hs.434953	NM_002129	ENSG00000164104	HMGB2	HMG2	high mobility group box 2	protein-coding
OVCAR-8.dedup_peak_15383	chr6	30556285	30557240	+	442	NA	promoter-TSS (NM_001077497)	promoter-TSS (NM_001077497)	53	NM_001077497	80742	Hs.118354	NM_025263	ENSG00000204576	PRR3	CAT56	proline rich 3	protein-coding
OVCAR-8.dedup_peak_63	chr1	1692447	1693531	+	442	NA	promoter-TSS (NM_001290264)	promoter-TSS (NM_001290264)	-194	NM_001290264	728661	Hs.655255	NM_001110781	ENSG00000189339	SLC35E2B	SLC35E2	solute carrier family 35 member E2B	protein-coding
OVCAR-8.dedup_peak_4492	chr12	131895865	131896874	+	442	NA	intron (NM_003565, intron 3 of 27)	CpG	1747	NM_003565	8408	Hs.47061	NM_003565	ENSG00000177169	ULK1	ATG1|ATG1A|UNC51|Unc51.1|hATG1	unc-51 like autophagy activating kinase 1	protein-coding
OVCAR-8.dedup_peak_18204	chr8	140511150	140512107	+	438	NA	promoter-TSS (NR_040712)	promoter-TSS (NR_040712)	306	NM_017444	54108	Hs.279704	NM_017444	ENSG00000104472	CHRAC1	CHARC1|CHARC15|CHRAC-1|CHRAC-15|CHRAC15|YCL1	chromatin accessibility complex subunit 1	protein-coding
OVCAR-8.dedup_peak_8956	chr19	18636176	18636991	+	438	NA	promoter-TSS (NM_001345984)	promoter-TSS (NM_001345984)	-445	NM_001345982	55295	Hs.250632	NM_018316	ENSG00000167487	KLHL26	-	kelch like family member 26	protein-coding
OVCAR-8.dedup_peak_17058	chr7	100428627	100429949	+	437	NA	promoter-TSS (NM_017984)	promoter-TSS (NM_017984)	-159	NM_001363486	56257	Hs.178011	NM_019606	ENSG00000146834	MEPCE	BCDIN3	methylphosphate capping enzyme	protein-coding
OVCAR-8.dedup_peak_16207	chr6_GL000252v2_alt	2462776	2463552	+	437	NA	non-coding (NR_026791, exon 2 of 2).3	non-coding (NR_026791, exon 2 of 2).3	6072	NR_026791	253018	Hs.659818	NR_026791	ENSG00000206344	HCG27	bCX101P6.9|bPG299F13.9|bQB115I13.2	HLA complex group 27	ncRNA
OVCAR-8.dedup_peak_6785	chr16	88332975	88333621	+	436	NA	Intergenic	Intergenic	-94173	NM_001367624	84627	Hs.54925	NM_001127464	ENSG00000225614	ZNF469	BCS|BCS1	zinc finger protein 469	protein-coding
OVCAR-8.dedup_peak_16145	chr6_GL000251v2_alt	3449386	3450118	+	436	NA	promoter-TSS (NM_001371205)	promoter-TSS (NM_001371205)	-187	NM_001371205
OVCAR-8.dedup_peak_10486	chr2	148644572	148645531	+	436	NA	exon (NM_015630, exon 1 of 14)	exon (NM_015630, exon 1 of 14)	300	NM_015630	26122	Hs.23270	NM_015630	ENSG00000135999	EPC2	EPC-LIKE	enhancer of polycomb homolog 2	protein-coding
OVCAR-8.dedup_peak_6951	chr17	2392718	2393360	+	435	NA	intron (NM_020310, intron 4 of 5)	CpG	8021	NM_020310	4335	Hs.626579	NM_020310	ENSG00000070444	MNT	MAD6|MXD6|ROX|bHLHd3	MAX network transcriptional repressor	protein-coding
OVCAR-8.dedup_peak_3668	chr12	1661927	1662640	+	434	NA	Intergenic	CpG	-1903	NR_037422	100500816		NR_037422	ENSG00000266043	MIR3649	-	microRNA 3649	ncRNA
OVCAR-8.dedup_peak_9398	chr19	47515067	47515585	+	434	NA	promoter-TSS (NR_038456)	promoter-TSS (NR_038456)	-263	NR_038457	8775	Hs.126938	NM_003827	ENSG00000105402	NAPA	SNAPA	NSF attachment protein alpha	protein-coding
OVCAR-8.dedup_peak_3132	chr11	65506643	65508549	+	433	NA	promoter-TSS (NR_145459)	promoter-TSS (NR_145459)	-164	NR_145459	109136579	Hs.621695	NR_145459		TALAM1	-	MALAT1 antisense transcript	ncRNA
OVCAR-8.dedup_peak_3704	chr12	6336177	6336869	+	431	NA	intron (NR_144351, intron 1 of 8)	intron (NR_144351, intron 1 of 8)	5553	NM_001346091	7132	Hs.279594	NM_001065	ENSG00000067182	TNFRSF1A	CD120a|FPF|TBP1|TNF-R|TNF-R-I|TNF-R55|TNFAR|TNFR1|TNFR55|TNFR60|p55|p55-R|p60	TNF receptor superfamily member 1A	protein-coding
OVCAR-8.dedup_peak_15158	chr6	10759996	10760602	+	430	NA	TTS (NM_001286488)	TTS (NM_001286488)	12494	NM_030969	81853	Hs.95600	NM_030969	ENSG00000137210	TMEM14B	-	transmembrane protein 14B	protein-coding
OVCAR-8.dedup_peak_2986	chr11	58578736	58579166	+	430	NA	promoter-TSS (NR_024091)	promoter-TSS (NR_024091)	-112	NM_001197051	80829	Hs.524920	NM_053023	ENSG00000186660	ZFP91	DMS-8|DSM-8|FKSG11|PZF|ZFP-91|ZNF757	ZFP91 zinc finger protein	protein-coding
OVCAR-8.dedup_peak_16500	chr6_GL000256v2_alt	2506944	2507639	+	430	NA	TTS (NR_026791).6	TTS (NR_026791).6	6107	NR_026791	253018	Hs.659818	NR_026791	ENSG00000206344	HCG27	bCX101P6.9|bPG299F13.9|bQB115I13.2	HLA complex group 27	ncRNA
OVCAR-8.dedup_peak_210	chr1	16513455	16514647	+	430	NA	TTS (NR_004400)	TTS (NR_004400)	234	NR_004430	26871		NR_004430	ENSG00000206652	RNU1-1	HSD1|HU1-1|RNU1|RNU1A|RNU1A3|RNU1G4|Rnu1a1|U1|U1A1	RNA, U1 small nuclear 1	snRNA
OVCAR-8.dedup_peak_8234	chr18	14104942	14105699	+	429	NA	exon (NM_145287, exon 3 of 3)	exon (NM_145287, exon 3 of 3)	27115	NM_145287	162655	Hs.352635	NM_145287	ENSG00000175322	ZNF519	HsT2362	zinc finger protein 519	protein-coding
OVCAR-8.dedup_peak_7852	chr17	78140318	78140733	+	427	NA	intron (NM_152468, intron 15 of 15)	CpG	-5860	NM_001163075	100141515	Hs.633034	NM_001163075	ENSG00000187997	C17orf99	IL-40|UNQ464	chromosome 17 open reading frame 99	protein-coding
OVCAR-8.dedup_peak_1842	chr10	264217	265370	+	427	NA	Intergenic	Intergenic	84799	NM_001202467	10771	Hs.292265	NM_006624	ENSG00000015171	ZMYND11	BRAM1|BS69|MRD30	zinc finger MYND-type containing 11	protein-coding
OVCAR-8.dedup_peak_1853	chr10	610655	611163	+	427	NA	intron (NM_014974, intron 1 of 36)	MSTA|LTR|ERVL-MaLR	-17655	NR_147612	101930421	Hs.654707	NR_147612	ENSG00000225140	LOC101930421	-	uncharacterized LOC101930421	ncRNA
OVCAR-8.dedup_peak_15448	chr6	33199934	33200904	+	427	NA	promoter-TSS (NM_006979).3	promoter-TSS (NM_006979).3	246	NM_021976	6257	Hs.388034	NM_021976	ENSG00000204231	RXRB	DAUDI6|H-2RIIBP|NR2B2|RCoR-1	retinoid X receptor beta	protein-coding
OVCAR-8.dedup_peak_330	chr1	27012802	27013662	+	426	NA	promoter-TSS (NM_052943)	promoter-TSS (NM_052943)	-382	NM_052943	115572	Hs.632378	NM_052943	ENSG00000158246	TENT5B	FAM46B	terminal nucleotidyltransferase 5B	protein-coding
OVCAR-8.dedup_peak_16544	chr7	16284	17085	+	425	NA	Intergenic	(ACCCTA)n|Simple_repeat|Simple_repeat	132754	NR_134325	102723672	Hs.605204	NR_134325		LOC102723672	-	uncharacterized LOC102723672	ncRNA
OVCAR-8.dedup_peak_3365	chr11	86068922	86069541	+	424	NA	promoter-TSS (NM_007166)	promoter-TSS (NM_007166)	-147	NM_001008660	8301	Hs.163893	NM_007166	ENSG00000073921	PICALM	CALM|CLTH|LAP	phosphatidylinositol binding clathrin assembly protein	protein-coding
OVCAR-8.dedup_peak_19323	chrUn_KI270442v1	1	358	+	424	NA	NA	(AATGG)n|Simple_repeat|Simple_repeat	NA	NA
OVCAR-8.dedup_peak_15200	chr6	15062383	15063001	+	423	NA	Intergenic	MER46C|DNA|TcMar-Tigger	-183377	NM_004973	3720	Hs.269059	NM_004973	ENSG00000008083	JARID2	JMJ	jumonji and AT-rich interaction domain containing 2	protein-coding
OVCAR-8.dedup_peak_6447	chr16	29805395	29806418	+	421	NA	promoter-TSS (NM_001276276)	promoter-TSS (NM_001276276)	-218	NM_001276275	4150	Hs.23650	NM_002383	ENSG00000103495	MAZ	PUR1|Pur-1|SAF-1|SAF-2|SAF-3|ZF87|ZNF801|Zif87	MYC associated zinc finger protein	protein-coding
OVCAR-8.dedup_peak_18223	chr8	141127888	141128627	+	420	NA	promoter-TSS (NM_001352890)	promoter-TSS (NM_001352890)	-332	NM_001362798	22898	Hs.18166	NM_014957	ENSG00000105339	DENND3	-	DENN domain containing 3	protein-coding
OVCAR-8.dedup_peak_14932	chr5	177311875	177312583	+	420	NA	promoter-TSS (NM_031300)	promoter-TSS (NM_031300)	-331	NM_001142935	83463	Hs.743332	NM_031300	ENSG00000213347	MXD3	BHLHC13|MAD3|MYX	MAX dimerization protein 3	protein-coding
OVCAR-8.dedup_peak_17980	chr8	102238819	102239562	+	420	NA	promoter-TSS (NM_001172478)	promoter-TSS (NM_001172478)	-72	NM_015713	50484	Hs.512592	NM_015713	ENSG00000048392	RRM2B	MTDPS8A|MTDPS8B|P53R2	ribonucleotide reductase regulatory TP53 inducible subunit M2B	protein-coding
OVCAR-8.dedup_peak_3660	chr12	1085094	1085962	+	420	NA	intron (NR_027948, intron 3 of 19)	intron (NR_027948, intron 3 of 19)	57780	NM_001301248	23085	Hs.601216	NM_178039	ENSG00000082805	ERC1	Cast2|ELKS|ERC-1|RAB6IP2	ELKS/RAB6-interacting/CAST family member 1	protein-coding
OVCAR-8.dedup_peak_118	chr1	6962423	6963308	+	420	NA	intron (NM_001349608, intron 2 of 21)	intron (NM_001349608, intron 2 of 21)	177411	NM_001349610	23261	Hs.397705	NM_015215	ENSG00000171735	CAMTA1	CANPMR	calmodulin binding transcription activator 1	protein-coding
OVCAR-8.dedup_peak_17639	chr8	33513063	33514193	+	419	NA	promoter-TSS (NM_001330505)	promoter-TSS (NM_001330505)	153	NR_003041	692084		NR_003041	ENSG00000239039	SNORD13	RNU13|SNORD13A|U13	small nucleolar RNA, C/D box 13	snoRNA
OVCAR-8.dedup_peak_16268	chr6_GL000253v2_alt	1866523	1867333	+	419	NA	promoter-TSS (NM_025263).4	promoter-TSS (NM_025263).4	-10	NM_025263	80742	Hs.118354	NM_025263	ENSG00000204576	PRR3	CAT56	proline rich 3	protein-coding
OVCAR-8.dedup_peak_16515	chr6_GL000256v2_alt	3273159	3273880	+	419	NA	promoter-TSS (NM_001371206)	promoter-TSS (NM_001371206)	-192	NM_001371205
OVCAR-8.dedup_peak_1023	chr1	119140305	119140892	+	419	NA	promoter-TSS (NM_201263)	promoter-TSS (NM_201263)	74	NM_201263	10352	Hs.523506	NM_015836	ENSG00000116874	WARS2	NEMMLAS|TrpRS|mtTrpRS	tryptophanyl tRNA synthetase 2, mitochondrial	protein-coding
OVCAR-8.dedup_peak_69	chr1	1919201	1919664	+	418	NA	promoter-TSS (NM_178545)	promoter-TSS (NM_178545)	-153	NM_178545	339456	Hs.123423	NM_178545	ENSG00000178821	TMEM52	-	transmembrane protein 52	protein-coding
OVCAR-8.dedup_peak_3736	chr12	6943513	6944847	+	417	NA	TTS (NR_023317)	TTS (NR_023317)	158	NM_138425	113246	Hs.405913	NM_138425	ENSG00000111678	C12orf57	C10|GRCC10	chromosome 12 open reading frame 57	protein-coding
OVCAR-8.dedup_peak_19182	chr9	136790783	136791390	+	417	NA	promoter-TSS (NM_032928)	promoter-TSS (NM_032928)	-258	NM_032928	85014	Hs.356744	NM_032928	ENSG00000244187	TMEM141	-	transmembrane protein 141	protein-coding
OVCAR-8.dedup_peak_16187	chr6_GL000252v2_alt	1812021	1812966	+	417	NA	promoter-TSS (NM_025263).3	promoter-TSS (NM_025263).3	-40	NM_025263	80742	Hs.118354	NM_025263	ENSG00000204576	PRR3	CAT56	proline rich 3	protein-coding
OVCAR-8.dedup_peak_4316	chr12	113241488	113241997	+	417	NA	intron (NM_001351346, intron 3 of 28)	intron (NM_001351346, intron 3 of 28)	-2519	NM_001301214	53373	Hs.524763	NM_017901	ENSG00000186815	TPCN1	TPC1	two pore segment channel 1	protein-coding
OVCAR-8.dedup_peak_16346	chr6_GL000254v2_alt	2993958	2994966	+	417	NA	promoter-TSS (NM_001098534).5	promoter-TSS (NM_001098534).5	71	NM_080703	7917	Hs.440900	NM_004639	ENSG00000204463	BAG6	BAG-6|BAT3|D6S52E|G3	BCL2 associated athanogene 6	protein-coding
OVCAR-8.dedup_peak_11178	chr20	33993098	33993845	+	417	NA	promoter-TSS (NM_016732)	promoter-TSS (NM_016732)	-440	NM_016732	22913	Hs.136947	NM_007367	ENSG00000125970	RALY	HNRPCL2|P542	RALY heterogeneous nuclear ribonucleoprotein	protein-coding
OVCAR-8.dedup_peak_18203	chr8	140464135	140465067	+	417	NA	Intergenic	CpG	-6022	NM_031466	83696	Hs.654911	NM_031466	ENSG00000167632	TRAPPC9	IBP|IKBKBBP|MRT13|NIBP|T1|TRS120	trafficking protein particle complex 9	protein-coding
OVCAR-8.dedup_peak_4514	chr12	132474569	132475512	+	416	NA	Intergenic	CpG	-15111	NM_001367871	57666	Hs.411138	NM_001142641	ENSG00000112787	FBRSL1	-	fibrosin like 1	protein-coding
OVCAR-8.dedup_peak_13582	chr4	49657032	49657878	+	416	NA	Intergenic	(GAATG)n|Satellite|Satellite	670813	NM_001286791	80157	Hs.479703	NM_025087	ENSG00000109182	CWH43	CWH43-C|PGAP2IP	cell wall biogenesis 43 C-terminal homolog	protein-coding
OVCAR-8.dedup_peak_7341	chr17	39952762	39953412	+	415	NA	Intergenic	CpG	-9917	NM_178171	284110	Hs.448873	NM_178171	ENSG00000167914	GSDMA	FKSG9|GSDM|GSDM1	gasdermin A	protein-coding
OVCAR-8.dedup_peak_15418	chr6	31814636	31815858	+	415	NA	promoter-TSS (NM_005527).3	promoter-TSS (NM_005527).3	36	NM_005527	3305	Hs.690634	NM_005527	ENSG00000204390	HSPA1L	HSP70-1L|HSP70-HOM|HSP70T|hum70t	heat shock protein family A (Hsp70) member 1 like	protein-coding
OVCAR-8.dedup_peak_16105	chr6_GL000251v2_alt	2036005	2036960	+	415	NA	promoter-TSS (NM_025263).2	promoter-TSS (NM_025263).2	53	NM_025263	80742	Hs.118354	NM_025263	ENSG00000204576	PRR3	CAT56	proline rich 3	protein-coding
OVCAR-8.dedup_peak_14277	chr5	49658249	49659175	+	415	NA	Intergenic	(TCCAT)n|Simple_repeat|Simple_repeat	782576	NM_198449	133418	Hs.561411	NM_198449	ENSG00000170571	EMB	GP70	embigin	protein-coding
OVCAR-8.dedup_peak_13583	chr4	49709203	49709660	+	415	NA	Intergenic	SAR|Satellite|Satellite	722789	NM_001286791	80157	Hs.479703	NM_025087	ENSG00000109182	CWH43	CWH43-C|PGAP2IP	cell wall biogenesis 43 C-terminal homolog	protein-coding
OVCAR-8.dedup_peak_16295	chr6_GL000253v2_alt	2957074	2958146	+	414	NA	promoter-TSS (NM_001098534).4	promoter-TSS (NM_001098534).4	97	NM_080702	7917	Hs.440900	NM_004639	ENSG00000204463	BAG6	BAG-6|BAT3|D6S52E|G3	BCL2 associated athanogene 6	protein-coding
OVCAR-8.dedup_peak_19240	chr9	138236549	138237505	+	414	NA	intron (NR_146178, intron 5 of 14)	G-rich|Low_complexity|Low_complexity	20171	NR_146178	100132403	Hs.741123	NM_001145249		FAM157B	-	family with sequence similarity 157 member B	ncRNA
OVCAR-8.dedup_peak_1063	chr1	121184295	121185554	+	414	NA	promoter-TSS (NM_001329984)	promoter-TSS (NM_001329984)	-51	NM_001271872	653464	Hs.497575	NM_001271872	ENSG00000171943	SRGAP2C	SRGAP2P1	SLIT-ROBO Rho GTPase activating protein 2C	protein-coding
OVCAR-8.dedup_peak_18082	chr8	123540911	123541518	+	414	NA	promoter-TSS (NM_001242463)	promoter-TSS (NM_001242463)	-8	NM_001242463	114907	Hs.403933	NM_058229	ENSG00000156804	FBXO32	Fbx32|MAFbx	F-box protein 32	protein-coding
OVCAR-8.dedup_peak_12301	chr22_KI270879v1_alt	75400	75818	+	414	NA	promoter-TSS (NM_001002862).2	promoter-TSS (NM_001002862).2	-241	NM_001363072	91319	Hs.593679	NM_198440	ENSG00000099958	DERL3	C22orf14|IZP6|LLN2|derlin-3	derlin 3	protein-coding
OVCAR-8.dedup_peak_7701	chr17	63621809	63622499	+	413	NA	promoter-TSS (NM_001363768)	promoter-TSS (NM_001363768)	-263	NM_001330431	4215	Hs.29282	NM_002401	ENSG00000198909	MAP3K3	MAPKKK3|MEKK3	mitogen-activated protein kinase kinase kinase 3	protein-coding
OVCAR-8.dedup_peak_13557	chr4	49110640	49110943	+	413	NA	Intergenic	(CATTC)n|Satellite|Satellite	124149	NM_001286791	80157	Hs.479703	NM_025087	ENSG00000109182	CWH43	CWH43-C|PGAP2IP	cell wall biogenesis 43 C-terminal homolog	protein-coding
OVCAR-8.dedup_peak_16447	chr6_GL000255v2_alt	3227929	3228684	+	413	NA	promoter-TSS (NM_005510).2	promoter-TSS (NM_005510).2	-198	NM_001371206
OVCAR-8.dedup_peak_8637	chr19	4968591	4969213	+	413	NA	promoter-TSS (NM_015015)	promoter-TSS (NM_015015)	-211	NM_001370093	23030	Hs.654816	NM_015015	ENSG00000127663	KDM4B	JMJD2B|TDRD14B	lysine demethylase 4B	protein-coding
OVCAR-8.dedup_peak_7048	chr17	7614919	7615361	+	412	NA	promoter-TSS (NM_004860)	promoter-TSS (NM_004860)	-243	NM_004860	9513	Hs.52788	NM_004860	ENSG00000129245	FXR2	FMR1L2|FXR2P	FMR1 autosomal homolog 2	protein-coding
OVCAR-8.dedup_peak_10878	chr2	237500756	237501322	+	412	NA	intron (NM_024101, intron 2 of 15)	L2b|LINE|L2	-9892	NR_106869	102465486		NR_106869	ENSG00000277842	MIR6811	hsa-mir-6811	microRNA 6811	ncRNA
OVCAR-8.dedup_peak_7034	chr17	7307055	7307685	+	412	NA	promoter-TSS (NM_001143761)	promoter-TSS (NM_001143761)	-258	NM_001970	1984	Hs.534314	NM_001970	ENSG00000132507	EIF5A	EIF-5A|EIF5A1|eIF5AI	eukaryotic translation initiation factor 5A	protein-coding
OVCAR-8.dedup_peak_14418	chr5	73565239	73565934	+	411	NA	promoter-TSS (NM_032175)	promoter-TSS (NM_032175)	53	NM_023039	57763	Hs.239154	NM_023039	ENSG00000164331	ANKRA2	ANKRA	ankyrin repeat family A member 2	protein-coding
OVCAR-8.dedup_peak_1201	chr1	150629115	150629891	+	411	NA	promoter-TSS (NM_207047)	promoter-TSS (NM_207047)	109	NM_207042	2029	Hs.632456	NM_004436	ENSG00000143420	ENSA	ARPP-19e	endosulfine alpha	protein-coding
OVCAR-8.dedup_peak_10774	chr2	222709213	222709809	+	410	NA	intron (NM_058165, intron 5 of 5)	intron (NM_058165, intron 5 of 5)	37853	NM_058165	116255	Hs.344090	NM_058165	ENSG00000124003	MOGAT1	DGAT2L|DGAT2L1|MGAT1	monoacylglycerol O-acyltransferase 1	protein-coding
OVCAR-8.dedup_peak_14049	chr4	190182086	190182512	+	410	NA	intron (NR_137167, intron 3 of 5)	(AGGGTT)n|Simple_repeat|Simple_repeat	8525	NM_001293798	100288687	Hs.728749	NM_001205218	ENSG00000260596	DUX4	DUX4L	double homeobox 4	protein-coding
OVCAR-8.dedup_peak_18145	chr8	127949120	127949989	+	409	NA	promoter-TSS (NR_103558)	promoter-TSS (NR_103558)	-831	NR_103558	641384	Hs.629674	NM_001037234	ENSG00000280055	TMEM75	-	transmembrane protein 75	ncRNA
OVCAR-8.dedup_peak_10097	chr2	73089706	73090232	+	409	NA	intron (NM_001371272, intron 1 of 5)	intron (NM_001371272, intron 1 of 5)	-18133	NM_001330401	94097	Hs.368171	NM_144579	ENSG00000144040	SFXN5	BBG-TCC|SLC56A5	sideroflexin 5	protein-coding
OVCAR-8.dedup_peak_14029	chr4	188159436	188160323	+	409	NA	Intergenic	CpG	20438	NM_178556	339976	Hs.348618	NM_178556	ENSG00000184108	TRIML1	RNF209	tripartite motif family like 1	protein-coding
OVCAR-8.dedup_peak_13547	chr4	49091784	49092262	+	409	NA	Intergenic	(CATTC)n|Satellite|Satellite	105381	NM_001286791	80157	Hs.479703	NM_025087	ENSG00000109182	CWH43	CWH43-C|PGAP2IP	cell wall biogenesis 43 C-terminal homolog	protein-coding
OVCAR-8.dedup_peak_16577	chr7	1059438	1060063	+	408	NA	TTS (NM_138445)	TTS (NM_138445)	4380	NM_138445	115330	Hs.585007	NM_138445	ENSG00000164849	GPR146	PGR8	G protein-coupled receptor 146	protein-coding
OVCAR-8.dedup_peak_16231	chr6_GL000252v2_alt	3219734	3220489	+	408	NA	promoter-TSS (NM_005510).6	promoter-TSS (NM_005510).6	-198	NM_005510	1797	Hs.153299	NM_005510	ENSG00000204348	DXO	DOM3L|DOM3Z|NG6|RAI1	decapping exoribonuclease	protein-coding
OVCAR-8.dedup_peak_8633	chr19	4867664	4868275	+	408	NA	promoter-TSS (NM_001164194)	promoter-TSS (NM_001164194)	-302	NM_005817	10226	Hs.140452	NM_005817	ENSG00000105355	PLIN3	M6PRBP1|PP17|TIP47	perilipin 3	protein-coding
OVCAR-8.dedup_peak_3308	chr11	74943162	74943668	+	407	NA	intron (NM_001270380, intron 2 of 14)	intron (NM_001270380, intron 2 of 14)	5676	NM_182969	143570	Hs.370145	NM_182969	ENSG00000166435	XRRA1	-	X-ray radiation resistance associated 1	protein-coding
OVCAR-8.dedup_peak_13403	chr4	2963060	2963936	+	407	NA	promoter-TSS (NM_001291978)	promoter-TSS (NM_001291978)	-73	NM_001350173	2868	Hs.32959	NM_005307	ENSG00000125388	GRK4	GPRK2L|GPRK4|GRK4a|IT11	G protein-coupled receptor kinase 4	protein-coding
OVCAR-8.dedup_peak_10086	chr2	71227121	71227640	+	407	NA	promoter-TSS (NM_020459)	promoter-TSS (NM_020459)	-277	NM_020459	400961	Hs.416735	NM_020459	ENSG00000124374	PAIP2B	-	poly(A) binding protein interacting protein 2B	protein-coding
OVCAR-8.dedup_peak_16070	chr6_GL000250v2_alt	3147259	3148509	+	406	NA	promoter-TSS (NM_005527).4	promoter-TSS (NM_005527).4	21	NM_005527	3305	Hs.690634	NM_005527	ENSG00000204390	HSPA1L	HSP70-1L|HSP70-HOM|HSP70T|hum70t	heat shock protein family A (Hsp70) member 1 like	protein-coding
OVCAR-8.dedup_peak_3100	chr11	64917128	64917586	+	406	NA	promoter-TSS (NM_001367971)	promoter-TSS (NM_001367971)	-148	NM_001367971	23130	Hs.370671	NM_015104	ENSG00000110046	ATG2A	-	autophagy related 2A	protein-coding
OVCAR-8.dedup_peak_15409	chr6	31652044	31653094	+	406	NA	promoter-TSS (NM_080702)	promoter-TSS (NM_080702)	92	NM_080702	7917	Hs.440900	NM_004639	ENSG00000204463	BAG6	BAG-6|BAT3|D6S52E|G3	BCL2 associated athanogene 6	protein-coding
OVCAR-8.dedup_peak_15426	chr6	31971970	31972691	+	405	NA	promoter-TSS (NM_005510).4	promoter-TSS (NM_005510).4	-192	NM_001371205
OVCAR-8.dedup_peak_16360	chr6_GL000254v2_alt	3313994	3314727	+	405	NA	promoter-TSS (NM_005510)	promoter-TSS (NM_005510)	-186	NM_001371205
OVCAR-8.dedup_peak_1680	chr1	228165499	228166733	+	404	NA	promoter-TSS (NR_103540)	promoter-TSS (NR_103540)	312	NM_001010867	200205	Hs.237017	NM_001010867	ENSG00000181873	IBA57	C1orf69|MMDS3|SPG74	iron-sulfur cluster assembly factor IBA57	protein-coding
OVCAR-8.dedup_peak_16072	chr6_GL000250v2_alt	3159906	3160938	+	404	NA	promoter-TSS (NM_005346).5	promoter-TSS (NM_005346).5	59	NM_005346	3304	Hs.274402	NM_005346	ENSG00000204388	HSPA1B	HSP70-1|HSP70-1B|HSP70-2|HSP70.1|HSP70.2|HSP72|HSPA1|HSX70	heat shock protein family A (Hsp70) member 1B	protein-coding
OVCAR-8.dedup_peak_3266	chr11	72112303	72112939	+	404	NA	promoter-TSS (NM_014042)	promoter-TSS (NM_014042)	74	NM_001278489	25906	Hs.38044	NM_014042	ENSG00000110200	ANAPC15	APC15|C11orf51|HSPC020	anaphase promoting complex subunit 15	protein-coding
OVCAR-8.dedup_peak_869	chr1	98086267	98087155	+	404	NA	Intergenic	(AT)n|Simple_repeat|Simple_repeat	-37018	NR_046105	400765	Hs.451802	NM_001001688	ENSG00000225206	MIR137HG	-	MIR137 host gene	ncRNA
OVCAR-8.dedup_peak_8778	chr19	10717443	10718172	+	403	NA	promoter-TSS (NM_004945)	promoter-TSS (NM_004945)	-246	NM_004945	1785	Hs.211463	NM_004945	ENSG00000079805	DNM2	CMT2M|CMTDI1|CMTDIB|DI-CMTB|DYN2|DYNII|LCCS5	dynamin 2	protein-coding
OVCAR-8.dedup_peak_11687	chr21	33542763	33543117	+	403	NA	promoter-TSS (NM_032195)	promoter-TSS (NM_032195)	-48	NM_001136006	2618	Hs.473648	NM_000819	ENSG00000159131	GART	AIRS|GARS|GARTF|PAIS|PGFT|PRGS	phosphoribosylglycinamide formyltransferase, phosphoribosylglycinamide synthetase, phosphoribosylaminoimidazole synthetase	protein-coding
OVCAR-8.dedup_peak_16192	chr6_GL000252v2_alt	1942981	1943444	+	403	NA	promoter-TSS (NM_133471).4	promoter-TSS (NM_133471).4	-151	NM_001134870	170954	Hs.101150	NM_133471	ENSG00000146112	PPP1R18	HKMT1098|KIAA1949	protein phosphatase 1 regulatory subunit 18	protein-coding
OVCAR-8.dedup_peak_7889	chr17	80260433	80260931	+	403	NA	promoter-TSS (NM_001256071)	promoter-TSS (NM_001256071)	-170	NM_020954	57674	Hs.195642	NM_020914	ENSG00000173821	RNF213	ALO17|C17orf27|KIAA1618|MYMY2|MYSTR|NET57	ring finger protein 213	protein-coding
OVCAR-8.dedup_peak_17369	chr7	157138278	157138986	+	402	NA	promoter-TSS (NM_014671)	promoter-TSS (NM_014671)	-294	NM_014671	9690	Hs.118351	NM_014671	ENSG00000009335	UBE3C	HECTH2	ubiquitin protein ligase E3C	protein-coding
OVCAR-8.dedup_peak_11944	chr22	23839038	23839456	+	402	NA	promoter-TSS (NM_001002862)	promoter-TSS (NM_001002862)	-241	NM_001002862	91319	Hs.593679	NM_198440	ENSG00000099958	DERL3	C22orf14|IZP6|LLN2|derlin-3	derlin 3	protein-coding
OVCAR-8.dedup_peak_6860	chr16_KI270853v1_alt	875210	875864	+	402	NA	TTS (NR_036141).6	TTS (NR_036141).6	164	NR_036142	100422956		NR_036142	ENSG00000265373	MIR3180-2	mir-3180-2	microRNA 3180-2	ncRNA
OVCAR-8.dedup_peak_173	chr1	11908168	11909766	+	401	NA	TTS (NR_002754)	TTS (NR_002754)	813	NR_002754	26829		NR_002754	ENSG00000199347	RNU5E-1	RNU5E|U5E	RNA, U5E small nuclear 1	snRNA
OVCAR-8.dedup_peak_2740	chr11	3797581	3798078	+	400	NA	promoter-TSS (NM_001365127)	promoter-TSS (NM_001365127)	10	NM_001283038	27315	Hs.133968	NM_014489	ENSG00000148985	PGAP2	CWH43-N|FRAG1|HPMRS3|MRT17|MRT21	post-GPI attachment to proteins 2	protein-coding
OVCAR-8.dedup_peak_415	chr1	32394116	32394776	+	400	NA	promoter-TSS (NR_125352)	promoter-TSS (NR_125352)	-5	NM_001143888	55108	Hs.353454	NM_018045	ENSG00000160058	BSDC1	-	BSD domain containing 1	protein-coding
OVCAR-8.dedup_peak_4273	chr12	109572940	109573813	+	399	NA	promoter-TSS (NM_001114185)	promoter-TSS (NM_001114185)	128	NR_038118	326625	Hs.12106	NM_052845	ENSG00000139428	MMAB	ATR|CFAP23|cblB|cob	metabolism of cobalamin associated B	protein-coding
OVCAR-8.dedup_peak_8653	chr19	5790606	5791395	+	399	NA	intron (NM_020175, intron 1 of 12)	CpG	163	NM_001161619	56931	Hs.284297	NM_020175	ENSG00000141994	DUS3L	DUS3	dihydrouridine synthase 3 like	protein-coding
OVCAR-8.dedup_peak_8776	chr19	10653762	10654461	+	399	NA	promoter-TSS (NM_017620)	promoter-TSS (NM_017620)	-150	NM_017620	3609	Hs.465885	NM_004516	ENSG00000129351	ILF3	CBTF|DRBF|DRBP76|MMP4|MPHOSPH4|MPP4|MPP4110|NF-AT-90|NF110|NF110b|NF90|NF90a|NF90b|NF90c|NF90ctv|NFAR|NFAR-1|NFAR-2|NFAR110|NFAR2|NFAR90|TCP110|TCP80	interleukin enhancer binding factor 3	protein-coding
OVCAR-8.dedup_peak_12108	chr22	38705417	38705940	+	399	NA	promoter-TSS (NM_004286)	promoter-TSS (NM_004286)	-266	NM_004286	9567	Hs.276925	NM_004286	ENSG00000100226	GTPBP1	GP-1|GP1|HSPC018	GTP binding protein 1	protein-coding
OVCAR-8.dedup_peak_7394	chr17	42677989	42678630	+	398	NA	TTS (NM_016602)	TTS (NM_016602)	-1315	NR_073573	79990	Hs.632251	NM_024927	ENSG00000068137	PLEKHH3	-	pleckstrin homology, MyTH4 and FERM domain containing H3	protein-coding
OVCAR-8.dedup_peak_5049	chr14	39432073	39433043	+	398	NA	promoter-TSS (NM_203301)	promoter-TSS (NM_203301)	-58	NM_203301	254170	Hs.146632	NM_203301	ENSG00000165355	FBXO33	BMND12|Fbx33|c14_5247	F-box protein 33	protein-coding
OVCAR-8.dedup_peak_15589	chr6	52352306	52352931	+	397	NA	Intergenic	Intergenic	-9533	NM_133367	85315	Hs.239388	NM_133367	ENSG00000170915	PAQR8	C6orf33|LMPB1|MPRB	progestin and adipoQ receptor family member 8	protein-coding
OVCAR-8.dedup_peak_5225	chr14	67359676	67360411	+	397	NA	promoter-TSS (NM_004094)	promoter-TSS (NM_004094)	-239	NM_015994	51382	Hs.272630	NM_015994	ENSG00000100554	ATP6V1D	ATP6M|VATD|VMA8	ATPase H+ transporting V1 subunit D	protein-coding
OVCAR-8.dedup_peak_9314	chr19	44890452	44891297	+	397	NA	promoter-TSS (NM_001128917)	promoter-TSS (NM_001128917)	-346	NM_001128916	10452	Hs.655909	NM_006114	ENSG00000130204	TOMM40	C19orf1|D19S1177E|PER-EC1|PEREC1|TOM40	translocase of outer mitochondrial membrane 40	protein-coding
OVCAR-8.dedup_peak_9861	chr2	26734955	26735353	+	397	NA	Intergenic	MIR3|SINE|MIR	-29130	NM_017877	54978	Hs.1594	NM_017877	ENSG00000213699	SLC35F6	ANT2BP|C2orf18|TANGO9	solute carrier family 35 member F6	protein-coding
OVCAR-8.dedup_peak_18599	chr9	63438462	63439204	+	396	NA	Intergenic	HERVL-int|LTR|ERVL	104295	NR_160668	100996643		NR_160664		LOC100996643	-	methylenetetrahydrofolate dehydrogenase (NADP+ dependent) 1 like pseudogene	pseudo
OVCAR-8.dedup_peak_10178	chr2	89830870	89831215	+	396	NA	Intergenic	(ATTCC)n|Simple_repeat|Simple_repeat	-193135	NR_136329	101927050	Hs.578075	NR_136329		LOC101927050	-	lysine methyltransferase 2C pseudogene	pseudo
OVCAR-8.dedup_peak_13585	chr4	49710524	49710891	+	396	NA	Intergenic	SAR|Satellite|Satellite	724065	NM_001286791	80157	Hs.479703	NM_025087	ENSG00000109182	CWH43	CWH43-C|PGAP2IP	cell wall biogenesis 43 C-terminal homolog	protein-coding
OVCAR-8.dedup_peak_17655	chr8	38030320	38031602	+	396	NA	intron (NM_004095, intron 1 of 2)	CpG	427	NM_004095	1978	Hs.411641	NM_004095	ENSG00000187840	EIF4EBP1	4E-BP1|4EBP1|BP-1|PHAS-I	eukaryotic translation initiation factor 4E binding protein 1	protein-coding
OVCAR-8.dedup_peak_6110	chr16	352620	353224	+	395	NA	promoter-TSS (NM_181050)	promoter-TSS (NM_181050)	-199	NR_134879	8312	Hs.592082	NM_003502	ENSG00000103126	AXIN1	AXIN|PPP1R49	axin 1	protein-coding
OVCAR-8.dedup_peak_8705	chr19	7829503	7830220	+	395	NA	promoter-TSS (NM_145245)	promoter-TSS (NM_145245)	-357	NM_145245	115704	Hs.26870	NM_145245	ENSG00000142459	EVI5L	-	ecotropic viral integration site 5 like	protein-coding
OVCAR-8.dedup_peak_9339	chr19	45692195	45692754	+	395	NA	promoter-TSS (NM_177542)	promoter-TSS (NM_177542)	-158	NM_004597	6633	Hs.515472	NM_004597	ENSG00000125743	SNRPD2	SMD2|SNRPD1|Sm-D2	small nuclear ribonucleoprotein D2 polypeptide	protein-coding
OVCAR-8.dedup_peak_2159	chr10	47462550	47463210	+	395	NA	Intergenic	L2c|LINE|L2	21235	NM_001040084	653145	Hs.535306	NM_001040084	ENSG00000265190	ANXA8	ANX8|CH17-360D5.2	annexin A8	protein-coding
OVCAR-8.dedup_peak_19365	chrX	222266	222725	+	395	NA	Intergenic	LTR12D|LTR|ERV1	-53861	NR_028057	55344	Hs.522568	NM_018390	ENSG00000182378	PLCXD1	LL0XNC01-136G2.1	phosphatidylinositol specific phospholipase C X domain containing 1	protein-coding
OVCAR-8.dedup_peak_9552	chr19	54463589	54464558	+	394	NA	promoter-TSS (NM_001301782)	promoter-TSS (NM_001301782)	-295	NM_198988	94059	Hs.590976	NM_198988	ENSG00000275183	LENG9	-	leukocyte receptor cluster member 9	protein-coding
OVCAR-8.dedup_peak_9568	chr19	55339119	55339909	+	394	NA	promoter-TSS (NM_032701)	promoter-TSS (NM_032701)	-362	NM_032701	84787	Hs.590982	NM_032701	ENSG00000133247	KMT5C	SUV420H2|Suv4-20h2	lysine methyltransferase 5C	protein-coding
OVCAR-8.dedup_peak_15923	chr6	151390246	151390832	+	393	NA	intron (NM_020861, intron 1 of 2)	CpG	1020	NM_020861	57621	Hs.520073	NM_020861	ENSG00000181472	ZBTB2	ZNF437	zinc finger and BTB domain containing 2	protein-coding
OVCAR-8.dedup_peak_998	chr1	115545790	115546460	+	393	NA	Intergenic	Intergenic	-95845	NM_138959	81839	Hs.515130	NM_138959	ENSG00000173218	VANGL1	KITENIN|LPP2|STB2|STBM2	VANGL planar cell polarity protein 1	protein-coding
OVCAR-8.dedup_peak_6858	chr16_KI270853v1_alt	759871	760516	+	392	NA	promoter-TSS (NR_146231).2	promoter-TSS (NR_146231).2	169	NR_036142	100422956		NR_036142	ENSG00000265373	MIR3180-2	mir-3180-2	microRNA 3180-2	ncRNA
OVCAR-8.dedup_peak_11134	chr20	31157067	31158563	+	392	NA	Intergenic	(TGGAA)n|Simple_repeat|Simple_repeat	-99849	NM_001037730	245929	Hs.580793	NM_001037730	ENSG00000215547	DEFB115	DEFB-15	defensin beta 115	protein-coding
OVCAR-8.dedup_peak_19244	chr9_KI270717v1_random	12857	13599	+	392	NA	NA	HERVL-int|LTR|ERVL	NA	NA
OVCAR-8.dedup_peak_10176	chr2	89828479	89828968	+	392	NA	Intergenic	(ATTCC)n|Simple_repeat|Simple_repeat	-190816	NR_136329	101927050	Hs.578075	NR_136329		LOC101927050	-	lysine methyltransferase 2C pseudogene	pseudo
OVCAR-8.dedup_peak_12159	chr22	41832639	41833176	+	391	NA	promoter-TSS (NM_004599)	promoter-TSS (NM_004599)	-198	NM_004599	6721	Hs.443258	NM_004599	ENSG00000198911	SREBF2	SREBP-2|SREBP2|bHLHd2	sterol regulatory element binding transcription factor 2	protein-coding
OVCAR-8.dedup_peak_3675	chr12	2812461	2813070	+	391	NA	promoter-TSS (NR_147202)	promoter-TSS (NR_147202)	97	NM_018463	55846	Hs.239	NM_018463	ENSG00000111203	ITFG2	FGGAP1|MDS028	integrin alpha FG-GAP repeat containing 2	protein-coding
OVCAR-8.dedup_peak_5972	chr15	89087950	89088488	+	390	NA	promoter-TSS (NM_152924)	promoter-TSS (NM_152924)	-237	NM_007011	11057	Hs.122337	NM_007011	ENSG00000140526	ABHD2	HS1-2|LABH2|PHPS1-2	abhydrolase domain containing 2	protein-coding
OVCAR-8.dedup_peak_3410	chr11	96155625	96156680	+	390	NA	intron (NM_032427, intron 1 of 4)	intron (NM_032427, intron 1 of 4)	-185286	NR_036125	100422991		NR_036125	ENSG00000266192	MIR1260B	mir-1260b	microRNA 1260b	ncRNA
OVCAR-8.dedup_peak_7586	chr17	51260002	51260562	+	390	NA	promoter-TSS (NM_016001)	promoter-TSS (NM_016001)	-233	NM_017643	54799	Hs.656803	NM_017643	ENSG00000011258	MBTD1	SA49P01	mbt domain containing 1	protein-coding
OVCAR-8.dedup_peak_9238	chr19	41263704	41264441	+	390	NA	promoter-TSS (NM_001321208)	promoter-TSS (NM_001321208)	-300	NM_007040	11100	Hs.155218	NM_007040	ENSG00000105323	HNRNPUL1	E1B-AP5|E1BAP5|HNRPUL1	heterogeneous nuclear ribonucleoprotein U like 1	protein-coding
OVCAR-8.dedup_peak_1126	chr1	146376465	146377498	+	389	NA	TTS (NR_004400).6	TTS (NR_004400).6	174	NR_004421	6060		NR_004421	ENSG00000207389	RNU1-4	HSD2|HSD5|HSD6|HSD7|RNU1|RNU1D2|RNU1E2|RNU1F1|RNU1G1|RNU1G2|U1B2|U1D2|U1E2|U1F	RNA, U1 small nuclear 4	snRNA
OVCAR-8.dedup_peak_4499	chr12	132148969	132150295	+	388	NA	intron (NM_024078, intron 9 of 14)	CpG-6292	5175	NM_024078	79050	Hs.558536	NM_024078	ENSG00000184967	NOC4L	NET49|NOC4|UTP19	nucleolar complex associated 4 homolog	protein-coding
OVCAR-8.dedup_peak_6871	chr16_KI270853v1_alt	1967688	1968411	+	388	NA	TTS (NR_036141).7	TTS (NR_036141).7	199	NR_036142	100422956		NR_036142	ENSG00000265373	MIR3180-2	mir-3180-2	microRNA 3180-2	ncRNA
OVCAR-8.dedup_peak_8010	chr17_KI270729v1_random	858	1203	+	387	NA	NA	(TTCCA)n|Simple_repeat|Simple_repeat	NA	NA
OVCAR-8.dedup_peak_9228	chr19	40798759	40799193	+	387	NA	promoter-TSS (NM_053046)	promoter-TSS (NM_053046)	-215	NM_080732	112398	Hs.515417	NM_017555	ENSG00000269858	EGLN2	EIT-6|EIT6|HIF-PH1|HIFPH1|HPH-1|HPH-3|PHD1	egl-9 family hypoxia inducible factor 2	protein-coding
OVCAR-8.dedup_peak_13835	chr4	123832206	123833027	+	387	NA	intron (NR_027105, intron 4 of 5)	intron (NR_027105, intron 4 of 5)	58352	NR_027106	285419	Hs.535763	NR_027105	ENSG00000249464	LINC01091	-	long intergenic non-protein coding RNA 1091	ncRNA
OVCAR-8.dedup_peak_4329	chr12	116434298	116435093	+	386	NA	Intergenic	Intergenic	-6377	NR_039683	100616309		NR_039683	ENSG00000264037	MIR4472-2	-	microRNA 4472-2	ncRNA
OVCAR-8.dedup_peak_7659	chr17	59892729	59893208	+	386	NA	promoter-TSS (NM_001272060)	promoter-TSS (NM_001272060)	-23	NM_001193612	51174	Hs.463638	NM_016261	ENSG00000108423	TUBD1	TUBD	tubulin delta 1	protein-coding
OVCAR-8.dedup_peak_287	chr1	24744973	24745511	+	386	NA	promoter-TSS (NM_013943)	promoter-TSS (NM_013943)	-205	NM_013943	25932	Hs.440544	NM_013943	ENSG00000169504	CLIC4	CLIC4L|H1|MTCLIC|huH1|p64H1	chloride intracellular channel 4	protein-coding
OVCAR-8.dedup_peak_6359	chr16	18926105	18926819	+	385	NA	promoter-TSS (NM_015092)	promoter-TSS (NM_015092)	-58	NM_015092	23049	Hs.460179	NM_015092	ENSG00000157106	SMG1	61E3.4|ATX|LIP	SMG1 nonsense mediated mRNA decay associated PI3K related kinase	protein-coding
OVCAR-8.dedup_peak_15434	chr6	32195569	32196097	+	384	NA	promoter-TSS (NM_022107).5	promoter-TSS (NM_022107).5	-310	NM_022107	63940	Hs.520046	NM_022107	ENSG00000213654	GPSM3	AGS4|C6orf9|G18|G18.1a|G18.1b|G18.2|NG1	G protein signaling modulator 3	protein-coding
OVCAR-8.dedup_peak_19338	chrUn_KI270467v1	1847	2264	+	384	NA	NA	SAR|Satellite|Satellite	NA	NA
OVCAR-8.dedup_peak_18853	chr9	110626139	110626863	+	384	NA	Intergenic	MER73|LTR|ERVL	-42290	NM_005592	4593	Hs.521653	NM_005592	ENSG00000030304	MUSK	CMS9|FADS|FADS1	muscle associated receptor tyrosine kinase	protein-coding
OVCAR-8.dedup_peak_13704	chr4	82373992	82374558	+	384	NA	promoter-TSS (NM_002138)	promoter-TSS (NM_002138)	-279	NM_031369	3184	Hs.480073	NM_002138	ENSG00000138668	HNRNPD	AUF1|AUF1A|HNRPD|P37|hnRNPD0	heterogeneous nuclear ribonucleoprotein D	protein-coding
OVCAR-8.dedup_peak_12470	chr3	24238143	24238670	+	384	NA	intron (NM_001354708, intron 2 of 9)	intron (NM_001354708, intron 2 of 9)	87082	NR_121667	101927854	Hs.570625	NR_121667		LOC101927854	-	uncharacterized LOC101927854	ncRNA
OVCAR-8.dedup_peak_18592	chr9	62838222	62838796	+	384	NA	promoter-TSS (NR_135128)	promoter-TSS (NR_135128)	64	NR_024496	442421	Hs.585349	NR_024496		PTGER4P2-CDK2AP2P2	-	PTGER4P2-CDK2AP2P2 readthrough, transcribed pseudogene	pseudo
OVCAR-8.dedup_peak_12130	chr22	40498419	40498860	+	383	NA	intron (NM_020831, intron 3 of 14)	L2a|LINE|L2	-23161	NR_109965	101927257	Hs.662725	NR_109965	ENSG00000232564	MRTFA-AS1	-	MRTFA antisense RNA 1	ncRNA
OVCAR-8.dedup_peak_9694	chr19_KI270938v1_alt	445937	447286	+	383	NA	promoter-TSS (NM_198988).4	promoter-TSS (NM_198988).4	-536	NM_001301782	94059	Hs.590976	NM_198988	ENSG00000275183	LENG9	-	leukocyte receptor cluster member 9	protein-coding
OVCAR-8.dedup_peak_14391	chr5	70585281	70586380	+	383	NA	promoter-TSS (NR_027386).2	promoter-TSS (NR_027386).2	-28	NR_027386	653188	Hs.631974	NR_027386	ENSG00000253203	GUSBP3	GUSBP1|SMA3	GUSB pseudogene 3	pseudo
OVCAR-8.dedup_peak_14101	chr5	1867203	1867535	+	383	NA	Intergenic	Intergenic	-10801	NR_104602	101929034	Hs.128032	NR_104602	ENSG00000250417	LINC02116	-	long intergenic non-protein coding RNA 2116	ncRNA
OVCAR-8.dedup_peak_15457	chr6	33391304	33391881	+	383	NA	promoter-TSS (NM_002263)	promoter-TSS (NM_002263)	-231	NM_002263	3833	Hs.436912	NM_002263	ENSG00000237649	KIFC1	HSET|KNSL2	kinesin family member C1	protein-coding
OVCAR-8.dedup_peak_2390	chr10	93436646	93437545	+	383	NA	intron (NM_013451, intron 3 of 53)	intron (NM_013451, intron 3 of 53)	45239	NM_013451	26509	Hs.602086	NM_013451	ENSG00000138119	MYOF	FER1L3	myoferlin	protein-coding
OVCAR-8.dedup_peak_7650	chr17	59565359	59566317	+	382	NA	intron (NM_024612, intron 1 of 17)	CpG	228	NM_024612	79665	Hs.29403	NM_024612	ENSG00000108406	DHX40	ARG147|DDX40|PAD	DEAH-box helicase 40	protein-coding
OVCAR-8.dedup_peak_7843	chr17	77140272	77141087	+	382	NA	promoter-TSS (NM_001143998)	promoter-TSS (NM_001143998)	-290	NM_001143999	6397	Hs.464184	NM_003003	ENSG00000129657	SEC14L1	PRELID4A|SEC14L	SEC14 like lipid binding 1	protein-coding
OVCAR-8.dedup_peak_7657	chr17	59842270	59843978	+	381	NA	TTS (NM_001329399)	TTS (NM_001329399)	1858	NR_029493	406991	Hs.444569	NR_029493	ENSG00000284190	MIR21	MIRN21|hsa-mir-21|miR-21|miRNA21	microRNA 21	ncRNA
OVCAR-8.dedup_peak_376	chr1	28884944	28885320	+	381	NA	Intergenic	Intergenic	-1959	NM_203342	2035	Hs.175437	NM_004437	ENSG00000159023	EPB41	4.1R|EL1|HE	erythrocyte membrane protein band 4.1	protein-coding
OVCAR-8.dedup_peak_6953	chr17	2399543	2400155	+	381	NA	intron (NM_020310, intron 1 of 5)	CpG	1211	NM_020310	4335	Hs.626579	NM_020310	ENSG00000070444	MNT	MAD6|MXD6|ROX|bHLHd3	MAX network transcriptional repressor	protein-coding
OVCAR-8.dedup_peak_3411	chr11	96243300	96243953	+	381	NA	intron (NM_032427, intron 1 of 4)	intron (NM_032427, intron 1 of 4)	-97812	NR_036125	100422991		NR_036125	ENSG00000266192	MIR1260B	mir-1260b	microRNA 1260b	ncRNA
OVCAR-8.dedup_peak_12887	chr3	115800184	115800827	+	380	NA	Intergenic	AluSc|SINE|Alu	104621	NR_145779	109623450		NR_145779		SNORD155	-	small nucleolar RNA, C/D box 155	snoRNA
OVCAR-8.dedup_peak_16061	chr6_GL000250v2_alt	2016629	2017062	+	380	NA	promoter-TSS (NM_133471).2	promoter-TSS (NM_133471).2	-131	NM_001134870	170954	Hs.101150	NM_133471	ENSG00000146112	PPP1R18	HKMT1098|KIAA1949	protein phosphatase 1 regulatory subunit 18	protein-coding
OVCAR-8.dedup_peak_18225	chr8	141153515	141154462	+	380	NA	intron (NM_001362798, intron 7 of 21)	intron (NM_001362798, intron 7 of 21)	25399	NM_001352891	22898	Hs.18166	NM_014957	ENSG00000105339	DENND3	-	DENN domain containing 3	protein-coding
OVCAR-8.dedup_peak_4866	chr13	113449106	113449646	+	379	NA	promoter-TSS (NM_199162)	promoter-TSS (NM_199162)	-218	NM_199162	113622	Hs.98669	NM_138430	ENSG00000153531	ADPRHL1	ARH2	ADP-ribosylhydrolase like 1	protein-coding
OVCAR-8.dedup_peak_10417	chr2	127387145	127387588	+	379	NA	Intergenic	CpG	-31054	NM_000312	5624	Hs.224698	NM_000312	ENSG00000115718	PROC	APC|PC|PROC1|THPH3|THPH4	protein C, inactivator of coagulation factors Va and VIIIa	protein-coding
OVCAR-8.dedup_peak_16367	chr6_GL000254v2_alt	3519654	3520555	+	379	NA	promoter-TSS (NM_006913)	promoter-TSS (NM_006913)	25	NM_032741	10554	Hs.409230	NM_006411	ENSG00000204310	AGPAT1	1-AGPAT1|G15|LPAAT-alpha|LPAATA	1-acylglycerol-3-phosphate O-acyltransferase 1	protein-coding
OVCAR-8.dedup_peak_4035	chr12	57078710	57079190	+	378	NA	promoter-TSS (NM_015257)	promoter-TSS (NM_015257)	-159	NM_001130963	23306	Hs.591040	NM_015257	ENSG00000166881	NEMP1	TMEM194|TMEM194A	nuclear envelope integral membrane protein 1	protein-coding
OVCAR-8.dedup_peak_18301	chr8	143939557	143940691	+	378	NA	promoter-TSS (NM_201384)	promoter-TSS (NM_201384)	-527	NM_201384	5339	Hs.434248	NM_000445	ENSG00000178209	PLEC	EBS1|EBSMD|EBSND|EBSO|EBSOG|EBSPA|HD1|LGMD2Q|LGMDR17|PCN|PLEC1|PLEC1b|PLTN	plectin	protein-coding
OVCAR-8.dedup_peak_2660	chr10	133765440	133765782	+	377	NA	Intergenic	(GTTAGG)n|Simple_repeat|Simple_repeat	-138816	NM_001080998	441581	Hs.690471	NM_001080998	ENSG00000225899	FRG2B	-	FSHD region gene 2 family member B	protein-coding
OVCAR-8.dedup_peak_18562	chr9	40639242	40639982	+	377	NA	Intergenic	HERVL-int|LTR|ERVL	139631	NR_136300	102724580	Hs.494013	NR_136300		LOC102724580	-	methylenetetrahydrofolate dehydrogenase (NADP+ dependent) 1 like pseudogene	pseudo
OVCAR-8.dedup_peak_14918	chr5	176536976	176537633	+	377	NA	promoter-TSS (NM_014901)	promoter-TSS (NM_014901)	98	NM_014901	22838	Hs.434888	NM_014901	ENSG00000146083	RNF44	-	ring finger protein 44	protein-coding
OVCAR-8.dedup_peak_7641	chr17	59154863	59155769	+	377	NA	promoter-TSS (NM_018304)	promoter-TSS (NM_018304)	-130	NM_001330399	348235	Hs.463607	NM_182620	ENSG00000182628	SKA2	FAM33A	spindle and kinetochore associated complex subunit 2	protein-coding
OVCAR-8.dedup_peak_14559	chr5	109409916	109410848	+	377	NA	promoter-TSS (NM_014819)	promoter-TSS (NM_014819)	-408	NM_014819	9867	Hs.483036	NM_014819	ENSG00000198961	PJA2	Neurodap1|RNF131	praja ring finger ubiquitin ligase 2	protein-coding
OVCAR-8.dedup_peak_3354	chr11	83156543	83157201	+	377	NA	promoter-TSS (NM_015885)	promoter-TSS (NM_015885)	-259	NM_015885	51585	Hs.128959	NM_015885	ENSG00000165494	PCF11	-	PCF11 cleavage and polyadenylation factor subunit	protein-coding
OVCAR-8.dedup_peak_15866	chr6	138773333	138774094	+	377	NA	promoter-TSS (NR_161203)	promoter-TSS (NR_161203)	-10	NR_161203	100507462	Hs.571054	NM_001242740	ENSG00000279968	GVQW2	-	GVQW motif containing 2	ncRNA
OVCAR-8.dedup_peak_8985	chr19	21117162	21118250	+	376	NA	exon (NM_182515, exon 5 of 5)	exon (NM_182515, exon 5 of 5)	-24334	NM_001319124	170959	Hs.156256	NM_133473	ENSG00000196705	ZNF431	-	zinc finger protein 431	protein-coding
OVCAR-8.dedup_peak_10286	chr2	105403848	105404553	+	376	NA	intron (NM_201557, intron 1 of 5)	intron (NM_201557, intron 1 of 5)	-4533	NM_001318894	2274	Hs.443687	NM_001450	ENSG00000115641	FHL2	AAG11|DRAL|FHL-2|SLIM-3|SLIM3	four and a half LIM domains 2	protein-coding
OVCAR-8.dedup_peak_6577	chr16	60770199	60770654	+	376	NA	Intergenic	Intergenic	285340	NR_039624	100616345		NR_039624	ENSG00000283795	MIR4426	-	microRNA 4426	ncRNA
OVCAR-8.dedup_peak_16530	chr6_GL000256v2_alt	4866593	4867179	+	376	NA	promoter-TSS (NM_001014840)	promoter-TSS (NM_001014840)	-54	NM_001014840	51596	Hs.520070	NM_015921	ENSG00000112514	CUTA	ACHAP|C6orf82	cutA divalent cation tolerance homolog	protein-coding
OVCAR-8.dedup_peak_17316	chr7	151028123	151028893	+	375	NA	promoter-TSS (NM_007188)	promoter-TSS (NM_007188)	58	NM_001282292	11194	Hs.647118	NM_007188	ENSG00000197150	ABCB8	EST328128|M-ABC1|MABC1	ATP binding cassette subfamily B member 8	protein-coding
OVCAR-8.dedup_peak_4906	chr14	20342711	20343657	+	375	NA	promoter-TSS (NM_005484)	promoter-TSS (NM_005484)	227	NR_002312	85495	Hs.613102	NR_002312	ENSG00000277209	RPPH1	H1RNA|RPPH1-1	ribonuclease P RNA component H1	ncRNA
OVCAR-8.dedup_peak_334	chr1	27112013	27112531	+	375	NA	intron (NR_046474, intron 1 of 10)	intron (NR_046474, intron 1 of 10)	42853	NR_046474	6548	Hs.469116	NM_003047	ENSG00000090020	SLC9A1	APNH|LIKNS|NHE-1|NHE1|PPP1R143	solute carrier family 9 member A1	protein-coding
OVCAR-8.dedup_peak_16441	chr6_GL000255v2_alt	3083059	3084142	+	375	NA	promoter-TSS (NM_005346).3	promoter-TSS (NM_005346).3	30	NM_005346	3304	Hs.274402	NM_005346	ENSG00000204388	HSPA1B	HSP70-1|HSP70-1B|HSP70-2|HSP70.1|HSP70.2|HSP72|HSPA1|HSX70	heat shock protein family A (Hsp70) member 1B	protein-coding
OVCAR-8.dedup_peak_3823	chr12	25250944	25251544	+	375	NA	promoter-TSS (NM_033360)	promoter-TSS (NM_033360)	-315	NM_001369786	3845	Hs.505033	NM_004985	ENSG00000133703	KRAS	C-K-RAS|CFC2|K-RAS2A|K-RAS2B|K-RAS4A|K-RAS4B|K-Ras|KI-RAS|KRAS1|KRAS2|NS|NS3|RALD|RASK2|c-Ki-ras2	KRAS proto-oncogene, GTPase	protein-coding
OVCAR-8.dedup_peak_3091	chr11	64778501	64779221	+	375	NA	promoter-TSS (NM_001346409)	promoter-TSS (NM_001346409)	-17	NM_201997	7536	Hs.502829	NM_004630	ENSG00000168066	SF1	BBP|D11S636|MBBP|ZCCHC25|ZFM1|ZNF162	splicing factor 1	protein-coding
OVCAR-8.dedup_peak_2481	chr10	102502656	102503117	+	375	NA	promoter-TSS (NM_005736)	promoter-TSS (NM_005736)	-174	NM_005736	10121	Hs.153961	NM_005736	ENSG00000138107	ACTR1A	ARP1|Arp1A|CTRN1	actin related protein 1A	protein-coding
OVCAR-8.dedup_peak_17484	chr8	8227700	8228586	+	375	NA	promoter-TSS (NR_147089)	promoter-TSS (NR_147089)	-427	NR_024362	286042	Hs.656318	NR_024361	ENSG00000173295	FAM86B3P	-	family with sequence similarity 86, member A pseudogene	pseudo
OVCAR-8.dedup_peak_4271	chr12	109097895	109098270	+	374	NA	promoter-TSS (NM_003362)	promoter-TSS (NM_003362)	-90	NM_003362	7374	Hs.191334	NM_003362	ENSG00000076248	UNG	DGU|HIGM4|HIGM5|UDG|UNG1|UNG15|UNG2	uracil DNA glycosylase	protein-coding
OVCAR-8.dedup_peak_8753	chr19	10008995	10009536	+	374	NA	intron (NM_015719, intron 1 of 66)	intron (NM_015719, intron 1 of 66)	1239	NM_015719	50509	Hs.235368	NM_015719	ENSG00000080573	COL5A3	-	collagen type V alpha 3 chain	protein-coding
OVCAR-8.dedup_peak_7429	chr17	43468753	43469527	+	373	NA	Intergenic	Intergenic	-14725	NR_136227	1659	Hs.463105	NM_004941	ENSG00000067596	DHX8	DDX8|Dhr2|HRH1|PRP22|PRPF22	DEAH-box helicase 8	protein-coding
OVCAR-8.dedup_peak_15662	chr6	73580050	73580599	+	372	NA	Intergenic	Intergenic	-59292	NM_001402	1915	Hs.535192	NM_001402	ENSG00000156508	EEF1A1	CCS-3|CCS3|EE1A1|EEF-1|EEF1A|EF-Tu|EF1A|GRAF-1EF|HNGC:16303|LENG7|PTI1|eEF1A-1	eukaryotic translation elongation factor 1 alpha 1	protein-coding
OVCAR-8.dedup_peak_16385	chr6_GL000254v2_alt	4827248	4827813	+	371	NA	Intergenic	CpG	-62318	NM_001369203	113523636	Hs.735641	NM_001369203		SMIM40	-	small integral membrane protein 40	protein-coding
OVCAR-8.dedup_peak_6873	chr16_KI270854v1_alt	97152	97489	+	371	NA	intron (NM_001370401, intron 6 of 14)	AluJb|SINE|Alu	22090	NM_001142272	9727	Hs.531642	NM_014700	ENSG00000090565	RAB11FIP3	CART1|FIP3-Rab11|Rab11-FIP3	RAB11 family interacting protein 3	protein-coding
OVCAR-8.dedup_peak_6105	chr16	138305	138907	+	371	NA	promoter-TSS (NM_001243248)	promoter-TSS (NM_001243248)	67	NM_001077350	8131	Hs.19699	NM_012075	ENSG00000103148	NPRL3	C16orf35|CGTHBA|FFEVF3|HS-40|MARE|NPR3|RMD11	NPR3 like, GATOR1 complex subunit	protein-coding
OVCAR-8.dedup_peak_11234	chr20	37294690	37295314	+	370	NA	intron (NM_001003897, intron 1 of 2)	intron (NM_001003897, intron 1 of 2)	5347	NM_001003897	63905	Hs.6126	NM_022077	ENSG00000101363	MANBAL	-	mannosidase beta like	protein-coding
OVCAR-8.dedup_peak_7633	chr17	58658343	58659333	+	369	NA	intron (NM_031272, intron 1 of 31)	AluJr|SINE|Alu	33217	NM_001201457	56155	Hs.390221	NM_031272	ENSG00000121101	TEX14	CT113|SPGF23	testis expressed 14, intercellular bridge forming factor	protein-coding
OVCAR-8.dedup_peak_16160	chr6_GL000251v2_alt	4383785	4384717	+	369	NA	5' UTR (NM_005104, exon 2 of 13)	5' UTR (NM_005104, exon 2 of 13)	447	NM_001199455	6046	Hs.75243	NM_005104	ENSG00000204256	BRD2	BRD2-IT1|D6S113E|FSH|FSRG1|NAT|O27.1.1|RING3|RNF3	bromodomain containing 2	protein-coding
OVCAR-8.dedup_peak_8709	chr19	7920236	7921124	+	369	NA	promoter-TSS (NR_030717)	promoter-TSS (NR_030717)	-302	NR_030717	6618	Hs.631860	NM_003083	ENSG00000104976	SNAPC2	PTFDELTA|SNAP45	small nuclear RNA activating complex polypeptide 2	protein-coding
OVCAR-8.dedup_peak_15452	chr6	33271337	33272185	+	368	NA	promoter-TSS (NM_022551)	promoter-TSS (NM_022551)	115	NM_001289174	6293	Hs.480356	NM_022553	ENSG00000223501	VPS52	ARE1|SAC2|SACM2L|dJ1033B10.5	VPS52 subunit of GARP complex	protein-coding
OVCAR-8.dedup_peak_16224	chr6_GL000252v2_alt	3075079	3076092	+	368	NA	promoter-TSS (NM_005346).2	promoter-TSS (NM_005346).2	68	NM_005346	3304	Hs.274402	NM_005346	ENSG00000204388	HSPA1B	HSP70-1|HSP70-1B|HSP70-2|HSP70.1|HSP70.2|HSP72|HSPA1|HSX70	heat shock protein family A (Hsp70) member 1B	protein-coding
OVCAR-8.dedup_peak_12039	chr22	35371593	35372854	+	367	NA	Intergenic	Intergenic	-8873	NM_002133	3162	Hs.517581	NM_002133	ENSG00000100292	HMOX1	HMOX1D|HO-1|HSP32|bK286B10	heme oxygenase 1	protein-coding
OVCAR-8.dedup_peak_12669	chr3	50235843	50236297	+	366	NA	promoter-TSS (NM_002070)	promoter-TSS (NM_002070)	-134	NM_001282618	2771	Hs.77269	NM_002070	ENSG00000114353	GNAI2	GIP|GNAI2B|H_LUCA15.1|H_LUCA16.1	G protein subunit alpha i2	protein-coding
OVCAR-8.dedup_peak_7058	chr17	7857106	7858267	+	366	NA	promoter-TSS (NM_144607)	promoter-TSS (NM_144607)	205	NM_001320924	84316	Hs.565094	NM_032356	ENSG00000183011	NAA38	LSMD1|MAK31|PFAAP2	N(alpha)-acetyltransferase 38, NatC auxiliary subunit	protein-coding
OVCAR-8.dedup_peak_9758	chr2	3651043	3651712	+	366	NA	Intergenic	(GT)n|Simple_repeat|Simple_repeat	-6823	NM_018436	55821	Hs.97899	NM_018436	ENSG00000151360	ALLC	ALC	allantoicase	protein-coding
OVCAR-8.dedup_peak_2132	chr10	43436672	43437252	+	366	NA	promoter-TSS (NM_001355450)	promoter-TSS (NM_001355450)	114	NM_001355445	642819	Hs.719657	NM_001355444	ENSG00000243660	ZNF487	KRBO1|ZNF487P	zinc finger protein 487	protein-coding
OVCAR-8.dedup_peak_8728	chr19	8513699	8514292	+	366	NA	intron (NM_032370, intron 1 of 5)	CpG	172	NM_032370	84330	Hs.515114	NM_032370	ENSG00000133250	ZNF414	ZFP414	zinc finger protein 414	protein-coding
OVCAR-8.dedup_peak_8453	chr18	80033735	80034421	+	366	NA	promoter-TSS (NM_001305563)	promoter-TSS (NM_001305563)	-142	NM_001305564	10907	Hs.465498	NM_006701	ENSG00000141759	TXNL4A	BMKS|DIB1|DIM1|SNRNP15|TXNL4|U5-15kD	thioredoxin like 4A	protein-coding
OVCAR-8.dedup_peak_12553	chr3	42600343	42600987	+	366	NA	promoter-TSS (NM_001349124)	promoter-TSS (NM_001349124)	-21	NM_001349124	4820	Hs.529509	NM_005385	ENSG00000114857	NKTR	p104	natural killer cell triggering receptor	protein-coding
OVCAR-8.dedup_peak_12380	chr3	10191924	10192349	+	366	NA	intron (NM_001570, intron 2 of 12)	intron (NM_001570, intron 2 of 12)	27217	NM_001570	3656	Hs.449207	NM_001570	ENSG00000134070	IRAK2	IRAK-2	interleukin 1 receptor associated kinase 2	protein-coding
OVCAR-8.dedup_peak_11843	chr21	46698741	46699495	+	365	NA	Intergenic	TAR1|Satellite|telo	63444	NM_001242866	3275	Hs.154163	NM_001535	ENSG00000160310	PRMT2	HRMT1L1	protein arginine methyltransferase 2	protein-coding
OVCAR-8.dedup_peak_11491	chr20	63486795	63487274	+	365	NA	TTS (NM_001958)	TTS (NM_001958)	12049	NM_001958	1917	Hs.433839	NM_001958	ENSG00000101210	EEF1A2	EEF1AL|EF-1-alpha-2|EF1A|EIEE33|HS1|MRD38|STN|STNL	eukaryotic translation elongation factor 1 alpha 2	protein-coding
OVCAR-8.dedup_peak_825	chr1	93180326	93180802	+	365	NA	promoter-TSS (NM_206886)	promoter-TSS (NM_206886)	-151	NM_001167830	50999	Hs.482873	NM_016040	ENSG00000117500	TMED5	CGI-100|p24g2|p28	transmembrane p24 trafficking protein 5	protein-coding
OVCAR-8.dedup_peak_16528	chr6_GL000256v2_alt	4839999	4840580	+	365	NA	promoter-TSS (NM_002263).3	promoter-TSS (NM_002263).3	-229	NM_002263	3833	Hs.436912	NM_002263	ENSG00000237649	KIFC1	HSET|KNSL2	kinesin family member C1	protein-coding
OVCAR-8.dedup_peak_7190	chr17	21972917	21973264	+	364	NA	Intergenic	(ATGGA)n|Simple_repeat|Simple_repeat	-229905	NR_144546	23666	Hs.499916	NR_144546	ENSG00000263563	UBBP4	-	ubiquitin B pseudogene 4	pseudo
OVCAR-8.dedup_peak_3300	chr11	74170817	74171288	+	364	NA	promoter-TSS (NM_016147)	promoter-TSS (NM_016147)	-33	NM_001286577	26005	Hs.557938	NM_015531	ENSG00000168014	C2CD3	OFD14	C2 domain containing 3 centriole elongation regulator	protein-coding
OVCAR-8.dedup_peak_39	chr1	1201715	1202389	+	364	NA	Intergenic	Intergenic	4540	NM_148901	8784	Hs.212680	NM_004195	ENSG00000186891	TNFRSF18	AITR|CD357|ENERGEN|GITR|GITR-D	TNF receptor superfamily member 18	protein-coding
OVCAR-8.dedup_peak_13574	chr4	49633809	49634730	+	363	NA	Intergenic	(GAATG)n|Satellite|Satellite	647627	NM_001286791	80157	Hs.479703	NM_025087	ENSG00000109182	CWH43	CWH43-C|PGAP2IP	cell wall biogenesis 43 C-terminal homolog	protein-coding
OVCAR-8.dedup_peak_682	chr1	65420013	65420718	+	363	NA	promoter-TSS (NM_001198681)	promoter-TSS (NM_001198681)	-287	NM_001003679	3953	Hs.23581	NM_002303	ENSG00000116678	LEPR	CD295|LEP-R|LEPRD|OB-R|OBR	leptin receptor	protein-coding
OVCAR-8.dedup_peak_6226	chr16	3020826	3022099	+	363	NA	intron (NM_016639, intron 2 of 3)	intron (NM_016639, intron 2 of 3)	1094	NM_016639	51330	Hs.355899	NM_016639	ENSG00000006327	TNFRSF12A	CD266|FN14|TWEAKR	TNF receptor superfamily member 12A	protein-coding
OVCAR-8.dedup_peak_16469	chr6_GL000255v2_alt	4585712	4586293	+	363	NA	promoter-TSS (NM_002263).2	promoter-TSS (NM_002263).2	-229	NM_002263	3833	Hs.436912	NM_002263	ENSG00000237649	KIFC1	HSET|KNSL2	kinesin family member C1	protein-coding
OVCAR-8.dedup_peak_2518	chr10	110399203	110399632	+	363	NA	Intergenic	Intergenic	-94497	NM_005871	10285	Hs.632093	NM_005871	ENSG00000119953	SMNDC1	SMNR|SPF30|TDRD16C	survival motor neuron domain containing 1	protein-coding
OVCAR-8.dedup_peak_6189	chr16	2135630	2136376	+	362	NA	promoter-TSS (NM_001009944)	promoter-TSS (NM_001009944)	-105	NM_000296	5310	Hs.75813	NM_000296	ENSG00000008710	PKD1	PBP|PC1|Pc-1|TRPP1	polycystin 1, transient receptor potential channel interacting	protein-coding
OVCAR-8.dedup_peak_5224	chr14	67241016	67241585	+	362	NA	promoter-TSS (NM_022474)	promoter-TSS (NM_022474)	-135	NM_001256550	64398	Hs.652312	NM_022474	ENSG00000072415	MPP5	PALS1	membrane palmitoylated protein 5	protein-coding
OVCAR-8.dedup_peak_15420	chr6	31827227	31828089	+	362	NA	promoter-TSS (NM_005346).4	promoter-TSS (NM_005346).4	-80	NM_005346	3304	Hs.274402	NM_005346	ENSG00000204388	HSPA1B	HSP70-1|HSP70-1B|HSP70-2|HSP70.1|HSP70.2|HSP72|HSPA1|HSX70	heat shock protein family A (Hsp70) member 1B	protein-coding
OVCAR-8.dedup_peak_12534	chr3	39146823	39147551	+	361	NA	5' UTR (NM_001320559, exon 1 of 5)	5' UTR (NM_001320559, exon 1 of 5)	243	NM_001320559	64651	Hs.370950	NM_033027	ENSG00000144655	CSRNP1	AXUD1|CSRNP-1|FAM130B|TAIP-3|URAX1	cysteine and serine rich nuclear protein 1	protein-coding
OVCAR-8.dedup_peak_11192	chr20	34876031	34876619	+	361	NA	promoter-TSS (NM_018677)	promoter-TSS (NM_018677)	-200	NM_001076552	55902	Hs.517034	NM_018677	ENSG00000131069	ACSS2	ACAS2|ACECS|ACS|ACSA|dJ1161H23.1	acyl-CoA synthetase short chain family member 2	protein-coding
OVCAR-8.dedup_peak_12641	chr3	49093699	49094759	+	361	NA	promoter-TSS (NM_198880)	promoter-TSS (NM_198880)	144	NM_001320584	54870	Hs.297389	NM_017730	ENSG00000198218	QRICH1	AB-DIP|VERBRAS	glutamine rich 1	protein-coding
OVCAR-8.dedup_peak_7233	chr17	28719313	28720071	+	360	NA	promoter-TSS (NR_000013)	promoter-TSS (NR_000013)	-293	NM_000984	6147	Hs.419463	NM_000984	ENSG00000198242	RPL23A	L23A|MDA20	ribosomal protein L23a	protein-coding
OVCAR-8.dedup_peak_15726	chr6	89080370	89081073	+	360	NA	promoter-TSS (NM_006813)	promoter-TSS (NM_006813)	-30	NM_006813	10957	Hs.75969	NM_006813	ENSG00000146278	PNRC1	B4-2|PNAS-145|PROL2|PRR2	proline rich nuclear receptor coactivator 1	protein-coding
OVCAR-8.dedup_peak_16214	chr6_GL000252v2_alt	2899867	2900835	+	360	NA	promoter-TSS (NM_001098534)	promoter-TSS (NM_001098534)	81	NM_080702	7917	Hs.440900	NM_004639	ENSG00000204463	BAG6	BAG-6|BAT3|D6S52E|G3	BCL2 associated athanogene 6	protein-coding
OVCAR-8.dedup_peak_10007	chr2	55050330	55050896	+	360	NA	promoter-TSS (NM_153828)	promoter-TSS (NM_153828)	-15	NM_001321860	57142	Hs.637850	NM_007008	ENSG00000115310	RTN4	ASY|NI220/250|NOGO|NSP|NSP-CL|Nbla00271|Nbla10545|RTN-X|RTN4-A|RTN4-B1|RTN4-B2|RTN4-C	reticulon 4	protein-coding
OVCAR-8.dedup_peak_2528	chr10	110919177	110919596	+	359	NA	promoter-TSS (NR_136749)	promoter-TSS (NR_136749)	16	NM_001324336	8036	Hs.104315	NM_007373	ENSG00000108061	SHOC2	SIAA0862|SOC2|SUR8	SHOC2 leucine rich repeat scaffold protein	protein-coding
OVCAR-8.dedup_peak_4625	chr13	44141954	44142400	+	358	NA	promoter-TSS (NR_104064)	promoter-TSS (NR_104064)	-151	NR_104064	101929212	Hs.534877	NR_104064	ENSG00000227258	SMIM2-AS1	C13orf44-AS1|C3orf81-AS1	SMIM2 antisense RNA 1	ncRNA
OVCAR-8.dedup_peak_5479	chr14	105490672	105491297	+	358	NA	promoter-TSS (NM_001134875)	promoter-TSS (NM_001134875)	-262	NM_001367178	283643	Hs.720306	NM_173608	ENSG00000185347	TEDC1	C14orf80	tubulin epsilon and delta complex 1	protein-coding
OVCAR-8.dedup_peak_3076	chr11	64240822	64241645	+	358	NA	promoter-TSS (NM_001370360)	promoter-TSS (NM_001370360)	101	NM_001135208	2286	Hs.227729	NM_004470	ENSG00000173486	FKBP2	FKBP-13|FKBP13|PPIase	FKBP prolyl isomerase 2	protein-coding
OVCAR-8.dedup_peak_2152	chr10	46396487	46397159	+	358	NA	Intergenic	Intergenic	-1539	NR_033957	643650	Hs.744313	NR_033957	ENSG00000285294	LINC00842	-	long intergenic non-protein coding RNA 842	ncRNA
OVCAR-8.dedup_peak_16174	chr6_GL000252v2_alt	131595	132261	+	358	NA	Intergenic	LTR12C|LTR|ERV1	-2649	NR_033379	401242	Hs.448285	NR_033379	ENSG00000225595	LINC01623	-	long intergenic non-protein coding RNA 1623	ncRNA
OVCAR-8.dedup_peak_4832	chr13	110915032	110915552	+	358	NA	promoter-TSS (NR_104586)	promoter-TSS (NR_104586)	-223	NM_017664	55608	Hs.525163	NM_017664	ENSG00000088448	ANKRD10	-	ankyrin repeat domain 10	protein-coding
OVCAR-8.dedup_peak_15459	chr6	33417868	33418468	+	358	NA	promoter-TSS (NM_001014838).2	promoter-TSS (NM_001014838).2	-61	NM_001014837	51596	Hs.520070	NM_015921	ENSG00000112514	CUTA	ACHAP|C6orf82	cutA divalent cation tolerance homolog	protein-coding
OVCAR-8.dedup_peak_12234	chr22	49935904	49936175	+	357	NA	Intergenic	CpG	17405	NM_001284317	79174	Hs.211282	NM_024324	ENSG00000184164	CRELD2	-	cysteine rich with EGF like domains 2	protein-coding
OVCAR-8.dedup_peak_16525	chr6_GL000256v2_alt	4421242	4421996	+	357	NA	promoter-TSS (NM_001199456).4	promoter-TSS (NM_001199456).4	-716	NM_001199456	6046	Hs.75243	NM_005104	ENSG00000204256	BRD2	BRD2-IT1|D6S113E|FSH|FSRG1|NAT|O27.1.1|RING3|RNF3	bromodomain containing 2	protein-coding
OVCAR-8.dedup_peak_12953	chr3	127304084	127304617	+	357	NA	Intergenic	Intergenic	-16304	NM_001362810	100419008		NM_001362810		PRR20G	-	proline rich 20G	protein-coding
OVCAR-8.dedup_peak_8608	chr19	4035651	4036755	+	357	NA	intron (NM_015897, intron 9 of 10)	intron (NM_015897, intron 9 of 10)	28467	NM_015897	51588	Hs.105779	NM_015897	ENSG00000105229	PIAS4	PIAS-gamma|PIASY|Piasg|ZMIZ6	protein inhibitor of activated STAT 4	protein-coding
OVCAR-8.dedup_peak_15185	chr6	13574311	13574698	+	357	NA	promoter-TSS (NM_031244)	promoter-TSS (NM_031244)	-25	NM_001242827	23408	Hs.567431	NM_012241	ENSG00000124523	SIRT5	SIR2L5	sirtuin 5	protein-coding
OVCAR-8.dedup_peak_3180	chr11	66958300	66958854	+	355	NA	promoter-TSS (NM_000920)	promoter-TSS (NM_000920)	-194	NM_000920	5091	Hs.89890	NM_000920	ENSG00000173599	PC	PCB	pyruvate carboxylase	protein-coding
OVCAR-8.dedup_peak_18281	chr8	143454261	143454926	+	355	NA	intron (NM_015117, intron 9 of 11)	AluY|SINE|Alu	-23861	NM_201589	389692		NM_201589	ENSG00000182759	MAFA	INSDM|RIPE3b1|hMafA	MAF bZIP transcription factor A	protein-coding
OVCAR-8.dedup_peak_10948	chr2	241315126	241315915	+	355	NA	promoter-TSS (NM_001349309)	promoter-TSS (NM_001349309)	-290	NM_001320965	3069	Hs.471851	NM_005336	ENSG00000115677	HDLBP	HBP|PRO2900|VGL	high density lipoprotein binding protein	protein-coding
OVCAR-8.dedup_peak_16139	chr6_GL000251v2_alt	3304534	3305575	+	354	NA	promoter-TSS (NM_005346)	promoter-TSS (NM_005346)	63	NM_005346	3304	Hs.274402	NM_005346	ENSG00000204388	HSPA1B	HSP70-1|HSP70-1B|HSP70-2|HSP70.1|HSP70.2|HSP72|HSPA1|HSX70	heat shock protein family A (Hsp70) member 1B	protein-coding
OVCAR-8.dedup_peak_4930	chr14	22614154	22614533	+	354	NA	Intergenic	Intergenic	16105	NM_022060	63874	Hs.445665	NM_022060	ENSG00000100439	ABHD4	ABH4	abhydrolase domain containing 4	protein-coding
OVCAR-8.dedup_peak_8020	chr17_KI270729v1_random	24530	24828	+	354	NA	NA	(GAATG)n|Satellite|Satellite	NA	NA
OVCAR-8.dedup_peak_14315	chr5	56123543	56124210	+	354	NA	intron (NM_024669, intron 8 of 11)	intron (NM_024669, intron 8 of 11)	109454	NM_024669	79722	Hs.436214	NM_024669	ENSG00000164512	ANKRD55	-	ankyrin repeat domain 55	protein-coding
OVCAR-8.dedup_peak_9846	chr2	24076267	24076947	+	354	NA	promoter-TSS (NM_001291328)	promoter-TSS (NM_001291328)	-226	NR_111929	375190	Hs.710370	NM_198553	ENSG00000219626	FAM228B	-	family with sequence similarity 228 member B	protein-coding
OVCAR-8.dedup_peak_8759	chr19	10251746	10252496	+	353	NA	promoter-TSS (NM_146388)	promoter-TSS (NM_146388)	-93	NM_015956	51073	Hs.279652	NM_015956	ENSG00000105364	MRPL4	CGI-28|L4mt	mitochondrial ribosomal protein L4	protein-coding
OVCAR-8.dedup_peak_16246	chr6_GL000252v2_alt	4514840	4515699	+	353	NA	promoter-TSS (NM_022551).3	promoter-TSS (NM_022551).3	121	NM_022553	6293	Hs.480356	NM_022553	ENSG00000223501	VPS52	ARE1|SAC2|SACM2L|dJ1033B10.5	VPS52 subunit of GARP complex	protein-coding
OVCAR-8.dedup_peak_16041	chr6	170553782	170554401	+	353	NA	promoter-TSS (NM_002793)	promoter-TSS (NM_002793)	-242	NM_001172085	6908	Hs.590872	NM_003194	ENSG00000112592	TBP	GTF2D|GTF2D1|HDL4|SCA17|TFIID	TATA-box binding protein	protein-coding
OVCAR-8.dedup_peak_8078	chr17_KI270862v1_alt	99505	99864	+	353	NA	intron (NM_001282149, intron 5 of 17).2	intron (NM_001282149, intron 5 of 17).2	22856	NM_001282149	29	Hs.159306	NM_001092	ENSG00000159842	ABR	MDB	ABR activator of RhoGEF and GTPase	protein-coding
OVCAR-8.dedup_peak_1311	chr1	156661365	156661682	+	352	NA	Intergenic	Intergenic	15884	NM_006617	10763	Hs.527971	NM_006617	ENSG00000132688	NES	Nbla00170	nestin	protein-coding
OVCAR-8.dedup_peak_14342	chr5	61408670	61409006	+	352	NA	intron (NM_020928, intron 1 of 13)	intron (NM_020928, intron 1 of 13)	76580	NM_020928	57688	Hs.744939	NM_020928	ENSG00000130449	ZSWIM6	AFND|NEDMAGA	zinc finger SWIM-type containing 6	protein-coding
OVCAR-8.dedup_peak_9335	chr19	45584328	45585032	+	352	NA	exon (NM_001017989, exon 1 of 2)	exon (NM_001017989, exon 1 of 2)	122	NM_001017989	80207	Hs.466945	NM_025136	ENSG00000125741	OPA3	MGA3	outer mitochondrial membrane lipid metabolism regulator OPA3	protein-coding
OVCAR-8.dedup_peak_6911	chr17	1061002	1061320	+	351	NA	intron (NM_001322840, intron 10 of 22).2	intron (NM_001322840, intron 10 of 22).2	17832	NM_001282149	29	Hs.159306	NM_001092	ENSG00000159842	ABR	MDB	ABR activator of RhoGEF and GTPase	protein-coding
OVCAR-8.dedup_peak_4829	chr13	110712907	110713685	+	351	NA	promoter-TSS (NM_198218)	promoter-TSS (NM_198218)	33	NM_198218	3621	Hs.46700	NM_005537	ENSG00000153487	ING1	p24ING1c|p33|p33ING1|p33ING1b|p47|p47ING1a	inhibitor of growth family member 1	protein-coding
OVCAR-8.dedup_peak_14736	chr5	149485751	149486424	+	351	NA	Intergenic	Intergenic	55441	NR_029686	406937		NR_029686	ENSG00000276365	MIR145	MIRN145|miR-145|miRNA145	microRNA 145	ncRNA
OVCAR-8.dedup_peak_11688	chr21	33641716	33642521	+	351	NA	promoter-TSS (NM_145858)	promoter-TSS (NM_145858)	-377	NM_145858	9946	Hs.352671	NM_145311	ENSG00000205758	CRYZL1	4P11|QOH-1	crystallin zeta like 1	protein-coding
OVCAR-8.dedup_peak_9400	chr19	47599989	47600612	+	351	NA	Intergenic	CpG	-7896	NM_015711	29998	Hs.97244	NM_015711	ENSG00000063169	BICRA	GLTSCR1	BRD4 interacting chromatin remodeling complex associated protein	protein-coding
OVCAR-8.dedup_peak_12740	chr3	58334837	58335380	+	351	NA	intron (NM_001349498, intron 1 of 17)	AluJo|SINE|Alu	1802	NM_001349498	54899	Hs.190544	NM_017771	ENSG00000168297	PXK	MONAKA|SLOB	PX domain containing serine/threonine kinase like	protein-coding
OVCAR-8.dedup_peak_12659	chr3	49673697	49674414	+	350	NA	promoter-TSS (NM_001640)	promoter-TSS (NM_001640)	-296	NM_001640	327	Hs.517969	NM_001640	ENSG00000164062	APEH	AARE|ACPH|APH|D3F15S2|D3S48E|DNF15S2|OPH	acylaminoacyl-peptide hydrolase	protein-coding
OVCAR-8.dedup_peak_7174	chr17	21042914	21043496	+	350	NA	promoter-TSS (NM_015276)	promoter-TSS (NM_015276)	-194	NM_015276	23326	Hs.462492	NM_015276	ENSG00000124422	USP22	USP3L	ubiquitin specific peptidase 22	protein-coding
OVCAR-8.dedup_peak_1788	chr1	244048133	244048658	+	350	NA	promoter-TSS (NM_001278196)	promoter-TSS (NM_001278196)	-544	NM_001278196	10472	Hs.69997	NM_006352	ENSG00000179456	ZBTB18	C2H2-171|MRD22|RP58|TAZ-1|ZNF238	zinc finger and BTB domain containing 18	protein-coding
OVCAR-8.dedup_peak_4029	chr12	56636011	56637181	+	350	NA	promoter-TSS (NM_013449)	promoter-TSS (NM_013449)	-237	NM_013449	11176	Hs.314263	NM_013449	ENSG00000076108	BAZ2A	TIP5|WALp3	bromodomain adjacent to zinc finger domain 2A	protein-coding
OVCAR-8.dedup_peak_4638	chr13	45340563	45341641	+	350	NA	promoter-TSS (NM_001286273)	promoter-TSS (NM_001286273)	81	NM_003295	7178	Hs.374596	NM_003295	ENSG00000133112	TPT1	HRF|TCTP|p02|p23	tumor protein, translationally-controlled 1	protein-coding
OVCAR-8.dedup_peak_9487	chr19	50658156	50658643	+	350	NA	TTS (NM_016148)	TTS (NM_016148)	8954	NM_001195076	342918	Hs.531650	NM_001195076	ENSG00000235034	C19orf81	-	chromosome 19 open reading frame 81	protein-coding
OVCAR-8.dedup_peak_10728	chr2	218568327	218568981	+	349	NA	promoter-TSS (NM_005444)	promoter-TSS (NM_005444)	74	NM_001271635	9125	Hs.148767	NM_005444	ENSG00000144580	CNOT9	CAF40|CT129|RCD-1|RCD1|RQCD1	CCR4-NOT transcription complex subunit 9	protein-coding
OVCAR-8.dedup_peak_9716	chr1_KI270765v1_alt	71353	72482	+	349	NA	Intergenic	Intergenic	-8679	NR_145576	6063		NR_145576	ENSG00000278099	RNVU1-11	RNU1-12P|RNU1P2|U1P2A|vU1.11	RNA, variant U1 small nuclear 11	snRNA
OVCAR-8.dedup_peak_7495	chr17	46361304	46362190	+	349	NA	promoter-TSS (NM_001103154)	promoter-TSS (NM_001103154)	40	NM_001330240	100506084	Hs.559259	NM_001039083	ENSG00000228696	ARL17B	ARL17|ARL17A	ADP ribosylation factor like GTPase 17B	protein-coding
OVCAR-8.dedup_peak_4764	chr13	97432999	97433596	+	349	NA	promoter-TSS (NM_021033)	promoter-TSS (NM_021033)	-872	NM_021033	5911	Hs.508480	NM_021033	ENSG00000125249	RAP2A	K-REV|KREV|RAP2|RbBP-30	RAP2A, member of RAS oncogene family	protein-coding
OVCAR-8.dedup_peak_4765	chr13	97433766	97434075	+	349	NA	promoter-TSS (NM_021033)	promoter-TSS (NM_021033)	-249	NM_021033	5911	Hs.508480	NM_021033	ENSG00000125249	RAP2A	K-REV|KREV|RAP2|RbBP-30	RAP2A, member of RAS oncogene family	protein-coding
OVCAR-8.dedup_peak_8444	chr18	79679300	79680121	+	349	NA	promoter-TSS (NM_048368)	promoter-TSS (NM_048368)	35	NR_136643	284241		NR_136643	ENSG00000178412	LOC284241	-	uncharacterized LOC284241	ncRNA
OVCAR-8.dedup_peak_16379	chr6_GL000254v2_alt	4707299	4708147	+	349	NA	promoter-TSS (NM_022551).4	promoter-TSS (NM_022551).4	115	NM_022553	6293	Hs.480356	NM_022553	ENSG00000223501	VPS52	ARE1|SAC2|SACM2L|dJ1033B10.5	VPS52 subunit of GARP complex	protein-coding
OVCAR-8.dedup_peak_776	chr1	85607037	85607614	+	348	NA	Intergenic	Intergenic	26564	NM_001554	3491	Hs.8867	NM_001554	ENSG00000142871	CCN1	CYR61|GIG1|IGFBP10	cellular communication network factor 1	protein-coding
OVCAR-8.dedup_peak_17956	chr8	98825707	98826269	+	348	NA	promoter-TSS (NM_001256313)	promoter-TSS (NM_001256313)	-300	NM_006281	6788	Hs.492333	NM_006281	ENSG00000104375	STK3	KRS1|MST2	serine/threonine kinase 3	protein-coding
OVCAR-8.dedup_peak_11892	chr22	18528604	18529404	+	348	NA	intron (NM_001242313, intron 3 of 8)	CpG-18724	1202	NM_001242313	728229	Hs.376511	NM_001242313	ENSG00000278558	TMEM191B	-	transmembrane protein 191B	protein-coding
OVCAR-8.dedup_peak_1880	chr10	3172708	3173460	+	348	NA	promoter-TSS (NM_014889)	promoter-TSS (NM_014889)	-243	NM_001242309	10531	Hs.528300	NM_014889	ENSG00000107959	PITRM1	MP1|PreP	pitrilysin metallopeptidase 1	protein-coding
OVCAR-8.dedup_peak_14778	chr5	151771107	151772094	+	347	NA	promoter-TSS (NM_005754)	promoter-TSS (NM_005754)	-92	NR_132346	100652758	Hs.587054	NM_001278082		LOC100652758	-	uncharacterized LOC100652758	ncRNA
OVCAR-8.dedup_peak_14280	chr5	49660719	49661236	+	347	NA	Intergenic	(TCCAT)n|Simple_repeat|Simple_repeat	780311	NM_198449	133418	Hs.561411	NM_198449	ENSG00000170571	EMB	GP70	embigin	protein-coding
OVCAR-8.dedup_peak_15164	chr6	11207162	11207574	+	347	NA	intron (NM_182966, intron 2 of 2)	(TGTGTG)n|Simple_repeat|Simple_repeat	25300	NM_182966	4739	Hs.37982	NM_006403	ENSG00000111859	NEDD9	CAS-L|CAS2|CASL|CASS2|HEF1	neural precursor cell expressed, developmentally down-regulated 9	protein-coding
OVCAR-8.dedup_peak_16413	chr6_GL000255v2_alt	1942241	1942678	+	347	NA	promoter-TSS (NM_133471).7	promoter-TSS (NM_133471).7	-138	NM_001134870	170954	Hs.101150	NM_133471	ENSG00000146112	PPP1R18	HKMT1098|KIAA1949	protein phosphatase 1 regulatory subunit 18	protein-coding
OVCAR-8.dedup_peak_5051	chr14	42141099	42141603	+	347	NA	Intergenic	Intergenic	534495	NM_001346175	145581	Hs.136893	NM_152447	ENSG00000165379	LRFN5	C14orf146|FIGLER8|SALM5	leucine rich repeat and fibronectin type III domain containing 5	protein-coding
OVCAR-8.dedup_peak_7855	chr17	78187031	78187476	+	347	NA	promoter-TSS (NM_001010982)	promoter-TSS (NM_001010982)	-49	NM_001363848	7083	Hs.515122	NM_003258	ENSG00000167900	TK1	TK2	thymidine kinase 1	protein-coding
OVCAR-8.dedup_peak_16390	chr6_GL000255v2_alt	131588	132241	+	347	NA	Intergenic	LTR12C|LTR|ERV1	-2655	NR_033379	401242	Hs.448285	NR_033379	ENSG00000225595	LINC01623	-	long intergenic non-protein coding RNA 1623	ncRNA
OVCAR-8.dedup_peak_14088	chr5	912353	912949	+	346	NA	intron (NM_004237, intron 10 of 12)	CpG	19767	NM_004237	9319	Hs.436187	NM_004237	ENSG00000071539	TRIP13	16E1BP|MVA3	thyroid hormone receptor interactor 13	protein-coding
OVCAR-8.dedup_peak_16742	chr7	21427092	21427601	+	346	NA	promoter-TSS (NM_001326542)	promoter-TSS (NM_001326542)	-737	NM_001326542	6671	Hs.88013	NM_003112	ENSG00000105866	SP4	HF1B|SPR-1	Sp4 transcription factor	protein-coding
OVCAR-8.dedup_peak_2531	chr10	112949884	112950337	+	346	NA	promoter-TSS (NM_001198529)	promoter-TSS (NM_001198529)	-137	NM_001198528	6934	Hs.593995	NM_030756	ENSG00000148737	TCF7L2	TCF-4|TCF4	transcription factor 7 like 2	protein-coding
OVCAR-8.dedup_peak_17243	chr7	139681941	139683008	+	346	NA	intron (NM_001113239, intron 2 of 14)	L2b|LINE|L2	95524	NM_022740	28996	Hs.731417	NM_022740	ENSG00000064393	HIPK2	PRO0593	homeodomain interacting protein kinase 2	protein-coding
OVCAR-8.dedup_peak_18823	chr9	107282940	107283379	+	346	NA	promoter-TSS (NM_002874)	promoter-TSS (NM_002874)	-120	NM_002874	5887	Hs.521640	NM_002874	ENSG00000119318	RAD23B	HHR23B|HR23B|P58	RAD23 homolog B, nucleotide excision repair protein	protein-coding
OVCAR-8.dedup_peak_9421	chr19	48468807	48469403	+	345	NA	promoter-TSS (NM_004228)	promoter-TSS (NM_004228)	-103	NM_017457	9266	Hs.144011	NM_004228	ENSG00000105443	CYTH2	ARNO|CTS18|CTS18.1|PSCD2|PSCD2L|SEC7L|Sec7p-L|Sec7p-like|cytohesin-2	cytohesin 2	protein-coding
OVCAR-8.dedup_peak_16588	chr7	1458861	1459901	+	345	NA	promoter-TSS (NM_182924)	promoter-TSS (NM_182924)	89	NM_182924	79778	Hs.376617	NM_024723	ENSG00000164877	MICALL2	JRAB|MICAL-L2	MICAL like 2	protein-coding
OVCAR-8.dedup_peak_16527	chr6_GL000256v2_alt	4720007	4720866	+	345	NA	promoter-TSS (NM_022551).6	promoter-TSS (NM_022551).6	121	NM_001289174	6293	Hs.480356	NM_022553	ENSG00000223501	VPS52	ARE1|SAC2|SACM2L|dJ1033B10.5	VPS52 subunit of GARP complex	protein-coding
OVCAR-8.dedup_peak_9470	chr19	49876615	49876915	+	345	NA	promoter-TSS (NM_001278159)	promoter-TSS (NM_001278159)	-516	NM_001278159	84335	Hs.515542	NM_032375	ENSG00000204673	AKT1S1	Lobe|PRAS40	AKT1 substrate 1	protein-coding
OVCAR-8.dedup_peak_10710	chr2	216373145	216373831	+	344	NA	Intergenic	Intergenic	-1005	NM_020814	57574	Hs.170388	NM_020814	ENSG00000144583	2023-03-04	MARCH-IV|RNF174	membrane associated ring-CH-type finger 4	protein-coding
OVCAR-8.dedup_peak_4679	chr13	51452974	51453599	+	344	NA	promoter-TSS (NR_103812)	promoter-TSS (NR_103812)	-59	NR_103812	100507398	Hs.594897	NR_103812	ENSG00000236778	INTS6-AS1	-	INTS6 antisense RNA 1	ncRNA
OVCAR-8.dedup_peak_817	chr1	92785004	92785577	+	344	NA	promoter-TSS (NM_001350197)	promoter-TSS (NM_001350197)	-182	NM_001350198	7813	Hs.594434	NM_005665	ENSG00000067208	EVI5	EVI-5|NB4S	ecotropic viral integration site 5	protein-coding
OVCAR-8.dedup_peak_5970	chr15	88638669	88639058	+	344	NA	promoter-TSS (NM_001303237)	promoter-TSS (NM_001303237)	-153	NM_001303236	3669	Hs.459265	NM_002201	ENSG00000172183	ISG20	CD25|HEM45	interferon stimulated exonuclease gene 20	protein-coding
OVCAR-8.dedup_peak_7045	chr17	7572458	7573115	+	344	NA	promoter-TSS (NM_001416)	promoter-TSS (NM_001416)	-39	NM_001204510	1973	Hs.129673	NM_001416	ENSG00000161960	EIF4A1	DDX2A|EIF-4A|EIF4A|eIF-4A-I|eIF4A-I	eukaryotic translation initiation factor 4A1	protein-coding
OVCAR-8.dedup_peak_6352	chr16	16309717	16310370	+	344	NA	TTS (NR_036141).3	TTS (NR_036141).3	164	NR_036142	100422956		NR_036142	ENSG00000265373	MIR3180-2	mir-3180-2	microRNA 3180-2	ncRNA
OVCAR-8.dedup_peak_11807	chr21	44928754	44929103	+	343	NA	promoter-TSS (NM_001127491)	promoter-TSS (NM_001127491)	-113	NM_001127491	3689	Hs.375957	NM_000211	ENSG00000160255	ITGB2	CD18|LAD|LCAMB|LFA-1|MAC-1|MF17|MFI7	integrin subunit beta 2	protein-coding
OVCAR-8.dedup_peak_5075	chr14	49862480	49863042	+	343	NA	promoter-TSS (NR_027260)	promoter-TSS (NR_027260)	88	NR_027260	378706		NR_027260	ENSG00000274012	RN7SL2	7L1C|7L30.1|7SL1c|RNSRP2	RNA component of signal recognition particle 7SL2	scRNA
OVCAR-8.dedup_peak_16165	chr6_GL000251v2_alt	4682818	4683665	+	343	NA	promoter-TSS (NM_022551).2	promoter-TSS (NM_022551).2	116	NM_022553	6293	Hs.480356	NM_022553	ENSG00000223501	VPS52	ARE1|SAC2|SACM2L|dJ1033B10.5	VPS52 subunit of GARP complex	protein-coding
OVCAR-8.dedup_peak_3074	chr11	64185398	64186208	+	343	NA	promoter-TSS (NM_006819)	promoter-TSS (NM_006819)	-368	NM_006819	10963	Hs.337295	NM_006819	ENSG00000168439	STIP1	HEL-S-94n|HOP|IEF-SSP-3521|P60|STI1|STI1L	stress induced phosphoprotein 1	protein-coding
OVCAR-8.dedup_peak_15389	chr6	30687149	30687554	+	343	NA	promoter-TSS (NM_133471)	promoter-TSS (NM_133471)	-144	NM_001134870	170954	Hs.101150	NM_133471	ENSG00000146112	PPP1R18	HKMT1098|KIAA1949	protein phosphatase 1 regulatory subunit 18	protein-coding
OVCAR-8.dedup_peak_15729	chr6	89298084	89298981	+	342	NA	intron (NM_002043, intron 2 of 8)	intron (NM_002043, intron 2 of 8)	16767	NM_002043	2570	Hs.379330	NM_002043	ENSG00000111886	GABRR2	-	gamma-aminobutyric acid type A receptor rho2 subunit	protein-coding
OVCAR-8.dedup_peak_6003	chr15	97960271	97960652	+	342	NA	promoter-TSS (NM_183376)	promoter-TSS (NM_183376)	-242	NM_183376	91947	Hs.6093	NM_183376	ENSG00000140450	ARRDC4	-	arrestin domain containing 4	protein-coding
OVCAR-8.dedup_peak_12432	chr3	15601519	15602053	+	342	NA	promoter-TSS (NM_001281724)	promoter-TSS (NM_001281724)	41	NM_001370658	686	Hs.444197	NM_001281723	ENSG00000169814	BTD	-	biotinidase	protein-coding
OVCAR-8.dedup_peak_9406	chr19	47743188	47743751	+	342	NA	TTS (NM_014601)	TTS (NM_014601)	-2077	NM_015710	29997	Hs.421907	NM_015710	ENSG00000105373	NOP53	GLTSCR2|PICT-1|PICT1	NOP53 ribosome biogenesis factor	protein-coding
OVCAR-8.dedup_peak_16373	chr6_GL000254v2_alt	4270633	4271568	+	342	NA	5' UTR (NM_001199455, exon 1 of 10)	5' UTR (NM_001199455, exon 1 of 10)	448	NM_001199455	6046	Hs.75243	NM_005104	ENSG00000204256	BRD2	BRD2-IT1|D6S113E|FSH|FSRG1|NAT|O27.1.1|RING3|RNF3	bromodomain containing 2	protein-coding
OVCAR-8.dedup_peak_9725	chr2	676648	677540	+	341	NA	promoter-TSS (NM_001352681)	promoter-TSS (NM_001352681)	312	NM_152834	129787	Hs.6729	NM_152834	ENSG00000151353	TMEM18	lncND	transmembrane protein 18	protein-coding
OVCAR-8.dedup_peak_7138	chr17	17972182	17972911	+	341	NA	promoter-TSS (NM_001288789)	promoter-TSS (NM_001288789)	-146	NM_001350332	146691	Hs.462379	NM_144678	ENSG00000175662	TOM1L2	-	target of myb1 like 2 membrane trafficking protein	protein-coding
OVCAR-8.dedup_peak_1168	chr1	149400917	149401435	+	341	NA	intron (NM_001364013, intron 1 of 4)	intron (NM_001364013, intron 1 of 4)	10538	NM_001364012	100996717		NM_001364012	ENSG00000286219	NOTCH2NLC	N2N|NOTCH2NL|NOTCH2NLA	notch 2 N-terminal like C	protein-coding
OVCAR-8.dedup_peak_12703	chr3	52409838	52410569	+	340	NA	promoter-TSS (NM_004656)	promoter-TSS (NM_004656)	-195	NM_004656	8314	Hs.106674	NM_004656	ENSG00000163930	BAP1	HUCEP-13|UCHL2|hucep-6	BRCA1 associated protein 1	protein-coding
OVCAR-8.dedup_peak_9120	chr19	36449074	36449714	+	340	NA	exon (NM_001145343, exon 5 of 5)	exon (NM_001145343, exon 5 of 5)	28220	NR_033748	644189	Hs.608412	NR_033748		LOC644189	-	acyl-CoA thioesterase 4 pseudogene	pseudo
OVCAR-8.dedup_peak_2322	chr10	77531494	77532306	+	340	NA	intron (NM_001271519, intron 1 of 28)	intron (NM_001271519, intron 1 of 28)	105908	NM_001322835	3778	Hs.144795	NM_002247	ENSG00000156113	KCNMA1	BKTM|CADEDS|KCa1.1|MaxiK|PNKD3|SAKCA|SLO|SLO-ALPHA|SLO1|bA205K10.1|hSlo|mSLO1	potassium calcium-activated channel subfamily M alpha 1	protein-coding
OVCAR-8.dedup_peak_10628	chr2	195656957	195657394	+	339	NA	promoter-TSS (NM_020342)	promoter-TSS (NM_020342)	-51	NM_020342	57181	Hs.650158	NM_020342	ENSG00000196950	SLC39A10	LZT-Hs2	solute carrier family 39 member 10	protein-coding
OVCAR-8.dedup_peak_14389	chr5	70400878	70401985	+	339	NA	intron (NR_027386, intron 3 of 5).2	LTR12E|LTR|ERV1	-13874	NM_001364567	2966	Hs.191356	NM_001515	ENSG00000145736	GTF2H2	BTF2|BTF2P44|T-BTF2P44|TFIIH|p44	general transcription factor IIH subunit 2	protein-coding
OVCAR-8.dedup_peak_18202	chr8	140457661	140458243	+	339	NA	promoter-TSS (NM_001321646)	promoter-TSS (NM_001321646)	-208	NM_001160372	83696	Hs.654911	NM_031466	ENSG00000167632	TRAPPC9	IBP|IKBKBBP|MRT13|NIBP|T1|TRS120	trafficking protein particle complex 9	protein-coding
OVCAR-8.dedup_peak_4221	chr12	103929424	103930505	+	339	NA	promoter-TSS (NR_037425)	promoter-TSS (NR_037425)	247	NR_027249	253724	Hs.506549	NR_027249	ENSG00000214198	TTC41P	GNN|GNNP	tetratricopeptide repeat domain 41, pseudogene	pseudo
OVCAR-8.dedup_peak_3673	chr12	2255724	2256140	+	339	NA	intron (NM_199460, intron 3 of 49).2	intron (NM_199460, intron 3 of 49).2	-13844	NR_046769	100874370	Hs.653548	NR_046769		CACNA1C-IT3	-	CACNA1C intronic transcript 3	ncRNA
OVCAR-8.dedup_peak_8465	chr18_KI270863v1_alt	121933	122750	+	338	NA	promoter-TSS (NR_136643).2	promoter-TSS (NR_136643).2	37	NR_136643	284241		NR_136643	ENSG00000178412	LOC284241	-	uncharacterized LOC284241	ncRNA
OVCAR-8.dedup_peak_19213	chr9	137329377	137329812	+	338	NA	intron (NM_017820, intron 17 of 21)	(TACACGGGAC)n|Simple_repeat|Simple_repeat	-27323	NM_001004354	441478	Hs.535075	NM_001004354	ENSG00000198435	NRARP	-	NOTCH regulated ankyrin repeat protein	protein-coding
OVCAR-8.dedup_peak_531	chr1	43649883	43650554	+	337	NA	promoter-TSS (NM_014663)	promoter-TSS (NM_014663)	69	NM_014663	9682	Hs.155983	NM_014663	ENSG00000066135	KDM4A	JHDM3A|JMJD2|JMJD2A|TDRD14A	lysine demethylase 4A	protein-coding
OVCAR-8.dedup_peak_16332	chr6_GL000254v2_alt	2031226	2031667	+	337	NA	promoter-TSS (NM_133471).6	promoter-TSS (NM_133471).6	-162	NM_001134870	170954	Hs.101150	NM_133471	ENSG00000146112	PPP1R18	HKMT1098|KIAA1949	protein phosphatase 1 regulatory subunit 18	protein-coding
OVCAR-8.dedup_peak_1542	chr1	205749417	205750009	+	337	NA	intron (NM_022731, intron 1 of 6)	CpG	469	NM_022731	64710	Hs.213061	NM_022731	ENSG00000069275	NUCKS1	JC7|NUCKS	nuclear casein kinase and cyclin dependent kinase substrate 1	protein-coding
OVCAR-8.dedup_peak_19249	chrM	3341	3890	+	337	NA	TTS (NR_137295)	TTS (NR_137295)	1944	NR_137295
OVCAR-8.dedup_peak_11835	chr21	46228658	46229183	+	337	NA	promoter-TSS (NR_002776)	promoter-TSS (NR_002776)	-96	NM_001145437	4047	Hs.596543	NM_002340	ENSG00000160285	LSS	CTRCT44|HYPT14|OSC	lanosterol synthase	protein-coding
OVCAR-8.dedup_peak_8500	chr19	1062804	1063403	+	336	NA	intron (NM_019112, intron 42 of 46)	intron (NM_019112, intron 42 of 46)	-2856	NM_001258328	23526	Hs.465521	NM_012292	ENSG00000180448	ARHGAP45	HA-1|HLA-HA1|HMHA1	Rho GTPase activating protein 45	protein-coding
OVCAR-8.dedup_peak_5999	chr15	96273686	96274189	+	335	NA	intron (NR_102743, intron 5 of 7)	L2b|LINE|L2	-52109	NM_001145155	7026	Hs.347991	NM_021005	ENSG00000185551	NR2F2	ARP-1|ARP1|CHTD4|COUPTF2|COUPTFB|COUPTFII|NF-E3|SVP40|TFCOUP2	nuclear receptor subfamily 2 group F member 2	protein-coding
OVCAR-8.dedup_peak_12602	chr3	46976361	46977158	+	335	NA	promoter-TSS (NM_001277074)	promoter-TSS (NM_001277074)	8	NM_001277074	151903	Hs.631918	NM_144716	ENSG00000160799	CCDC12	-	coiled-coil domain containing 12	protein-coding
OVCAR-8.dedup_peak_6149	chr16	1185509	1186106	+	334	NA	intron (NM_001005407, intron 2 of 33)	CpG	32566	NM_001005407	8912	Hs.459642	NM_021098	ENSG00000196557	CACNA1H	CACNA1HB|Cav3.2|ECA6|EIG6|HALD4	calcium voltage-gated channel subunit alpha1 H	protein-coding
OVCAR-8.dedup_peak_14790	chr5	154857764	154858654	+	334	NA	promoter-TSS (NM_001301073)	promoter-TSS (NM_001301073)	-40	NM_001301083	9337	Hs.26703	NM_004779	ENSG00000155508	CNOT8	CAF1|CALIF|Caf1b|POP2|hCAF1	CCR4-NOT transcription complex subunit 8	protein-coding
OVCAR-8.dedup_peak_15942	chr6	157310557	157311082	+	334	NA	intron (NM_018452, intron 3 of 3)	intron (NM_018452, intron 3 of 3)	13440	NM_018452	729515	Hs.157212	NM_018452	ENSG00000215712	TMEM242	BM033|C6orf35	transmembrane protein 242	protein-coding
OVCAR-8.dedup_peak_3729	chr12	6873291	6873978	+	334	NA	promoter-TSS (NM_032641)	promoter-TSS (NM_032641)	-331	NM_001146316	84727	Hs.479856	NM_032641	ENSG00000111671	SPSB2	GRCC9|SSB2	splA/ryanodine receptor domain and SOCS box containing 2	protein-coding
OVCAR-8.dedup_peak_13439	chr4	7539652	7540187	+	334	NA	intron (NM_020777, intron 3 of 26)	intron (NM_020777, intron 3 of 26)	79891	NR_036238	100422826		NR_036238	ENSG00000266690	MIR4274	-	microRNA 4274	ncRNA
OVCAR-8.dedup_peak_4541	chr12_GL877875v1_alt	97411	97975	+	334	NA	intron (NM_015232, intron 2 of 12).2	intron (NM_015232, intron 2 of 12).2	26302	NM_015232	440073	Hs.536319	NM_015232	ENSG00000120645	IQSEC3	-	IQ motif and Sec7 domain 3	protein-coding
OVCAR-8.dedup_peak_794	chr1	88992514	88993154	+	333	NA	promoter-TSS (NR_146183)	promoter-TSS (NR_146183)	-86	NM_001349449	56267	Hs.481898	NM_001008661	ENSG00000137944	KYAT3	CCBL2|KAT3|KATIII	kynurenine aminotransferase 3	protein-coding
OVCAR-8.dedup_peak_7834	chr17	76709100	76709722	+	333	NA	intron (NM_198530, intron 1 of 3)	intron (NM_198530, intron 1 of 3)	186	NR_130926	439921	Hs.250723	NM_198530	ENSG00000182534	MXRA7	-	matrix remodeling associated 7	protein-coding
OVCAR-8.dedup_peak_7713	chr17	64145733	64146245	+	333	NA	promoter-TSS (NR_132278)	promoter-TSS (NR_132278)	19	NR_132278	105376843	Hs.405444	NR_132278	ENSG00000266402	SNHG25	-	small nucleolar RNA host gene 25	ncRNA
OVCAR-8.dedup_peak_14114	chr5	6774053	6774496	+	332	NA	Intergenic	CpG	-21606	NR_146281	109729133	Hs.582455	NR_146281	ENSG00000251365	LINC02236	-	long intergenic non-protein coding RNA 2236	ncRNA
OVCAR-8.dedup_peak_16112	chr6_GL000251v2_alt	2197024	2197530	+	332	NA	promoter-TSS (NM_014641).2	promoter-TSS (NM_014641).2	-256	NM_014641	9656	Hs.653495	NM_014641	ENSG00000137337	MDC1	NFBD1	mediator of DNA damage checkpoint 1	protein-coding
OVCAR-8.dedup_peak_7789	chr17	75034333	75035308	+	332	NA	intron (NR_110835, intron 2 of 7)	CpG	2253	NR_110835	23510	Hs.514468	NM_015353	ENSG00000180901	KCTD2	-	potassium channel tetramerization domain containing 2	protein-coding
OVCAR-8.dedup_peak_3245	chr11	69948245	69948854	+	331	NA	Intergenic	Intergenic	115375	NR_120530	101928443	Hs.313468	NR_120529	ENSG00000248844	LINC02753	-	long intergenic non-protein coding RNA 2753	ncRNA
OVCAR-8.dedup_peak_8486	chr19	796979	797928	+	331	NA	promoter-TSS (NM_031990)	promoter-TSS (NM_031990)	1	NM_031990	5725	Hs.172550	NM_002819	ENSG00000011304	PTBP1	HNRNP-I|HNRNPI|HNRPI|PTB|PTB-1|PTB-T|PTB2|PTB3|PTB4|pPTB	polypyrimidine tract binding protein 1	protein-coding
OVCAR-8.dedup_peak_9585	chr19	55670398	55670654	+	331	NA	intron (NM_001012478, intron 11 of 11)	intron (NM_001012478, intron 11 of 11)	-4669	NM_001321263	29924	Hs.279953	NM_013333	ENSG00000063245	EPN1	-	epsin 1	protein-coding
OVCAR-8.dedup_peak_2701	chr11	843884	844557	+	331	NA	promoter-TSS (NM_001025237)	promoter-TSS (NM_001025237)	139	NM_001025234	7106	Hs.654836	NM_003271	ENSG00000214063	TSPAN4	NAG-2|NAG2|TETRASPAN|TM4SF7|TSPAN-4	tetraspanin 4	protein-coding
OVCAR-8.dedup_peak_3709	chr12	6470609	6471144	+	331	NA	promoter-TSS (NM_016830)	promoter-TSS (NM_016830)	-199	NR_123717	6843	Hs.20021	NM_014231	ENSG00000139190	VAMP1	CMS25|SPAX1|SYB1|VAMP-1	vesicle associated membrane protein 1	protein-coding
OVCAR-8.dedup_peak_764	chr1	85276212	85277052	+	331	NA	promoter-TSS (NM_003921)	promoter-TSS (NM_003921)	0	NM_003921	8915	Hs.193516	NM_003921	ENSG00000142867	BCL10	CARMEN|CIPER|CLAP|IMD37|c-E10|mE10	BCL10 immune signaling adaptor	protein-coding
OVCAR-8.dedup_peak_8723	chr19	8389906	8390436	+	331	NA	promoter-TSS (NR_049795)	promoter-TSS (NR_049795)	-189	NM_004218	9230	Hs.558403	NM_004218	ENSG00000185236	RAB11B	H-YPT3|NDAGSCW	RAB11B, member RAS oncogene family	protein-coding
OVCAR-8.dedup_peak_6468	chr16	30378175	30378958	+	331	NA	TTS (NM_013292)	TTS (NM_013292)	252	NM_001214907	197407	Hs.513501	NM_152652	ENSG00000180035	ZNF48	ZNF553	zinc finger protein 48	protein-coding
OVCAR-8.dedup_peak_15548	chr6	43013929	43014307	+	330	NA	promoter-TSS (NR_040101)	promoter-TSS (NR_040101)	-131	NM_057161	116138	Hs.412468	NM_057161	ENSG00000124702	KLHDC3	PEAS|dJ20C7.3	kelch domain containing 3	protein-coding
OVCAR-8.dedup_peak_18443	chr9	16705066	16705560	+	330	NA	intron (NM_001317940, intron 2 of 5)	intron (NM_001317940, intron 2 of 5)	-21501	NR_151723	111216284	Hs.609218	NR_151723	ENSG00000234779	BNC2-AS1	-	BNC2 antisense RNA 1	ncRNA
OVCAR-8.dedup_peak_12296	chr22_KI270737v1_random	38390	38743	+	330	NA	NA	(TCCAT)n|Simple_repeat|Simple_repeat	NA	NA
OVCAR-8.dedup_peak_2167	chr10	47987908	47988558	+	330	NA	Intergenic	L2c|LINE|L2	11558	NM_001137548	644054	Hs.99249	NM_001137548	ENSG00000276430	FAM25C	bA164N7.4	family with sequence similarity 25 member C	protein-coding
OVCAR-8.dedup_peak_16274	chr6_GL000253v2_alt	2027540	2028038	+	330	NA	promoter-TSS (NM_014641).4	promoter-TSS (NM_014641).4	-257	NM_014641	9656	Hs.653495	NM_014641	ENSG00000137337	MDC1	NFBD1	mediator of DNA damage checkpoint 1	protein-coding
OVCAR-8.dedup_peak_7544	chr17	49192154	49193174	+	330	NA	Intergenic	CpG	16717	NM_031498	2793	Hs.181781	NM_031498	ENSG00000167083	GNGT2	G-GAMMA-8|G-GAMMA-C|GNG8|GNG9|GNGT8	G protein subunit gamma transducin 2	protein-coding
OVCAR-8.dedup_peak_17597	chr8	26382656	26383656	+	329	NA	promoter-TSS (NR_144550)	promoter-TSS (NR_144550)	102	NM_004331	665	Hs.131226	NM_004331	ENSG00000104765	BNIP3L	BNIP3a|NIX	BCL2 interacting protein 3 like	protein-coding
OVCAR-8.dedup_peak_4463	chr12	124939520	124940254	+	329	NA	Intergenic	Intergenic	24340	NR_049820	100847004		NR_049820	ENSG00000265345	MIR5188	mir-5188	microRNA 5188	ncRNA
OVCAR-8.dedup_peak_1127	chr1	146387052	146387944	+	329	NA	Intergenic	U1|snRNA|snRNA	10691	NR_004421	6060		NR_004421	ENSG00000207389	RNU1-4	HSD2|HSD5|HSD6|HSD7|RNU1|RNU1D2|RNU1E2|RNU1F1|RNU1G1|RNU1G2|U1B2|U1D2|U1E2|U1F	RNA, U1 small nuclear 4	snRNA
OVCAR-8.dedup_peak_12373	chr3	9933450	9933892	+	329	NA	promoter-TSS (NM_015513)	promoter-TSS (NM_015513)	-163	NM_015513	78987	Hs.9383	NM_015513	ENSG00000163703	CRELD1	AVSD2|CIRRIN	cysteine rich with EGF like domains 1	protein-coding
OVCAR-8.dedup_peak_12516	chr3	33440352	33441001	+	329	NA	promoter-TSS (NM_001128161)	promoter-TSS (NM_001128161)	-271	NM_014517	7342	Hs.729120	NM_014517	ENSG00000153560	UBP1	LBP-1B|LBP-1a|LBP1A|LBP1B	upstream binding protein 1	protein-coding
OVCAR-8.dedup_peak_1651	chr1	226062114	226062801	+	329	NA	promoter-TSS (NR_002315)	promoter-TSS (NR_002315)	-259	NM_002107	3020	Hs.533624	NM_002107	ENSG00000163041	H3F3A	H3.3A|H3F3	H3 histone family member 3A	protein-coding
OVCAR-8.dedup_peak_15596	chr6	52995206	52995915	+	328	NA	promoter-TSS (NM_001512)	promoter-TSS (NM_001512)	-60	NR_001445	125050		NR_001445	ENSG00000202198	RN7SK	7SK	RNA component of 7SK nuclear ribonucleoprotein	snRNA
OVCAR-8.dedup_peak_15170	chr6	11653067	11653805	+	328	NA	Intergenic	Intergenic	115687	NM_001100829	100113407	Hs.146317	NM_001100829	ENSG00000205269	TMEM170B	-	transmembrane protein 170B	protein-coding
OVCAR-8.dedup_peak_6614	chr16	67806535	67807095	+	328	NA	promoter-TSS (NM_001320239)	promoter-TSS (NM_001320239)	-74	NM_001288990	55815	Hs.632212	NM_018430	ENSG00000102904	TSNAXIP1	TXI1	translin associated factor X interacting protein 1	protein-coding
OVCAR-8.dedup_peak_386	chr1	30718011	30718812	+	327	NA	promoter-TSS (NR_034182)	promoter-TSS (NR_034182)	-361	NR_034182	100129196	Hs.659751	NR_034182	ENSG00000186056	MATN1-AS1	-	MATN1 antisense RNA 1	ncRNA
OVCAR-8.dedup_peak_8495	chr19	991401	991938	+	326	NA	intron (NM_024100, intron 7 of 9)	intron (NM_024100, intron 7 of 9)	7341	NM_024100	57418	Hs.325321	NM_024100	ENSG00000065268	WDR18	Ipi3|R32184_1	WD repeat domain 18	protein-coding
OVCAR-8.dedup_peak_3653	chr12	752060	752674	+	326	NA	promoter-TSS (NM_014823)	promoter-TSS (NM_014823)	-212	NM_018979	65125	Hs.744906	NM_014823	ENSG00000060237	WNK1	HSAN2|HSN2|KDP|PPP1R167|PRKWNK1|PSK|p65	WNK lysine deficient protein kinase 1	protein-coding
OVCAR-8.dedup_peak_16304	chr6_GL000253v2_alt	3482246	3483519	+	326	NA	promoter-TSS (NM_006913).4	promoter-TSS (NM_006913).4	207	NM_032741	10554	Hs.409230	NM_006411	ENSG00000204310	AGPAT1	1-AGPAT1|G15|LPAAT-alpha|LPAATA	1-acylglycerol-3-phosphate O-acyltransferase 1	protein-coding
OVCAR-8.dedup_peak_17098	chr7	102592447	102593118	+	326	NA	intron (NM_001277335, intron 15 of 19).2	intron (NM_001277335, intron 15 of 19).2	-20161	NM_001097615	548644	Hs.610255	NM_001015884	ENSG00000168255	POLR2J3	POLR2J2|RPB11b1|RPB11b2	RNA polymerase II subunit J3	protein-coding
OVCAR-8.dedup_peak_611	chr1	53326142	53326708	+	325	NA	intron (NM_004631, intron 2 of 18)	CpG	1645	NM_004631	7804	Hs.280387	NM_004631	ENSG00000157193	LRP8	APOER2|HSZ75190|LRP-8|MCI1	LDL receptor related protein 8	protein-coding
OVCAR-8.dedup_peak_978	chr1	113904788	113905367	+	325	NA	promoter-TSS (NM_001308312)	promoter-TSS (NM_001308312)	-49	NM_001253853	10717	Hs.515048	NM_006594	ENSG00000134262	AP4B1	BETA-4|CPSQ5|SPG47	adaptor related protein complex 4 subunit beta 1	protein-coding
OVCAR-8.dedup_peak_15368	chr6	28866006	28866659	+	325	NA	Intergenic	LTR12C|LTR|ERV1	-2655	NR_033379	401242	Hs.448285	NR_033379	ENSG00000225595	LINC01623	-	long intergenic non-protein coding RNA 1623	ncRNA
OVCAR-8.dedup_peak_3293	chr11	73779414	73779905	+	324	NA	Intergenic	CpG	-8215	NM_001318499	51642	Hs.503239	NM_016055	ENSG00000175581	MRPL48	CGI-118|HSPC290|L48MT|MRP-L48	mitochondrial ribosomal protein L48	protein-coding
OVCAR-8.dedup_peak_1758	chr1	235328143	235328974	+	324	NA	promoter-TSS (NR_036605)	promoter-TSS (NR_036605)	-12	NR_036605	9453	Hs.730768	NM_004837	ENSG00000152904	GGPS1	GGPPS|GGPPS1	geranylgeranyl diphosphate synthase 1	protein-coding
OVCAR-8.dedup_peak_1906	chr10	5369888	5370877	+	324	NA	intron (NM_053049, intron 1 of 1)	intron (NM_053049, intron 1 of 1)	5416	NM_053049	114131	Hs.511775	NM_053049	ENSG00000178473	UCN3	SCP|SPC|UCNIII	urocortin 3	protein-coding
OVCAR-8.dedup_peak_7479	chr17	45147439	45148741	+	324	NA	5' UTR (NM_006460, exon 1 of 1)	5' UTR (NM_006460, exon 1 of 1)	773	NM_006460	10614	Hs.586945	NM_006460	ENSG00000186834	HEXIM1	CLP1|EDG1|HIS1|MAQ1	HEXIM P-TEFb complex subunit 1	protein-coding
OVCAR-8.dedup_peak_11739	chr21	39183347	39183983	+	323	NA	promoter-TSS (NM_203433)	promoter-TSS (NM_203433)	-151	NM_203433	8624	Hs.473838	NM_003720	ENSG00000183527	PSMG1	C21LRP|DSCR2|LRPC21|PAC-1|PAC1	proteasome assembly chaperone 1	protein-coding
OVCAR-8.dedup_peak_15458	chr6	33410087	33411056	+	323	NA	promoter-TSS (NM_024165).2	promoter-TSS (NM_024165).2	-443	NM_002636	5252	Hs.166204	NM_002636	ENSG00000112511	PHF1	MTF2L2|PCL1|PHF2|TDRD19C|hPHF1	PHD finger protein 1	protein-coding
OVCAR-8.dedup_peak_15542	chr6	42746051	42747143	+	323	NA	promoter-TSS (NM_003192)	promoter-TSS (NM_003192)	-390	NM_001318819	23506	Hs.658033	NM_015349	ENSG00000112624	BICRAL	GLTSCR1L|KIAA0240	BRD4 interacting chromatin remodeling complex associated protein like	protein-coding
OVCAR-8.dedup_peak_16077	chr6_GL000250v2_alt	3510218	3511140	+	323	NA	promoter-TSS (NM_006913).7	promoter-TSS (NM_006913).7	31	NM_032741	10554	Hs.409230	NM_006411	ENSG00000204310	AGPAT1	1-AGPAT1|G15|LPAAT-alpha|LPAATA	1-acylglycerol-3-phosphate O-acyltransferase 1	protein-coding
OVCAR-8.dedup_peak_7122	chr17	17010623	17011383	+	322	NA	Intergenic	Intergenic	22674	NR_146886	105371562	Hs.579259	NR_146886	ENSG00000230969	LINC02090	-	long intergenic non-protein coding RNA 2090	ncRNA
OVCAR-8.dedup_peak_7521	chr17	47895777	47896573	+	322	NA	promoter-TSS (NM_003110)	promoter-TSS (NM_003110)	-61	NM_003110	6668	Hs.514276	NM_003110	ENSG00000167182	SP2	-	Sp2 transcription factor	protein-coding
OVCAR-8.dedup_peak_9659	chr19_GL949750v2_alt	165045	165843	+	322	NA	promoter-TSS (NM_001146082).3	promoter-TSS (NM_001146082).3	135	NM_024075	79042	Hs.15580	NM_024075	ENSG00000170892	TSEN34	LENG5|PCH2C|SEN34|SEN34L	tRNA splicing endonuclease subunit 34	protein-coding
OVCAR-8.dedup_peak_16905	chr7	55073943	55074390	+	322	NA	intron (NM_001346941, intron 1 of 21)	intron (NM_001346941, intron 1 of 21)	-35673	NM_001346900	1956	Hs.488293	NM_005228	ENSG00000146648	EGFR	ERBB|ERBB1|HER1|NISBD2|PIG61|mENA	epidermal growth factor receptor	protein-coding
OVCAR-8.dedup_peak_15996	chr6	165619257	165619798	+	322	NA	intron (NM_006661, intron 1 of 22)	intron (NM_006661, intron 1 of 22)	42573	NM_001130690	10846	Hs.348762	NM_006661	ENSG00000112541	PDE10A	ADSD2|HSPDE10A|IOLOD|LINC00473|PDE10A19	phosphodiesterase 10A	protein-coding
OVCAR-8.dedup_peak_8344	chr18	51197530	51198496	+	322	NA	promoter-TSS (NM_016626)	promoter-TSS (NM_016626)	-332	NM_016626	51320	Hs.465144	NM_016626	ENSG00000176624	MEX3C	BM-013|MEX-3C|RKHD2|RNF194	mex-3 RNA binding family member C	protein-coding
OVCAR-8.dedup_peak_3638	chr12	103407	103933	+	322	NA	intron (NM_015232, intron 2 of 12)	intron (NM_015232, intron 2 of 12)	26294	NM_015232	440073	Hs.536319	NM_015232	ENSG00000120645	IQSEC3	-	IQ motif and Sec7 domain 3	protein-coding
OVCAR-8.dedup_peak_9186	chr19	39031372	39032043	+	322	NA	intron (NM_178820, intron 2 of 5)	CpG	842	NM_178820	126433	Hs.187461	NM_178820	ENSG00000161243	FBXO27	FBG5|Fbx27	F-box protein 27	protein-coding
OVCAR-8.dedup_peak_12995	chr3	129315990	129316889	+	321	NA	promoter-TSS (NM_006026)	promoter-TSS (NM_006026)	-153	NM_006026	8971	Hs.75307	NM_006026	ENSG00000184897	H1FX	H1.10|H1X	H1 histone family member X	protein-coding
OVCAR-8.dedup_peak_15660	chr6	73520768	73521709	+	321	NA	promoter-TSS (NM_001402)	promoter-TSS (NM_001402)	-206	NM_001402	1915	Hs.535192	NM_001402	ENSG00000156508	EEF1A1	CCS-3|CCS3|EE1A1|EEF-1|EEF1A|EF-Tu|EF1A|GRAF-1EF|HNGC:16303|LENG7|PTI1|eEF1A-1	eukaryotic translation elongation factor 1 alpha 1	protein-coding
OVCAR-8.dedup_peak_8108	chr17_KI270910v1_alt	99355	99700	+	321	NA	intron (NM_001159746, intron 8 of 20)	intron (NM_001159746, intron 8 of 20)	19483	NM_001282149	29	Hs.159306	NM_001092	ENSG00000159842	ABR	MDB	ABR activator of RhoGEF and GTPase	protein-coding
OVCAR-8.dedup_peak_13116	chr3	153161136	153161566	+	321	NA	promoter-TSS (NM_002886)	promoter-TSS (NM_002886)	-875	NM_002886	5912	Hs.98643	NM_002886	ENSG00000181467	RAP2B	-	RAP2B, member of RAS oncogene family	protein-coding
OVCAR-8.dedup_peak_8732	chr19	8592166	8592659	+	321	NA	promoter-TSS (NM_001282352)	promoter-TSS (NM_001282352)	-216	NM_001282352	81794	Hs.657508	NM_030957	ENSG00000142303	ADAMTS10	ADAM-TS10|ADAMTS-10|WMS|WMS1	ADAM metallopeptidase with thrombospondin type 1 motif 10	protein-coding
OVCAR-8.dedup_peak_610	chr1	53283807	53284286	+	321	NA	intron (NM_004631, intron 3 of 18)	CpG	44024	NM_004631	7804	Hs.280387	NM_004631	ENSG00000157193	LRP8	APOER2|HSZ75190|LRP-8|MCI1	LDL receptor related protein 8	protein-coding
OVCAR-8.dedup_peak_9455	chr19	49495997	49496439	+	320	NA	promoter-TSS (NM_001015)	promoter-TSS (NM_001015)	-216	NM_001015	6205	Hs.433529	NM_001015	ENSG00000142534	RPS11	S11	ribosomal protein S11	protein-coding
OVCAR-8.dedup_peak_18535	chr9	37120067	37120606	+	320	NA	promoter-TSS (NM_032226)	promoter-TSS (NM_032226)	-136	NM_001289119	84186	Hs.654700	NM_032226	ENSG00000147905	ZCCHC7	AIR1|HSPC086	zinc finger CCHC-type containing 7	protein-coding
OVCAR-8.dedup_peak_7494	chr17	46193436	46194218	+	320	NA	promoter-TSS (NM_015443)	promoter-TSS (NM_015443)	254	NR_034172	644246	Hs.644600	NR_034172	ENSG00000214401	KANSL1-AS1	-	KANSL1 antisense RNA 1	ncRNA
OVCAR-8.dedup_peak_2638	chr10	132774532	132775252	+	320	NA	intron (NM_005539, intron 12 of 15)	intron (NM_005539, intron 12 of 15)	11255	NM_177400	84504	Hs.134013	NM_177400	ENSG00000148826	NKX6-2	GTX|NKX6.2|NKX6B|SPAX8	NK6 homeobox 2	protein-coding
OVCAR-8.dedup_peak_4013	chr12	56127829	56128381	+	320	NA	promoter-TSS (NM_015292)	promoter-TSS (NM_015292)	-97	NM_015292	23344	Hs.632729	NM_015292	ENSG00000139641	ESYT1	FAM62A|MBC2	extended synaptotagmin 1	protein-coding
OVCAR-8.dedup_peak_18344	chr8	144827209	144827605	+	320	NA	promoter-TSS (NM_001349806)	promoter-TSS (NM_001349806)	-111	NM_001282797	7553	Hs.493218	NM_003416	ENSG00000147789	ZNF7	HF.16|KOX4|zf30	zinc finger protein 7	protein-coding
OVCAR-8.dedup_peak_8853	chr19	13833353	13834048	+	320	NA	TTS (NR_036515)	TTS (NR_036515)	2659	NR_029497	407013		NR_029497	ENSG00000284387	MIR24-2	MIRN24-2|miR-24-2|miRNA24-2	microRNA 24-2	ncRNA
OVCAR-8.dedup_peak_9049	chr19	32373768	32374156	+	320	NA	intron (NM_001136156, intron 5 of 6)	Tigger6a|DNA|TcMar-Tigger	28352	NM_014910	22847	Hs.205392	NM_014910	ENSG00000168813	ZNF507	-	zinc finger protein 507	protein-coding
OVCAR-8.dedup_peak_6790	chr16	88650982	88651739	+	320	NA	promoter-TSS (NM_000101)	promoter-TSS (NM_000101)	-307	NM_000101	1535	Hs.513803	NM_000101	ENSG00000051523	CYBA	p22-PHOX	cytochrome b-245 alpha chain	protein-coding
OVCAR-8.dedup_peak_16451	chr6_GL000255v2_alt	3400786	3401742	+	318	NA	promoter-TSS (NM_006913).2	promoter-TSS (NM_006913).2	45	NM_032741	10554	Hs.409230	NM_006411	ENSG00000204310	AGPAT1	1-AGPAT1|G15|LPAAT-alpha|LPAATA	1-acylglycerol-3-phosphate O-acyltransferase 1	protein-coding
OVCAR-8.dedup_peak_1096	chr1	144560076	144561185	+	318	NA	Intergenic	Intergenic	-8687	NR_145576	6063		NR_145576	ENSG00000278099	RNVU1-11	RNU1-12P|RNU1P2|U1P2A|vU1.11	RNA, variant U1 small nuclear 11	snRNA
OVCAR-8.dedup_peak_9413	chr19	48321228	48322156	+	318	NA	5' UTR (NM_001364171, exon 1 of 16)	5' UTR (NM_001364171, exon 1 of 16)	279	NM_001364171	93233	Hs.112645	NM_144577	ENSG00000105479	CCDC114	CILD20	coiled-coil domain containing 114	protein-coding
OVCAR-8.dedup_peak_3755	chr12	8227158	8227727	+	318	NA	intron (NM_001319982, intron 1 of 5)	intron (NM_001319982, intron 1 of 5)	176	NM_001319982	55138	Hs.196086	NM_018088	ENSG00000171847	FAM90A1	-	family with sequence similarity 90 member A1	protein-coding
OVCAR-8.dedup_peak_5023	chr14	34982394	34983082	+	318	NA	promoter-TSS (NR_151701)	promoter-TSS (NR_151701)	-160	NM_001146282	6729	Hs.167535	NM_003136	ENSG00000100883	SRP54	-	signal recognition particle 54	protein-coding
OVCAR-8.dedup_peak_19493	chrX	48957541	48958646	+	318	NA	promoter-TSS (NM_001136158)	promoter-TSS (NM_001136158)	288	NM_001136159	55593	Hs.496098	NM_017602	ENSG00000068308	OTUD5	DUBA	OTU deubiquitinase 5	protein-coding
OVCAR-8.dedup_peak_5243	chr14	68792868	68793669	+	318	NA	5' UTR (NM_004926, exon 1 of 2)	5' UTR (NM_004926, exon 1 of 2)	646	NM_004926	677	Hs.85155	NM_004926	ENSG00000185650	ZFP36L1	BRF1|Berg36|ERF-1|ERF1|RNF162B|TIS11B|cMG1	ZFP36 ring finger protein like 1	protein-coding
OVCAR-8.dedup_peak_9895	chr2	30146437	30146977	+	318	NA	promoter-TSS (NM_001127399)	promoter-TSS (NM_001127399)	-300	NM_016061	51646	Hs.515890	NM_016061	ENSG00000119801	YPEL5	CGI-127	yippee like 5	protein-coding
OVCAR-8.dedup_peak_19309	chrUn_KI270333v1	277	1847	+	317	NA	NA	SAR|Satellite|Satellite	NA	NA
OVCAR-8.dedup_peak_6266	chr16	4538410	4539110	+	317	NA	promoter-TSS (NM_013399)	promoter-TSS (NM_013399)	13	NM_001199055	29965	Hs.654653	NM_013399	ENSG00000089486	CDIP1	C16orf5|CDIP|I1|LITAFL	cell death inducing p53 target 1	protein-coding
OVCAR-8.dedup_peak_16774	chr7	25856881	25857315	+	316	NA	Intergenic	CpG	-66979	NR_157808	646588	Hs.72068	NR_157808	ENSG00000223561	LOC646588	-	uncharacterized LOC646588	ncRNA
OVCAR-8.dedup_peak_6128	chr16	679831	680415	+	316	NA	promoter-TSS (NM_005861)	promoter-TSS (NM_005861)	-287	NM_005861	10273	Hs.592081	NM_005861	ENSG00000103266	STUB1	CHIP|HSPABP2|NY-CO-7|SCA48|SCAR16|SDCCAG7|UBOX1	STIP1 homology and U-box containing protein 1	protein-coding
OVCAR-8.dedup_peak_9674	chr19_GL949752v1_alt	368331	369690	+	316	NA	promoter-TSS (NM_198988).3	promoter-TSS (NM_198988).3	-541	NM_001301782	94059	Hs.590976	NM_198988	ENSG00000275183	LENG9	-	leukocyte receptor cluster member 9	protein-coding
OVCAR-8.dedup_peak_17053	chr7	100177453	100177968	+	316	NA	promoter-TSS (NM_152742)	promoter-TSS (NM_152742)	-14	NM_001282716	10734	Hs.592283	NM_012447	ENSG00000066923	STAG3	-	stromal antigen 3	protein-coding
OVCAR-8.dedup_peak_16273	chr6_GL000253v2_alt	1997394	1997843	+	316	NA	promoter-TSS (NM_001134870)	promoter-TSS (NM_001134870)	-158	NM_001134870	170954	Hs.101150	NM_133471	ENSG00000146112	PPP1R18	HKMT1098|KIAA1949	protein phosphatase 1 regulatory subunit 18	protein-coding
OVCAR-8.dedup_peak_12055	chr22	36387826	36388528	+	316	NA	promoter-TSS (NM_002473)	promoter-TSS (NM_002473)	-110	NM_002473	4627	Hs.474751	NM_002473	ENSG00000100345	MYH9	BDPLT6|DFNA17|EPSTS|FTNS|MATINS|MHA|NMHC-II-A|NMMHC-IIA|NMMHCA	myosin heavy chain 9	protein-coding
OVCAR-8.dedup_peak_13872	chr4	139014658	139015918	+	316	NA	promoter-TSS (NM_012118)	promoter-TSS (NM_012118)	-493	NM_012118	25819	Hs.639842	NM_012118	ENSG00000151014	NOCT	CCR4L|CCRN4L|Ccr4c|NOC	nocturnin	protein-coding
OVCAR-8.dedup_peak_7096	chr17	14300710	14301163	+	316	NA	promoter-TSS (NM_006041)	promoter-TSS (NM_006041)	-145	NM_006041	9953	Hs.48384	NM_006041	ENSG00000125430	HS3ST3B1	3-OST-3B|3OST3B1|h3-OST-3B	heparan sulfate-glucosamine 3-sulfotransferase 3B1	protein-coding
OVCAR-8.dedup_peak_7418	chr17	43315885	43316493	+	315	NA	Intergenic	Intergenic	-15958	NR_002716	6066		NR_002716	ENSG00000274585	RNU2-1	RNU2|U2	RNA, U2 small nuclear 1	snRNA
OVCAR-8.dedup_peak_7991	chr17_GL000258v2_alt	1565567	1566168	+	314	NA	promoter-TSS (NM_001113738)	promoter-TSS (NM_001113738)	-92	NM_001330244	51326	Hs.559259	NM_016632	ENSG00000185829	ARL17A	ARF1P2|ARL17P1	ADP ribosylation factor like GTPase 17A	protein-coding
OVCAR-8.dedup_peak_10310	chr2	109613880	109614441	+	314	NA	promoter-TSS (NM_178584)	promoter-TSS (NM_178584)	-194	NM_001321502	151011	Hs.469615	NM_144710	ENSG00000186522	SEPTIN10	SEPT10	septin 10	protein-coding
OVCAR-8.dedup_peak_9665	chr19_GL949751v2_alt	164765	165841	+	314	NA	promoter-TSS (NM_001146056)	promoter-TSS (NM_001146056)	-6	NM_024075	79042	Hs.15580	NM_024075	ENSG00000170892	TSEN34	LENG5|PCH2C|SEN34|SEN34L	tRNA splicing endonuclease subunit 34	protein-coding
OVCAR-8.dedup_peak_12639	chr3	49007149	49008082	+	314	NA	promoter-TSS (NM_001320547)	promoter-TSS (NM_001320547)	10	NM_001320547	11180	Hs.654815	NM_018031	ENSG00000178252	WDR6	-	WD repeat domain 6	protein-coding
OVCAR-8.dedup_peak_15920	chr6	151040888	151041459	+	314	NA	intron (NM_001350486, intron 26 of 27)	intron (NM_001350486, intron 26 of 27)	34165	NM_001350490	25902	Hs.591343	NM_015440	ENSG00000120254	MTHFD1L	FTHFSDC1|MTC1THFS|dJ292B18.2	methylenetetrahydrofolate dehydrogenase (NADP+ dependent) 1 like	protein-coding
OVCAR-8.dedup_peak_19719	chrX	154546854	154547655	+	313	NA	promoter-TSS (NM_001145255)	promoter-TSS (NM_001145255)	-236	NM_000402	2539	Hs.461047	NM_000402	ENSG00000160211	G6PD	G6PD1	glucose-6-phosphate dehydrogenase	protein-coding
OVCAR-8.dedup_peak_15015	chr5_GL339449v2_alt	712167	713317	+	313	NA	promoter-TSS (NR_029426).3	promoter-TSS (NR_029426).3	-136	NR_029426	11039	Hs.582500	NM_006780		SMA4	SMA3|b55C20.2	glucuronidase beta pseudogene	pseudo
OVCAR-8.dedup_peak_18987	chr9	127396785	127397175	+	313	NA	promoter-TSS (NM_001271712)	promoter-TSS (NM_001271712)	-158	NM_001271711	29988	Hs.179522	NM_014580	ENSG00000136856	SLC2A8	GLUT8|GLUTX1	solute carrier family 2 member 8	protein-coding
OVCAR-8.dedup_peak_2928	chr11	43920733	43921227	+	313	NA	promoter-TSS (NR_038907)	promoter-TSS (NR_038907)	-36	NR_038907	100507300	Hs.664588	NR_038907	ENSG00000244926	ALKBH3-AS1	-	ALKBH3 antisense RNA 1	ncRNA
OVCAR-8.dedup_peak_9505	chr19	52189617	52190080	+	313	NA	promoter-TSS (NR_033500)	promoter-TSS (NR_033500)	-204	NM_014225	5518	Hs.467192	NM_014225	ENSG00000105568	PPP2R1A	MRD36|PP2A-Aalpha|PP2AA|PP2AAALPHA|PR65A	protein phosphatase 2 scaffold subunit Aalpha	protein-coding
OVCAR-8.dedup_peak_11833	chr21	46133621	46134817	+	313	NA	Intergenic	MLT1C|LTR|ERVL-MaLR	-17156	NM_001350598	100861507	Hs.570448	NM_001350598		FTCD-AS1	-	FTCD antisense RNA 1	protein-coding
OVCAR-8.dedup_peak_9653	chr19_GL949749v2_alt	164765	165849	+	313	NA	promoter-TSS (NM_001282333).8	promoter-TSS (NM_001282333).8	-2	NM_024075	79042	Hs.15580	NM_024075	ENSG00000170892	TSEN34	LENG5|PCH2C|SEN34|SEN34L	tRNA splicing endonuclease subunit 34	protein-coding
OVCAR-8.dedup_peak_540	chr1	44674085	44674668	+	313	NA	promoter-TSS (NM_001145636)	promoter-TSS (NM_001145636)	105	NM_024587	79639	Hs.22157	NM_024587	ENSG00000126106	TMEM53	NET4	transmembrane protein 53	protein-coding
OVCAR-8.dedup_peak_11070	chr20	17968592	17969142	+	313	NA	promoter-TSS (NM_001310339)	promoter-TSS (NM_001310339)	-73	NM_152227	27131	Hs.316890	NM_014426	ENSG00000089006	SNX5	-	sorting nexin 5	protein-coding
OVCAR-8.dedup_peak_16193	chr6_GL000252v2_alt	1973135	1973638	+	313	NA	promoter-TSS (NM_014641).3	promoter-TSS (NM_014641).3	-254	NM_014641	9656	Hs.653495	NM_014641	ENSG00000137337	MDC1	NFBD1	mediator of DNA damage checkpoint 1	protein-coding
OVCAR-8.dedup_peak_13421	chr4	5758697	5759117	+	312	NA	TTS (NM_001306092)	TTS (NM_001306092)	47706	NM_001306090	2121	Hs.646899	NM_014556	ENSG00000072840	EVC	DWF-1|EVC1|EVCL	EvC ciliary complex subunit 1	protein-coding
OVCAR-8.dedup_peak_14941	chr5	177494373	177495264	+	312	NA	intron (NR_103804, intron 2 of 12)	intron (NR_103804, intron 2 of 12)	2786	NR_103804	9260	Hs.533040	NM_005451	ENSG00000196923	PDLIM7	LMP1|LMP3	PDZ and LIM domain 7	protein-coding
OVCAR-8.dedup_peak_10436	chr2	130181572	130182300	+	312	NA	promoter-TSS (NM_001330282)	promoter-TSS (NM_001330282)	-179	NM_017951	55627	Hs.516450	NM_017751	ENSG00000136699	SMPD4	NET13|NSMASE-3|NSMASE3|SKNY	sphingomyelin phosphodiesterase 4	protein-coding
OVCAR-8.dedup_peak_10745	chr2	219279006	219279474	+	311	NA	promoter-TSS (NM_006736)	promoter-TSS (NM_006736)	-126	NM_006736	3300	Hs.77768	NM_006736	ENSG00000135924	DNAJB2	CMT2T|DSMA5|HSJ-1|HSJ1|HSPF3	DnaJ heat shock protein family (Hsp40) member B2	protein-coding
OVCAR-8.dedup_peak_19357	chrUn_KI270756v1	1631	2444	+	311	NA	NA	(CCATTCCATT)n|Simple_repeat|Simple_repeat	NA	NA
OVCAR-8.dedup_peak_14984	chr5	180232911	180233261	+	311	NA	TTS (NM_001364613)	TTS (NM_001364613)	-23875	NM_175062	255426	Hs.190559	NM_175062	ENSG00000146090	RASGEF1C	-	RasGEF domain family member 1C	protein-coding
OVCAR-8.dedup_peak_2138	chr10	44981285	44981818	+	311	NA	intron (NM_032023, intron 3 of 10)	intron (NM_032023, intron 3 of 10)	-2742	NM_007021	11067	Hs.93675	NM_007021	ENSG00000165507	DEPP1	C10orf10|DEPP|FIG|Fseg	DEPP1 autophagy regulator	protein-coding
OVCAR-8.dedup_peak_7432	chr17	43545743	43546561	+	311	NA	promoter-TSS (NM_001369366)	promoter-TSS (NM_001369366)	188	NM_001079675	2118	Hs.434059	NM_001986	ENSG00000175832	ETV4	E1A-F|E1AF|PEA3|PEAS3	ETS variant 4	protein-coding
OVCAR-8.dedup_peak_5733	chr15	57323911	57324645	+	311	NA	intron (NR_120337, intron 4 of 4)	intron (NR_120337, intron 4 of 4)	5140	NR_120337	101928611	Hs.569495	NR_120337		LINC01413	-	long intergenic non-protein coding RNA 1413	ncRNA
OVCAR-8.dedup_peak_13502	chr4	38374362	38374952	+	310	NA	intron (NR_149123, intron 1 of 1)	AluY|SINE|Alu	7743	NR_149123	105374410		NR_149123	ENSG00000248227	LINC02513	-	long intergenic non-protein coding RNA 2513	ncRNA
OVCAR-8.dedup_peak_1304	chr1	156338180	156338890	+	310	NA	promoter-TSS (NR_036564)	promoter-TSS (NR_036564)	9	NR_130913	128229	Hs.534539	NM_144627	ENSG00000163467	TSACC	C1orf182|SIP|SSTK-IP	TSSK6 activating cochaperone	protein-coding
OVCAR-8.dedup_peak_6280	chr16	4944516	4945181	+	310	NA	Intergenic	Intergenic	-7700	NM_002705	5493	Hs.192233	NM_002705	ENSG00000118898	PPL	-	periplakin	protein-coding
OVCAR-8.dedup_peak_16254	chr6_GL000253v2_alt	131551	132217	+	310	NA	Intergenic	LTR12C|LTR|ERV1	-2649	NR_033379	401242	Hs.448285	NR_033379	ENSG00000225595	LINC01623	-	long intergenic non-protein coding RNA 1623	ncRNA
OVCAR-8.dedup_peak_12099	chr22	38278654	38279088	+	310	NA	Intergenic	MLT1K|LTR|ERVL-MaLR	-5861	NM_012264	25829	Hs.182626	NM_012264	ENSG00000198792	TMEM184B	C22orf5|FM08|HS5O6A|HSPC256	transmembrane protein 184B	protein-coding
OVCAR-8.dedup_peak_6995	chr17	4709626	4710613	+	310	NA	promoter-TSS (NM_001257328)	promoter-TSS (NM_001257328)	-513	NR_047516	409	Hs.435811	NM_004313	ENSG00000141480	ARRB2	ARB2|ARR2|BARR2	arrestin beta 2	protein-coding
OVCAR-8.dedup_peak_12172	chr22	42614911	42615751	+	309	NA	promoter-TSS (NM_032311)	promoter-TSS (NM_032311)	86	NR_029422	267010	Hs.574857	NR_029422	ENSG00000276027	RNU12	RNU12-1|RNU12L|RNU12P|dJ222E13.7	RNA, U12 small nuclear	snRNA
OVCAR-8.dedup_peak_2289	chr10	73246857	73247409	+	309	NA	promoter-TSS (NR_038373)	promoter-TSS (NR_038373)	122	NM_015190	23234	Hs.408577	NM_015190	ENSG00000213551	DNAJC9	HDJC9|JDD1|SB73	DnaJ heat shock protein family (Hsp40) member C9	protein-coding
OVCAR-8.dedup_peak_3127	chr11	65454833	65455606	+	309	NA	promoter-TSS (NR_160548)	promoter-TSS (NR_160548)	-67	NR_160549	101927789		NR_160547		LOC101927789	-	FAU, ubiquitin like and ribosomal protein S30 fusion pseudogene	pseudo
OVCAR-8.dedup_peak_17190	chr7	130913243	130913713	+	309	NA	promoter-TSS (NR_034120)	promoter-TSS (NR_034120)	14	NR_109780	100506860	Hs.635013	NR_109780		LINC00513	-	long intergenic non-protein coding RNA 513	ncRNA
OVCAR-8.dedup_peak_951	chr1	110963778	110964178	+	309	NA	promoter-TSS (NM_001006945)	promoter-TSS (NM_001006945)	-34	NM_001006945	55791	Hs.25245	NM_018372	ENSG00000121931	LRIF1	C1orf103|HBiX1|RIF1	ligand dependent nuclear receptor interacting factor 1	protein-coding
OVCAR-8.dedup_peak_8016	chr17_KI270729v1_random	11019	11330	+	308	NA	NA	(ATTCC)n|Simple_repeat|Simple_repeat	NA	NA
OVCAR-8.dedup_peak_834	chr1	93779636	93780180	+	308	NA	intron (NM_001261408, intron 2 of 13)	intron (NM_001261408, intron 2 of 13)	-4525	NR_148965	723788	Hs.659312	NR_148965	ENSG00000137936	MIG7	-	mig-7	ncRNA
OVCAR-8.dedup_peak_7070	chr17	8187538	8188000	+	308	NA	TTS (NM_017622)	TTS (NM_017622)	824	NR_039746	100616406		NR_039746	ENSG00000283160	MIR4521	mir-4521	microRNA 4521	ncRNA
OVCAR-8.dedup_peak_1822	chr1	247742194	247742600	+	308	NA	intron (NM_001355292, intron 1 of 4)	intron (NM_001355292, intron 1 of 4)	3782	NM_001004732	343170		NM_001004732	ENSG00000153230	OR14K1	OR1-39|OR1.5.9|OR5AY1	olfactory receptor family 14 subfamily K member 1	protein-coding
OVCAR-8.dedup_peak_7067	chr17	8156314	8156911	+	308	NA	Intergenic	CpG	-4208	NM_002616	5187	Hs.445534	NM_002616	ENSG00000179094	PER1	PER|RIGUI|hPER	period circadian regulator 1	protein-coding
OVCAR-8.dedup_peak_16995	chr7	87626460	87626834	+	307	NA	intron (NM_001348945, intron 2 of 31)	intron (NM_001348945, intron 2 of 31)	-1751	NM_001134405	154661	Hs.411488	NM_138290	ENSG00000105784	RUNDC3B	RPIB9|RPIP9	RUN domain containing 3B	protein-coding
OVCAR-8.dedup_peak_17611	chr8	28401827	28402288	+	307	NA	Intergenic	CpG	-15597	NM_018660	55893	Hs.435535	NM_018660	ENSG00000186918	ZNF395	HDBP-2|HDBP2|HDRF-2|PBF|PRF-1|PRF1|Si-1-8-14	zinc finger protein 395	protein-coding
OVCAR-8.dedup_peak_16873	chr7	44999664	45000243	+	307	NA	promoter-TSS (NM_001167935)	promoter-TSS (NM_001167935)	207	NR_030770	83605	Hs.148272	NM_031443	ENSG00000136280	CCM2	C7orf22|OSM|PP10187	CCM2 scaffold protein	protein-coding
OVCAR-8.dedup_peak_13444	chr4	7844355	7844909	+	307	NA	intron (NM_198595, intron 4 of 16)	L2b|LINE|L2	27676	NM_001371090
OVCAR-8.dedup_peak_16	chr1	631015	631295	+	306	NA	Intergenic	Intergenic	1530	NR_162149	113219467		NR_162149		MIR12136	-	microRNA 12136	ncRNA
OVCAR-8.dedup_peak_14807	chr5	160119399	160119899	+	306	NA	promoter-TSS (NM_001349735)	promoter-TSS (NM_001349735)	-199	NM_001349734	114825	Hs.744960	NM_052927	ENSG00000170234	PWWP2A	MST101	PWWP domain containing 2A	protein-coding
OVCAR-8.dedup_peak_13807	chr4	119212371	119212839	+	306	NA	promoter-TSS (NM_001371397)	promoter-TSS (NM_001371397)	-22	NM_019050	54532	Hs.431081	NM_019050	ENSG00000145390	USP53	-	ubiquitin specific peptidase 53	protein-coding
OVCAR-8.dedup_peak_3720	chr12	6723853	6724363	+	306	NA	promoter-TSS (NM_001164093)	promoter-TSS (NM_001164093)	62	NM_001164094	50813	Hs.530823	NM_016319	ENSG00000111652	COPS7A	CSN7|CSN7A|SGN7a	COP9 signalosome subunit 7A	protein-coding
OVCAR-8.dedup_peak_617	chr1	53945410	53946382	+	306	NA	promoter-TSS (NR_133633)	promoter-TSS (NR_133633)	-73	NR_133633	51668	Hs.525462	NM_016126	ENSG00000081870	HSPB11	C1orf41|HSPCO34|IFT25|PP25	heat shock protein family B (small) member 11	protein-coding
OVCAR-8.dedup_peak_15390	chr6	30717322	30717781	+	306	NA	promoter-TSS (NM_014641).5	promoter-TSS (NM_014641).5	-270	NM_014641	9656	Hs.653495	NM_014641	ENSG00000137337	MDC1	NFBD1	mediator of DNA damage checkpoint 1	protein-coding
OVCAR-8.dedup_peak_19165	chr9	136363104	136363871	+	305	NA	TTS (NM_052813)	TTS (NM_052813)	257	NR_073565	728489	Hs.528581	NM_001080849	ENSG00000213221	DNLZ	C9orf151|HEP|HEP1|TIMM15|ZIM17|bA413M3.2	DNL-type zinc finger	protein-coding
OVCAR-8.dedup_peak_8096	chr17_KI270908v1_alt	895604	896322	+	305	NA	promoter-TSS (NM_015443).2	promoter-TSS (NM_015443).2	286	NR_034172	644246	Hs.644600	NR_034172	ENSG00000214401	KANSL1-AS1	-	KANSL1 antisense RNA 1	ncRNA
OVCAR-8.dedup_peak_1747	chr1	234723654	234724441	+	305	NA	promoter-TSS (NR_038856)	promoter-TSS (NR_038856)	5	NR_038856	100506810	Hs.586634	NR_038856	ENSG00000227630	LINC01132	-	long intergenic non-protein coding RNA 1132	ncRNA
OVCAR-8.dedup_peak_8912	chr19	17226073	17226651	+	304	NA	intron (NM_024578, intron 1 of 5)	CpG	136	NM_024578	79629	Hs.422676	NM_024578	ENSG00000099330	OCEL1	FWP009|S863-9	occludin/ELL domain containing 1	protein-coding
OVCAR-8.dedup_peak_9647	chr19_GL949748v2_alt	164798	165945	+	304	NA	promoter-TSS (NM_024298).5	promoter-TSS (NM_024298).5	62	NM_024075	79042	Hs.15580	NM_024075	ENSG00000170892	TSEN34	LENG5|PCH2C|SEN34|SEN34L	tRNA splicing endonuclease subunit 34	protein-coding
OVCAR-8.dedup_peak_8698	chr19	7506195	7506785	+	304	NA	intron (NM_198534, intron 7 of 8)	intron (NM_198534, intron 7 of 8)	8942	NM_198534	374877	Hs.631862	NM_198534	ENSG00000198723	TEX45	C19orf45	testis expressed 45	protein-coding
OVCAR-8.dedup_peak_19168	chr9	136528281	136528660	+	303	NA	intron (NM_017617, intron 2 of 33)	intron (NM_017617, intron 2 of 33)	-8844	NR_039820	100616242		NR_039820	ENSG00000263403	MIR4673	-	microRNA 4673	ncRNA
OVCAR-8.dedup_peak_555	chr1	45491105	45491615	+	303	NA	promoter-TSS (NM_001320800)	promoter-TSS (NM_001320800)	-197	NM_001320800	10420	Hs.591499	NM_007170	ENSG00000070759	TESK2	-	testis associated actin remodelling kinase 2	protein-coding
OVCAR-8.dedup_peak_8379	chr18	62715011	62715566	+	303	NA	promoter-TSS (NM_194449)	promoter-TSS (NM_194449)	-253	NM_194449	23239	Hs.465337	NM_194449	ENSG00000081913	PHLPP1	PHLPP|PLEKHE1|PPM3A|SCOP	PH domain and leucine rich repeat protein phosphatase 1	protein-coding
OVCAR-8.dedup_peak_8789	chr19	11090269	11090630	+	303	NA	promoter-TSS (NR_163945)	promoter-TSS (NR_163945)	-790	NR_163945
OVCAR-8.dedup_peak_4363	chr12	120290953	120291919	+	302	NA	TTS (NR_003137)	TTS (NR_003137)	467	NR_003137	26834		NR_003137	ENSG00000202538	RNU4-2	RNU4-1B|RNU4B1|RNU4C|U4A|U4b|U4c	RNA, U4 small nuclear 2	snRNA
OVCAR-8.dedup_peak_15715	chr6	87154940	87155893	+	302	NA	promoter-TSS (NM_001351444)	promoter-TSS (NM_001351444)	-149	NM_001351444	23036	Hs.444800	NM_015021	ENSG00000188994	ZNF292	Nbla00365|ZFP292|ZN-16|Zn-15|bA393I2.3	zinc finger protein 292	protein-coding
OVCAR-8.dedup_peak_15560	chr6	43629170	43629578	+	302	NA	promoter-TSS (NM_001003690)	promoter-TSS (NM_001003690)	-110	NM_019096	54676	Hs.485449	NM_019096	ENSG00000172432	GTPBP2	JABELS	GTP binding protein 2	protein-coding
OVCAR-8.dedup_peak_10742	chr2	219229538	219229885	+	301	NA	promoter-TSS (NM_018089)	promoter-TSS (NM_018089)	-75	NM_024085	79065	Hs.323363	NM_024085	ENSG00000198925	ATG9A	APG9L1|MGD3208|mATG9	autophagy related 9A	protein-coding
OVCAR-8.dedup_peak_9053	chr19	32675117	32675904	+	301	NA	promoter-TSS (NM_032139)	promoter-TSS (NM_032139)	-330	NM_032139	84079	Hs.59236	NM_032139	ENSG00000105186	ANKRD27	PP12899|VARP	ankyrin repeat domain 27	protein-coding
OVCAR-8.dedup_peak_7778	chr17	73310654	73311199	+	300	NA	intron (NM_012121, intron 1 of 1)	CpG	1075	NM_012121	23580	Hs.3903	NM_012121	ENSG00000179604	CDC42EP4	BORG4|CEP4|KAIA1777	CDC42 effector protein 4	protein-coding
OVCAR-8.dedup_peak_14152	chr5	14178573	14179260	+	300	NA	intron (NM_007118, intron 1 of 56)	intron (NM_007118, intron 1 of 56)	35574	NM_007118	7204	Hs.130031	NM_007118	ENSG00000038382	TRIO	ARHGEF23|MEBAS|MRD44|tgat	trio Rho guanine nucleotide exchange factor	protein-coding
OVCAR-8.dedup_peak_13826	chr4	122733281	122733522	+	300	NA	promoter-TSS (NR_024041)	promoter-TSS (NR_024041)	697	NM_152618	166379	Hs.400698	NM_152618	ENSG00000181004	BBS12	C4orf24	Bardet-Biedl syndrome 12	protein-coding
OVCAR-8.dedup_peak_9177	chr19	38683478	38684696	+	300	NA	intron (NM_001322033, intron 1 of 20).2	MIR|SINE|MIR	36438	NM_001322033	81	Hs.270291	NM_004924	ENSG00000130402	ACTN4	ACTININ-4|FSGS|FSGS1	actinin alpha 4	protein-coding
OVCAR-8.dedup_peak_6170	chr16	1782466	1783043	+	300	NA	promoter-TSS (NM_001284501)	promoter-TSS (NM_001284501)	-183	NM_080861	90864	Hs.592080	NM_080861	ENSG00000162032	SPSB3	C16orf31|SSB3	splA/ryanodine receptor domain and SOCS box containing 3	protein-coding
OVCAR-8.dedup_peak_16689	chr7	6447887	6448123	+	300	NA	promoter-TSS (NM_139179)	promoter-TSS (NM_139179)	7	NM_001142936	221955	Hs.487498	NM_139179	ENSG00000164535	DAGLB	DAGLBETA|KCCR13L	diacylglycerol lipase beta	protein-coding
OVCAR-8.dedup_peak_9226	chr19	40777921	40778853	+	299	NA	TTS (NM_001202553)	TTS (NM_001202553)	140	NM_016154	53916	Hs.631539	NM_016154	ENSG00000167578	RAB4B	-	RAB4B, member RAS oncogene family	protein-coding
OVCAR-8.dedup_peak_9362	chr19	46661189	46661680	+	299	NA	promoter-TSS (NR_040041)	promoter-TSS (NR_040041)	-44	NR_040041	100506068	Hs.434327	NR_040041	ENSG00000245598	DACT3-AS1	-	DACT3 antisense RNA 1	ncRNA
OVCAR-8.dedup_peak_15	chr1	630167	630472	+	299	NA	Intergenic	Intergenic	-1310	NR_125957	101928626	Hs.637667	NR_125957	ENSG00000230021	LOC101928626	-	uncharacterized LOC101928626	ncRNA
OVCAR-8.dedup_peak_19753	chrY	1453681	1454069	+	299	NA	promoter-TSS (NM_004192).2	promoter-TSS (NM_004192).2	-113	NM_001173473	8623	Hs.533514	NM_004192	ENSG00000169093	ASMTL	ASMTLX|ASMTLY|ASTML	acetylserotonin O-methyltransferase like	protein-coding
OVCAR-8.dedup_peak_16594	chr7	1537236	1537634	+	299	NA	intron (NM_002360, intron 1 of 2)	intron (NM_002360, intron 1 of 2)	-2555	NR_149036	100128653	Hs.656985	NR_149036		LOC100128653	-	uncharacterized LOC100128653	ncRNA
OVCAR-8.dedup_peak_13131	chr3	159854499	159855127	+	299	NA	intron (NM_001197109, intron 1 of 6)	intron (NM_001197109, intron 1 of 6)	14952	NM_001197109	29970	Hs.134665	NM_014575	ENSG00000151967	SCHIP1	SCHIP-1	schwannomin interacting protein 1	protein-coding
OVCAR-8.dedup_peak_16828	chr7	36152777	36153248	+	299	NA	promoter-TSS (NM_030636)	promoter-TSS (NM_030636)	-242	NM_030636	80820	Hs.487994	NM_030636	ENSG00000122547	EEPD1	HSPC107	endonuclease/exonuclease/phosphatase family domain containing 1	protein-coding
OVCAR-8.dedup_peak_12525	chr3	38024467	38025253	+	299	NA	promoter-TSS (NR_024071)	promoter-TSS (NR_024071)	-340	NR_024071	5333	Hs.80776	NM_006225	ENSG00000187091	PLCD1	NDNC3|PLC-III	phospholipase C delta 1	protein-coding
OVCAR-8.dedup_peak_547	chr1	44807287	44808025	+	299	NA	promoter-TSS (NM_001136537)	promoter-TSS (NM_001136537)	-371	NM_001013632	343521	Hs.585137	NM_001013632	ENSG00000188396	TCTEX1D4	-	Tctex1 domain containing 4	protein-coding
OVCAR-8.dedup_peak_3969	chr12	53441204	53441751	+	299	NA	promoter-TSS (NM_001005354)	promoter-TSS (NM_001005354)	-172	NM_001005354	54458	Hs.744894	NM_018457	ENSG00000205352	PRR13	TXR1	proline rich 13	protein-coding
OVCAR-8.dedup_peak_12521	chr3	36993059	36993865	+	299	NA	promoter-TSS (NM_014805)	promoter-TSS (NM_014805)	112	NM_000249	4292	Hs.195364	NM_000249	ENSG00000076242	MLH1	COCA2|FCC2|HNPCC|HNPCC2|hMLH1	mutL homolog 1	protein-coding
OVCAR-8.dedup_peak_8717	chr19	8307939	8308474	+	299	NA	TTS (NR_135539)	TTS (NR_135539)	152	NM_001165895	51293	Hs.558499	NM_016579	ENSG00000167775	CD320	8D6|8D6A|TCBLR|TCN2R	CD320 molecule	protein-coding
OVCAR-8.dedup_peak_1876	chr10	3085207	3085813	+	299	NA	intron (NM_001242339, intron 3 of 23)	intron (NM_001242339, intron 3 of 23)	16321	NM_001345944	5214	Hs.26010	NM_002627	ENSG00000067057	PFKP	ATP-PFK|PFK-C|PFK-P|PFKF	phosphofructokinase, platelet	protein-coding
OVCAR-8.dedup_peak_11589	chr21	8400531	8401618	+	299	NA	non-coding (NR_146151, exon 1 of 1)	non-coding (NR_146151, exon 1 of 1)	4148	NR_146154	109910382		NR_146154		RNA28SN3	-	RNA, 28S ribosomal N3	rRNA
OVCAR-8.dedup_peak_14662	chr5	138337424	138338409	+	299	NA	promoter-TSS (NM_016605)	promoter-TSS (NM_016605)	-350	NM_001350195	51307	Hs.54056	NM_016605	ENSG00000120709	FAM53C	C5orf6	family with sequence similarity 53 member C	protein-coding
OVCAR-8.dedup_peak_12898	chr3	120094175	120095206	+	298	NA	promoter-TSS (NM_001146156)	promoter-TSS (NM_001146156)	-243	NM_001354596	2932	Hs.445733	NM_002093	ENSG00000082701	GSK3B	-	glycogen synthase kinase 3 beta	protein-coding
OVCAR-8.dedup_peak_5599	chr15	37100541	37100835	+	298	NA	promoter-TSS (NM_170674)	promoter-TSS (NM_170674)	-139	NM_170677	4212	Hs.510989	NM_002399	ENSG00000134138	MEIS2	CPCMR|HsT18361|MRG1	Meis homeobox 2	protein-coding
OVCAR-8.dedup_peak_2969	chr11	57311131	57311637	+	297	NA	intron (NM_033396, intron 5 of 11)	intron (NM_033396, intron 5 of 11)	13568	NM_033396	85456	Hs.530730	NM_033396	ENSG00000149115	TNKS1BP1	TAB182	tankyrase 1 binding protein 1	protein-coding
OVCAR-8.dedup_peak_18309	chr8	144125529	144125960	+	296	NA	Intergenic	CpG	-12030	NM_016458	51236	Hs.300224	NM_016458	ENSG00000235173	HGH1	BRP16|BRP16L|C8orf30A|C8orf30B|FAM203A|FAM203B	HGH1 homolog	protein-coding
OVCAR-8.dedup_peak_6439	chr16	29454237	29454682	+	296	NA	promoter-TSS (NM_001320607)	promoter-TSS (NM_001320607)	-42	NM_024044	79008	Hs.728161	NM_024044	ENSG00000181625	SLX1B	GIYD2	SLX1 homolog B, structure-specific endonuclease subunit	protein-coding
OVCAR-8.dedup_peak_833	chr1	93755223	93755462	+	296	NA	intron (NR_148965, intron 1 of 1)	Tigger3b|DNA|TcMar-Tigger	20041	NR_148965	723788	Hs.659312	NR_148965	ENSG00000137936	MIG7	-	mig-7	ncRNA
OVCAR-8.dedup_peak_2502	chr10	103918157	103918583	+	296	NA	promoter-TSS (NM_024928)	promoter-TSS (NM_024928)	-186	NM_024928	79991	Hs.62314	NM_024928	ENSG00000107960	STN1	AAF-44|AAF44|OBFC1|RPA-32|bA541N10.2	STN1 subunit of CST complex	protein-coding
OVCAR-8.dedup_peak_6886	chr16_KI270855v1_alt	178480	178928	+	296	NA	promoter-TSS (NM_001127204).2	promoter-TSS (NM_001127204).2	-17	NM_002134	3163	Hs.284279	NM_002134	ENSG00000103415	HMOX2	HO-2	heme oxygenase 2	protein-coding
OVCAR-8.dedup_peak_16215	chr6_GL000252v2_alt	2912685	2913830	+	296	NA	promoter-TSS (NM_033177).7	promoter-TSS (NM_033177).7	144	NM_001199240	7918	Hs.247478	NM_033177	ENSG00000204438	GPANK1	ANKRD59|BAT4|D6S54E|G5|GPATCH10	G-patch domain and ankyrin repeats 1	protein-coding
OVCAR-8.dedup_peak_2721	chr11	2400308	2400776	+	295	NA	promoter-TSS (NM_005706)	promoter-TSS (NM_005706)	-208	NM_001297658	10078	Hs.523424	NM_005706	ENSG00000184281	TSSC4	-	tumor suppressing subtransferable candidate 4	protein-coding
OVCAR-8.dedup_peak_9111	chr19	36182656	36183579	+	295	NA	exon (NM_152477, exon 5 of 5)	exon (NM_152477, exon 5 of 5)	30462	NM_001366189	147929	Hs.596338	NM_152477	ENSG00000196357	ZNF565	-	zinc finger protein 565	protein-coding
OVCAR-8.dedup_peak_6624	chr16	68237250	68237951	+	295	NA	Intergenic	CpG-9862	-1473	NM_001365265	80004	Hs.436585	NM_024939	ENSG00000103067	ESRP2	RBM35B	epithelial splicing regulatory protein 2	protein-coding
OVCAR-8.dedup_peak_18268	chr8	143211219	143211661	+	295	NA	Intergenic	CpG	-1778	NM_001301772	338328	Hs.426410	NM_178172	ENSG00000277494	GPIHBP1	GPI-HBP1|HYPL1D	glycosylphosphatidylinositol anchored high density lipoprotein binding protein 1	protein-coding
OVCAR-8.dedup_peak_7119	chr17	16864920	16865514	+	294	NA	Intergenic	Intergenic	-19345	NR_146392	147228	Hs.565076	NM_001349721		KRT17P1	-	keratin 17 pseudogene 1	pseudo
OVCAR-8.dedup_peak_3931	chr12	50218389	50218823	+	294	NA	intron (NM_016357, intron 4 of 10)	intron (NM_016357, intron 4 of 10)	4052	NM_001113547	51474	Hs.525419	NM_016357	ENSG00000050405	LIMA1	EPLIN|LDLCQ8|SREBP3	LIM domain and actin binding 1	protein-coding
OVCAR-8.dedup_peak_15445	chr6	32971576	32972062	+	294	NA	5' UTR (NM_001199455, exon 1 of 13)	5' UTR (NM_001199455, exon 1 of 13)	224	NM_001199455	6046	Hs.75243	NM_005104	ENSG00000204256	BRD2	BRD2-IT1|D6S113E|FSH|FSRG1|NAT|O27.1.1|RING3|RNF3	bromodomain containing 2	protein-coding
OVCAR-8.dedup_peak_17231	chr7	137992768	137993131	+	294	NA	intron (NM_001253775, intron 1 of 3)	intron (NM_001253775, intron 1 of 3)	9137	NM_001253775	64764	Hs.490273	NM_194071	ENSG00000182158	CREB3L2	BBF2H7	cAMP responsive element binding protein 3 like 2	protein-coding
OVCAR-8.dedup_peak_19250	chrM	5897	6563	+	294	NA	Intergenic	Intergenic	1284	NR_162149	113219467		NR_162149		MIR12136	-	microRNA 12136	ncRNA
OVCAR-8.dedup_peak_13710	chr4	83034620	83035180	+	294	NA	promoter-TSS (NM_001330727)	promoter-TSS (NM_001330727)	-283	NM_001330727	51138	Hs.190384	NM_016129	ENSG00000138663	COPS4	CSN4|SGN4	COP9 signalosome subunit 4	protein-coding
OVCAR-8.dedup_peak_7794	chr17	75154354	75154801	+	293	NA	promoter-TSS (NM_016185)	promoter-TSS (NM_016185)	-65	NM_001002032	51155	Hs.532803	NM_016185	ENSG00000189159	JPT1	ARM2|HN1|HN1A	Jupiter microtubule associated homolog 1	protein-coding
OVCAR-8.dedup_peak_7235	chr17	28743615	28744082	+	293	NA	promoter-TSS (NM_004295)	promoter-TSS (NM_004295)	-163	NM_004295	9618	Hs.8375	NM_004295	ENSG00000076604	TRAF4	CART1|MLN62|RNF83	TNF receptor associated factor 4	protein-coding
OVCAR-8.dedup_peak_16414	chr6_GL000255v2_alt	1972401	1972899	+	293	NA	promoter-TSS (NM_014641).7	promoter-TSS (NM_014641).7	-257	NM_014641	9656	Hs.653495	NM_014641	ENSG00000137337	MDC1	NFBD1	mediator of DNA damage checkpoint 1	protein-coding
OVCAR-8.dedup_peak_5317	chr14	79011295	79012083	+	293	NA	intron (NR_073547, intron 14 of 20)	intron (NR_073547, intron 14 of 20)	-188293	NR_135159	105370586		NR_135159	ENSG00000258419	LOC105370586	-	uncharacterized LOC105370586	ncRNA
OVCAR-8.dedup_peak_16465	chr6_GL000255v2_alt	4465743	4466600	+	293	NA	promoter-TSS (NM_022551).5	promoter-TSS (NM_022551).5	122	NM_001289174	6293	Hs.480356	NM_022553	ENSG00000223501	VPS52	ARE1|SAC2|SACM2L|dJ1033B10.5	VPS52 subunit of GARP complex	protein-coding
OVCAR-8.dedup_peak_12295	chr22_KI270737v1_random	31889	32229	+	293	NA	NA	(TCCAT)n|Simple_repeat|Simple_repeat	NA	NA
OVCAR-8.dedup_peak_16492	chr6_GL000256v2_alt	2018076	2018573	+	293	NA	promoter-TSS (NM_014641)	promoter-TSS (NM_014641)	-257	NM_014641	9656	Hs.653495	NM_014641	ENSG00000137337	MDC1	NFBD1	mediator of DNA damage checkpoint 1	protein-coding
OVCAR-8.dedup_peak_11595	chr21	8444801	8445850	+	293	NA	non-coding (NR_046235, exon 1 of 1)	non-coding (NR_046235, exon 1 of 1)	4179	NR_003287	100008589		NR_003287		RNA28SN5	RN28S1|RNA28S5	RNA, 28S ribosomal N5	rRNA
OVCAR-8.dedup_peak_4421	chr12	122526591	122527287	+	293	NA	promoter-TSS (NR_036435)	promoter-TSS (NR_036435)	-3	NM_023012	65117	Hs.432996	NM_023012	ENSG00000111011	RSRC2	-	arginine and serine rich coiled-coil 2	protein-coding
OVCAR-8.dedup_peak_14644	chr5	134526870	134527633	+	293	NA	intron (NM_015288, intron 1 of 10)	CpG-22436	1143	NM_015288	23338	Hs.732155	NM_015288	ENSG00000043143	JADE2	JADE-2|PHF15	jade family PHD finger 2	protein-coding
OVCAR-8.dedup_peak_6811	chr16	89192480	89193336	+	292	NA	intron (NM_004933, intron 11 of 13)	CpG-10236	7629	NM_001366322	146429	Hs.447544	NM_001242757	ENSG00000259803	SLC22A31	-	solute carrier family 22 member 31	protein-coding
OVCAR-8.dedup_peak_14936	chr5	177425838	177426780	+	292	NA	promoter-TSS (NM_001364164)	promoter-TSS (NM_001364164)	-367	NM_001364164	2870	Hs.235116	NM_002082	ENSG00000198055	GRK6	GPRK6	G protein-coupled receptor kinase 6	protein-coding
OVCAR-8.dedup_peak_17702	chr8	42292501	42293165	+	292	NA	intron (NR_033819, intron 4 of 20)	MIRb|SINE|MIR	21531	NM_001556	3551	Hs.597664	NM_001556	ENSG00000104365	IKBKB	IKK-beta|IKK2|IKKB|IMD15|IMD15A|IMD15B|NFKBIKB	inhibitor of nuclear factor kappa B kinase subunit beta	protein-coding
OVCAR-8.dedup_peak_6547	chr16	56607271	56607598	+	291	NA	Intergenic	Intergenic	-1150	NM_005953	4502	Hs.534330	NM_005953	ENSG00000125148	MT2A	MT-2|MT-II|MT2	metallothionein 2A	protein-coding
OVCAR-8.dedup_peak_8180	chr18	9913506	9914262	+	291	NA	promoter-TSS (NM_003574)	promoter-TSS (NM_003574)	-132	NM_003574	9218	Hs.165195	NM_003574	ENSG00000101558	VAPA	VAP-33|VAP-A|VAP33|hVAP-33	VAMP associated protein A	protein-coding
OVCAR-8.dedup_peak_15455	chr6	33317608	33318245	+	291	NA	promoter-TSS (NM_001145338)	promoter-TSS (NM_001145338)	16	NM_001145338	9278	Hs.206770	NM_005453	ENSG00000236104	ZBTB22	BING1|ZBTB22A|ZNF297|ZNF297A|fru|fruitless	zinc finger and BTB domain containing 22	protein-coding
OVCAR-8.dedup_peak_11795	chr21	44338691	44339472	+	291	NA	promoter-TSS (NM_001271442)	promoter-TSS (NM_001271442)	309	NM_001271441	755	Hs.517331	NM_004928	ENSG00000160226	CFAP410	C21orf2|LRRC76|RDMS|SMDAX|YF5/A2	cilia and flagella associated protein 410	protein-coding
OVCAR-8.dedup_peak_5251	chr14	68979046	68979900	+	291	NA	promoter-TSS (NR_073422)	promoter-TSS (NR_073422)	-107	NM_001130004	87	Hs.235750	NM_001102	ENSG00000072110	ACTN1	BDPLT15	actinin alpha 1	protein-coding
OVCAR-8.dedup_peak_18098	chr8	124997871	124998591	+	291	NA	promoter-TSS (NM_003129)	promoter-TSS (NM_003129)	-33	NR_134457	105375744	Hs.575534	NR_134457	ENSG00000253513	LOC105375744	-	uncharacterized LOC105375744	ncRNA
OVCAR-8.dedup_peak_17841	chr8	73971834	73972551	+	291	NA	promoter-TSS (NM_001204864)	promoter-TSS (NM_001204864)	-1	NM_001204858	6921	Hs.533437	NM_005648	ENSG00000154582	ELOC	SIII|TCEB1	elongin C	protein-coding
OVCAR-8.dedup_peak_14816	chr5	163505334	163506030	+	290	NA	promoter-TSS (NM_013283)	promoter-TSS (NM_013283)	63	NM_013283	27430	Hs.54642	NM_013283	ENSG00000038274	MAT2B	MAT-II|MATIIbeta|Nbla02999|SDR23E1|TGR	methionine adenosyltransferase 2B	protein-coding
OVCAR-8.dedup_peak_16517	chr6_GL000256v2_alt	3493833	3494758	+	290	NA	promoter-TSS (NM_032741).3	promoter-TSS (NM_032741).3	20	NM_032741	10554	Hs.409230	NM_006411	ENSG00000204310	AGPAT1	1-AGPAT1|G15|LPAAT-alpha|LPAATA	1-acylglycerol-3-phosphate O-acyltransferase 1	protein-coding
OVCAR-8.dedup_peak_8601	chr19	3762507	3763126	+	290	NA	exon (NM_172251, exon 1 of 3)	exon (NM_172251, exon 1 of 3)	134	NM_172251	116541	Hs.356578	NM_172251	ENSG00000183617	MRPL54	L54mt|MRP-L54	mitochondrial ribosomal protein L54	protein-coding
OVCAR-8.dedup_peak_5285	chr14	74571914	74572403	+	290	NA	intron (NM_000428, intron 3 of 35)	intron (NM_000428, intron 3 of 35)	40079	NM_000428	4053	Hs.512776	NM_000428	ENSG00000119681	LTBP2	C14orf141|GLC3D|LTBP3|MSPKA|MSTP031|WMS3	latent transforming growth factor beta binding protein 2	protein-coding
OVCAR-8.dedup_peak_18091	chr8	124474503	124475178	+	289	NA	promoter-TSS (NM_007218)	promoter-TSS (NM_007218)	73	NM_007218	11236	Hs.744151	NM_007218	ENSG00000170881	RNF139	HRCA1|RCA1|TRC8	ring finger protein 139	protein-coding
OVCAR-8.dedup_peak_15108	chr6	5003595	5004151	+	289	NA	promoter-TSS (NR_126016)	promoter-TSS (NR_126016)	57	NR_126017	100129461	Hs.131700	NR_126015	ENSG00000272142	LYRM4-AS1	-	LYRM4 antisense RNA 1	ncRNA
OVCAR-8.dedup_peak_542	chr1	44721248	44721895	+	289	NA	TTS (NR_002753)	TTS (NR_002753)	330	NR_002753	26828		NR_002753	ENSG00000199377	RNU5F-1	RNU5F|U5F	RNA, U5F small nuclear 1	snRNA
OVCAR-8.dedup_peak_735	chr1	77979000	77979586	+	289	NA	promoter-TSS (NR_146539)	promoter-TSS (NR_146539)	-88	NM_001303433	8880	Hs.567380	NM_003902	ENSG00000162613	FUBP1	FBP|FUBP|hDH V	far upstream element binding protein 1	protein-coding
OVCAR-8.dedup_peak_19378	chrX	1452922	1453452	+	288	NA	promoter-TSS (NM_001173474)	promoter-TSS (NM_001173474)	-278	NM_004192	8623	Hs.533514	NM_004192	ENSG00000169093	ASMTL	ASMTLX|ASMTLY|ASTML	acetylserotonin O-methyltransferase like	protein-coding
OVCAR-8.dedup_peak_10179	chr2	89833204	89833513	+	288	NA	Intergenic	(ATTCC)n|Simple_repeat|Simple_repeat	-195451	NR_136329	101927050	Hs.578075	NR_136329		LOC101927050	-	lysine methyltransferase 2C pseudogene	pseudo
OVCAR-8.dedup_peak_16841	chr7	39949394	39950320	+	288	NA	promoter-TSS (NR_158201)	promoter-TSS (NR_158201)	-399	NM_003718	8621	Hs.233552	NM_003718	ENSG00000065883	CDK13	CDC2L|CDC2L5|CHDFIDD|CHED|hCDK13	cyclin dependent kinase 13	protein-coding
OVCAR-8.dedup_peak_6459	chr16	30193571	30194024	+	288	NA	promoter-TSS (NM_001320607).2	promoter-TSS (NM_001320607).2	-46	NM_001014999	548593	Hs.729791	NM_001014999	ENSG00000132207	SLX1A	GIYD1	SLX1 homolog A, structure-specific endonuclease subunit	protein-coding
OVCAR-8.dedup_peak_12650	chr3	49358125	49359068	+	288	NA	promoter-TSS (NM_201397)	promoter-TSS (NM_201397)	4	NM_001329455	2876	Hs.76686	NM_000581	ENSG00000233276	GPX1	GPXD|GSHPX1	glutathione peroxidase 1	protein-coding
OVCAR-8.dedup_peak_12695	chr3	52045744	52046843	+	287	NA	Intergenic	Intergenic	10278	NM_001947	1849	Hs.591664	NM_001947	ENSG00000164086	DUSP7	MKPX|PYST2	dual specificity phosphatase 7	protein-coding
OVCAR-8.dedup_peak_7477	chr17	45092730	45093226	+	287	NA	intron (NM_021079, intron 3 of 11)	intron (NM_021079, intron 3 of 11)	21455	NR_106842	102465470		NR_106842	ENSG00000277249	MIR6784	hsa-mir-6784	microRNA 6784	ncRNA
OVCAR-8.dedup_peak_9816	chr2	15359808	15360549	+	287	NA	intron (NR_052013, intron 32 of 50)	Tigger3b|DNA|TcMar-Tigger	201156	NM_015909	51594	Hs.467759	NM_015909	ENSG00000151779	NBAS	ILFS2|NAG|SOPH	neuroblastoma amplified sequence	protein-coding
OVCAR-8.dedup_peak_2466	chr10	101830464	101831093	+	287	NA	intron (NM_014591, intron 2 of 9)	CpG	9093	NM_173194	30819	Hs.97044	NM_014591	ENSG00000120049	KCNIP2	KCHIP2	potassium voltage-gated channel interacting protein 2	protein-coding
OVCAR-8.dedup_peak_7925	chr17	81860528	81861237	+	287	NA	promoter-TSS (NM_000918)	promoter-TSS (NM_000918)	-347	NM_000918	5034	Hs.464336	NM_000918	ENSG00000185624	P4HB	CLCRP1|DSI|ERBA2L|GIT|P4Hbeta|PDI|PDIA1|PHDB|PO4DB|PO4HB|PROHB	prolyl 4-hydroxylase subunit beta	protein-coding
OVCAR-8.dedup_peak_17593	chr8	25458387	25458991	+	286	NA	promoter-TSS (NM_001317907)	promoter-TSS (NM_001317907)	-242	NM_001317907	157313	Hs.33366	NM_152562	ENSG00000184661	CDCA2	PPP1R81|Repo-Man	cell division cycle associated 2	protein-coding
OVCAR-8.dedup_peak_3623	chr11_KI270832v1_alt	36322	37118	+	286	NA	promoter-TSS (NM_203385).2	promoter-TSS (NM_203385).2	163	NM_203387	6050	Hs.530687	NM_002939	ENSG00000023191	RNH1	RAI|RNH	ribonuclease/angiogenin inhibitor 1	protein-coding
OVCAR-8.dedup_peak_1316	chr1	156767153	156767528	+	286	NA	promoter-TSS (NM_005973)	promoter-TSS (NM_005973)	-195	NM_005973	5546	Hs.516948	NM_005973	ENSG00000143294	PRCC	RCCP1|TPRC	proline rich mitotic checkpoint control factor	protein-coding
OVCAR-8.dedup_peak_5313	chr14	77320833	77321133	+	286	NA	promoter-TSS (NM_145870)	promoter-TSS (NM_145870)	-53	NM_145871	2954	Hs.655292	NM_001513	ENSG00000100577	GSTZ1	GSTZ1-1|MAAI|MAAID|MAI	glutathione S-transferase zeta 1	protein-coding
OVCAR-8.dedup_peak_3286	chr11	73307440	73308310	+	286	NA	promoter-TSS (NM_014786)	promoter-TSS (NM_014786)	-401	NM_014786	9828	Hs.533719	NM_014786	ENSG00000110237	ARHGEF17	P164RHOGEF|RHOGEF17|TEM4|p164-RhoGEF	Rho guanine nucleotide exchange factor 17	protein-coding
OVCAR-8.dedup_peak_9344	chr19	45770259	45770860	+	286	NA	exon (NM_001288764, exon 16 of 16)	exon (NM_001288764, exon 16 of 16)	-1307	NM_175875	147912	Hs.43314	NM_175875	ENSG00000177045	SIX5	BOR2|DMAHP	SIX homeobox 5	protein-coding
OVCAR-8.dedup_peak_7552	chr17	49764067	49764527	+	286	NA	promoter-TSS (NM_030802)	promoter-TSS (NM_030802)	-166	NM_030802	81558	Hs.514308	NM_030802	ENSG00000121104	FAM117A	-	family with sequence similarity 117 member A	protein-coding
OVCAR-8.dedup_peak_1049	chr1	120529496	120529908	+	286	NA	intron (NR_144517, intron 21 of 41)	intron (NR_144517, intron 21 of 41)	-95593	NR_003242	767846	Hs.657186	NR_003242	ENSG00000270392	PFN1P2	C1orf152|COAS3	profilin 1 pseudogene 2	pseudo
OVCAR-8.dedup_peak_19268	chrUn_GL000216v2	1724	2171	+	286	NA	NA	(CATTC)n|Satellite|Satellite	NA	NA
OVCAR-8.dedup_peak_4051	chr12	57771705	57772452	+	285	NA	promoter-TSS (NM_023033)	promoter-TSS (NM_023033)	27	NM_023033	4234	Hs.42957	NM_005371	ENSG00000037897	METTL1	C12orf1|TRM8|TRMT8|YDL201w	methyltransferase like 1	protein-coding
OVCAR-8.dedup_peak_9641	chr19_GL949747v2_alt	164783	165843	+	285	NA	promoter-TSS (NM_024298).4	promoter-TSS (NM_024298).4	4	NM_024075	79042	Hs.15580	NM_024075	ENSG00000170892	TSEN34	LENG5|PCH2C|SEN34|SEN34L	tRNA splicing endonuclease subunit 34	protein-coding
OVCAR-8.dedup_peak_2682	chr11	506689	507475	+	285	NA	promoter-TSS (NM_203385)	promoter-TSS (NM_203385)	160	NM_203387	6050	Hs.530687	NM_002939	ENSG00000023191	RNH1	RAI|RNH	ribonuclease/angiogenin inhibitor 1	protein-coding
OVCAR-8.dedup_peak_13842	chr4	125729731	125730008	+	285	NA	Intergenic	AluJo|SINE|Alu	222610	NR_031746	100302267		NR_031746	ENSG00000283550	MIR2054	hsa-mir-2054	microRNA 2054	ncRNA
OVCAR-8.dedup_peak_10184	chr2	89840985	89841253	+	285	NA	Intergenic	(TGGAA)n|Simple_repeat|Simple_repeat	-203212	NR_136329	101927050	Hs.578075	NR_136329		LOC101927050	-	lysine methyltransferase 2C pseudogene	pseudo
OVCAR-8.dedup_peak_16311	chr6_GL000253v2_alt	4390960	4391846	+	284	NA	5' UTR (NM_005104, exon 2 of 13).2	5' UTR (NM_005104, exon 2 of 13).2	424	NM_001199455	6046	Hs.75243	NM_005104	ENSG00000204256	BRD2	BRD2-IT1|D6S113E|FSH|FSRG1|NAT|O27.1.1|RING3|RNF3	bromodomain containing 2	protein-coding
OVCAR-8.dedup_peak_8260	chr18	23586378	23587027	+	284	NA	promoter-TSS (NM_000271)	promoter-TSS (NM_000271)	-196	NM_000271	4864	Hs.464779	NM_000271	ENSG00000141458	NPC1	NPC|POGZ|SLC65A1	NPC intracellular cholesterol transporter 1	protein-coding
OVCAR-8.dedup_peak_6611	chr16	67561979	67562933	+	284	NA	promoter-TSS (NR_158165)	promoter-TSS (NR_158165)	-70	NM_001191022	10664	Hs.368367	NM_006565	ENSG00000102974	CTCF	MRD21	CCCTC-binding factor	protein-coding
OVCAR-8.dedup_peak_7910	chr17	81238970	81239455	+	284	NA	promoter-TSS (NM_001363764)	promoter-TSS (NM_001363764)	-99	NM_001353402	284184	Hs.356545	NM_001086521	ENSG00000224877	NDUFAF8	C17orf89	NADH:ubiquinone oxidoreductase complex assembly factor 8	protein-coding
OVCAR-8.dedup_peak_16333	chr6_GL000254v2_alt	2061359	2061851	+	284	NA	promoter-TSS (NM_014641).6	promoter-TSS (NM_014641).6	-249	NM_014641	9656	Hs.653495	NM_014641	ENSG00000137337	MDC1	NFBD1	mediator of DNA damage checkpoint 1	protein-coding
OVCAR-8.dedup_peak_18149	chr8	128106326	128107068	+	284	NA	Intergenic	Intergenic	-43419	NR_031613	100302281		NR_031613	ENSG00000221261	MIR1208	MIRN1208|hsa-mir-1208	microRNA 1208	ncRNA
OVCAR-8.dedup_peak_18341	chr8	144786717	144787592	+	284	NA	intron (NM_001286769, intron 1 of 5)	CpG	191	NM_001286769	80778	Hs.631854	NM_030580	ENSG00000196378	ZNF34	KOX32	zinc finger protein 34	protein-coding
OVCAR-8.dedup_peak_4376	chr12	120686377	120687158	+	283	NA	promoter-TSS (NM_001303628)	promoter-TSS (NM_001303628)	-382	NM_014730	9761	Hs.744910	NM_014730	ENSG00000110917	MLEC	KIAA0152	malectin	protein-coding
OVCAR-8.dedup_peak_12653	chr3	49411941	49412500	+	283	NA	promoter-TSS (NM_001313941)	promoter-TSS (NM_001313941)	14	NM_022171	6988	Hs.517962	NM_022171	ENSG00000145022	TCTA	-	T cell leukemia translocation altered	protein-coding
OVCAR-8.dedup_peak_15121	chr6	6686981	6687524	+	283	NA	Intergenic	Intergenic	-64426	NR_026970	285780	Hs.655737	NM_173675	ENSG00000216863	LY86-AS1	LY86-AS|LY86AS	LY86 antisense RNA 1	ncRNA
OVCAR-8.dedup_peak_7988	chr17_GL000258v2_alt	389208	389798	+	283	NA	promoter-TSS (NM_001330244).4	promoter-TSS (NM_001330244).4	-87	NM_001330244	51326	Hs.559259	NM_016632	ENSG00000185829	ARL17A	ARF1P2|ARL17P1	ADP ribosylation factor like GTPase 17A	protein-coding
OVCAR-8.dedup_peak_7837	chr17	76737055	76738035	+	283	NA	promoter-TSS (NM_001353018)	promoter-TSS (NM_001353018)	44	NM_001242535	79157	Hs.73965	NM_024311	ENSG00000092931	MFSD11	ET	major facilitator superfamily domain containing 11	protein-coding
OVCAR-8.dedup_peak_10905	chr2	239069372	239069865	+	283	NA	promoter-TSS (NR_039642)	promoter-TSS (NR_039642)	-704	NR_039642	100616397		NR_039642	ENSG00000266109	MIR4440	mir-4440	microRNA 4440	ncRNA
OVCAR-8.dedup_peak_9027	chr19	29622515	29622761	+	283	NA	Intergenic	MamRep137|DNA|TcMar-Tigger	16355	NM_006627	10775	Hs.412870	NM_006627	ENSG00000105171	POP4	RPP29	POP4 homolog, ribonuclease P/MRP subunit	protein-coding
OVCAR-8.dedup_peak_19222	chr9	137492504	137493016	+	283	NA	intron (NM_001098537, intron 20 of 34)	intron (NM_001098537, intron 20 of 34)	-33426	NM_001178064	26012	Hs.455336	NM_015537	ENSG00000165802	NSMF	HH9|NELF	NMDA receptor synaptonuclear signaling and neuronal migration factor	protein-coding
OVCAR-8.dedup_peak_15960	chr6	158849903	158850253	+	282	NA	intron (NR_028496, intron 2 of 2)	intron (NR_028496, intron 2 of 2)	7554	NR_028496	202459	Hs.487035	NM_145303	ENSG00000243775	OSTCP1	DC2L|OSTCL	oligosaccharyltransferase complex subunit pseudogene 1	pseudo
OVCAR-8.dedup_peak_5189	chr14	63641497	63642201	+	282	NA	promoter-TSS (NM_001008726)	promoter-TSS (NM_001008726)	22	NM_080666	112840	Hs.655666	NM_080666	ENSG00000140006	WDR89	C14orf150|MSTP050	WD repeat domain 89	protein-coding
OVCAR-8.dedup_peak_6515	chr16	46688847	46689734	+	282	NA	promoter-TSS (NM_014321)	promoter-TSS (NM_014321)	-112	NM_018206	55737	Hs.454528	NM_018206	ENSG00000069329	VPS35	MEM3|PARK17	VPS35 retromer complex component	protein-coding
OVCAR-8.dedup_peak_14385	chr5	69844161	69845251	+	282	NA	promoter-TSS (NR_146391)	promoter-TSS (NR_146391)	37	NR_146391	653080	Hs.582500	NR_146391		LOC653080	-	glucuronidase beta pseudogene	pseudo
OVCAR-8.dedup_peak_12583	chr3	45667983	45668599	+	282	NA	intron (NM_014240, intron 3 of 7)	intron (NM_014240, intron 3 of 7)	20591	NR_033947	644714	Hs.712889	NR_033947		LIMD1-AS1	-	LIMD1 antisense RNA 1	ncRNA
OVCAR-8.dedup_peak_6263	chr16	4476157	4476605	+	282	NA	promoter-TSS (NM_001127204)	promoter-TSS (NM_001127204)	-17	NM_002134	3163	Hs.284279	NM_002134	ENSG00000103415	HMOX2	HO-2	heme oxygenase 2	protein-coding
OVCAR-8.dedup_peak_9448	chr19	49363339	49363870	+	282	NA	promoter-TSS (NM_001197302)	promoter-TSS (NM_001197302)	-273	NM_001197302	27120	Hs.515855	NM_014419	ENSG00000104901	DKKL1	CT34|SGY|SGY-1|SGY1	dickkopf like acrosomal protein 1	protein-coding
OVCAR-8.dedup_peak_3277	chr11	72794477	72795156	+	281	NA	Intergenic	LTR51|LTR|ERV1	-1111	NM_006645	10809	Hs.188606	NM_006645	ENSG00000214530	STARD10	CGI-52|NY-CO-28|PCTP2|SDCCAG28	StAR related lipid transfer domain containing 10	protein-coding
OVCAR-8.dedup_peak_13564	chr4	49144271	49145118	+	281	NA	Intergenic	(TCCAT)n|Simple_repeat|Simple_repeat	158052	NM_001286791	80157	Hs.479703	NM_025087	ENSG00000109182	CWH43	CWH43-C|PGAP2IP	cell wall biogenesis 43 C-terminal homolog	protein-coding
OVCAR-8.dedup_peak_3965	chr12	53371253	53371604	+	281	NA	Intergenic	Intergenic	-8748	NM_001251825	6667	Hs.620754	NM_003109	ENSG00000185591	SP1	-	Sp1 transcription factor	protein-coding
OVCAR-8.dedup_peak_10041	chr2	64750849	64751620	+	281	NA	Intergenic	CpG	-97321	NM_014755	9792	Hs.591569	NM_014755	ENSG00000179833	SERTAD2	Sei-2|TRIP-Br2|TRIPBR2	SERTA domain containing 2	protein-coding
OVCAR-8.dedup_peak_13477	chr4	18021708	18022415	+	281	NA	promoter-TSS (NM_001365658)	promoter-TSS (NM_001365658)	-186	NR_158568	254251	Hs.446201	NM_153686	ENSG00000178177	LCORL	MLR1	ligand dependent nuclear receptor corepressor like	protein-coding
OVCAR-8.dedup_peak_688	chr1	66564199	66564584	+	281	NA	intron (NM_001350218, intron 1 of 22)	intron (NM_001350218, intron 1 of 22)	30238	NM_001350218	84251	Hs.132121	NM_032291	ENSG00000118473	SGIP1	-	SH3 domain GRB2 like endophilin interacting protein 1	protein-coding
OVCAR-8.dedup_peak_123	chr1	7783784	7784260	+	281	NA	promoter-TSS (NM_001289863)	promoter-TSS (NM_001289863)	-165	NM_001289864	8863	Hs.162200	NM_016831	ENSG00000049246	PER3	FASPS3|GIG13	period circadian regulator 3	protein-coding
OVCAR-8.dedup_peak_8829	chr19	12736802	12737364	+	280	NA	promoter-TSS (NM_004317)	promoter-TSS (NM_004317)	-414	NM_004317	439	Hs.465985	NM_004317	ENSG00000198356	GET3	ARSA-I|ARSA1|ASNA-I|ASNA1|TRC40	guided entry of tail-anchored proteins factor 3, ATPase	protein-coding
OVCAR-8.dedup_peak_8015	chr17_KI270729v1_random	10383	10596	+	280	NA	NA	Intergenic	NA	NA
OVCAR-8.dedup_peak_6996	chr17	4731254	4731879	+	280	NA	exon (NM_001305000, exon 1 of 3)	exon (NM_001305000, exon 1 of 3)	138	NM_001305000	400569	Hs.513885	NM_001001683	ENSG00000161920	MED11	HSPC296	mediator complex subunit 11	protein-coding
OVCAR-8.dedup_peak_16201	chr6_GL000252v2_alt	2037560	2038173	+	280	NA	intron (NR_138037, intron 1 of 3).3	intron (NR_138037, intron 1 of 3).3	15067	NR_138037	105375013	Hs.348584	NR_138037	ENSG00000228022	HCG20	NCRNA00149	HLA complex group 20	ncRNA
OVCAR-8.dedup_peak_11389	chr20	53593710	53594537	+	279	NA	Intergenic	CpG	-11026	NM_006526	7764	Hs.155040	NM_006526	ENSG00000171940	ZNF217	ZABC1	zinc finger protein 217	protein-coding
OVCAR-8.dedup_peak_10194	chr2	94262547	94263204	+	279	NA	Intergenic	HERVL-int|LTR|ERVL	-54456	NR_146108	728034		NR_146105		BMS1P14	-	BMS1 pseudogene 14	pseudo
OVCAR-8.dedup_peak_18907	chr9	115672738	115673449	+	279	NA	Intergenic	Intergenic	71146	NR_109805	101928775	Hs.522362	NR_109805	ENSG00000228714	LOC101928775	-	uncharacterized LOC101928775	ncRNA
OVCAR-8.dedup_peak_8216	chr18	12607368	12607695	+	279	NA	intron (NM_020148, intron 2 of 15)	intron (NM_020148, intron 2 of 15)	49201	NM_001128627	56907	Hs.515283	NM_020148	ENSG00000134278	SPIRE1	Spir-1	spire type actin nucleation factor 1	protein-coding
OVCAR-8.dedup_peak_11160	chr20	32357955	32358631	+	278	NA	promoter-TSS (NM_001363734)	promoter-TSS (NM_001363734)	-51	NM_015338	171023	Hs.374043	NM_015338	ENSG00000171456	ASXL1	BOPS|MDS	ASXL transcriptional regulator 1	protein-coding
OVCAR-8.dedup_peak_9153	chr19	37699129	37699500	+	278	NA	exon (NM_032689, exon 5 of 5)	exon (NM_032689, exon 5 of 5)	-6999	NM_152605	163115	Hs.722657	NM_152605	ENSG00000196381	ZNF781	-	zinc finger protein 781	protein-coding
OVCAR-8.dedup_peak_18	chr1	633847	634209	+	278	NA	Intergenic	Intergenic	-1343	NR_162149	113219467		NR_162149		MIR12136	-	microRNA 12136	ncRNA
OVCAR-8.dedup_peak_6853	chr16_KI270853v1_alt	507268	507734	+	277	NA	promoter-TSS (NR_037466).2	promoter-TSS (NR_037466).2	-14	NR_037466	100500852		NR_037466	ENSG00000264115	MIR3180-4	mir-3180-4	microRNA 3180-4	ncRNA
OVCAR-8.dedup_peak_8467	chr18_KI270911v1_alt	112047	112361	+	277	NA	Intergenic	Intergenic	66814	NM_171999	27164	Hs.700557	NM_171999	ENSG00000256463	SALL3	ZNF796	spalt like transcription factor 3	protein-coding
OVCAR-8.dedup_peak_5147	chr14	58297758	58298578	+	277	NA	promoter-TSS (NR_029434)	promoter-TSS (NR_029434)	-31	NR_029435	379025	Hs.531089	NR_029434	ENSG00000257621	PSMA3-AS1	-	PSMA3 antisense RNA 1	ncRNA
OVCAR-8.dedup_peak_17470	chr8	1994212	1994514	+	277	NA	intron (NM_014867, intron 1 of 1)	intron (NM_014867, intron 1 of 1)	20686	NM_014867	9920	Hs.5333	NM_014867	ENSG00000176595	KBTBD11	KLHDC7C	kelch repeat and BTB domain containing 11	protein-coding
OVCAR-8.dedup_peak_5626	chr15	40807458	40807846	+	277	NA	promoter-TSS (NM_018163)	promoter-TSS (NM_018163)	-179	NM_018163	55192	Hs.511069	NM_018163	ENSG00000104129	DNAJC17	-	DnaJ heat shock protein family (Hsp40) member C17	protein-coding
OVCAR-8.dedup_peak_2985	chr11	58578075	58578559	+	277	NA	promoter-TSS (NR_024091)	promoter-TSS (NR_024091)	-78	NM_001143995	9404	Hs.125474	NM_004811	ENSG00000110031	LPXN	LDPL	leupaxin	protein-coding
OVCAR-8.dedup_peak_8303	chr18	36075763	36076433	+	276	NA	Intergenic	Tigger3b|DNA|TcMar-Tigger	-8504	NM_001303413	55197	Hs.464912	NM_018170	ENSG00000141425	RPRD1A	HsT3101|P15RS	regulation of nuclear pre-mRNA domain containing 1A	protein-coding
OVCAR-8.dedup_peak_13825	chr4	122732397	122732949	+	276	NA	promoter-TSS (NM_001178007)	promoter-TSS (NM_001178007)	-29	NM_001178007	166379	Hs.400698	NM_152618	ENSG00000181004	BBS12	C4orf24	Bardet-Biedl syndrome 12	protein-coding
OVCAR-8.dedup_peak_3917	chr12	49264759	49265761	+	276	NA	intron (NM_032704, intron 1 of 3)	CpG	178	NM_032704	84790	Hs.652390	NM_032704	ENSG00000167553	TUBA1C	TUBA6|bcm948	tubulin alpha 1c	protein-coding
OVCAR-8.dedup_peak_9847	chr2	24083880	24084877	+	276	NA	promoter-TSS (NM_001206802)	promoter-TSS (NM_001206802)	-47	NM_001206802	9540	Hs.50649	NM_004881	ENSG00000115129	TP53I3	PIG3	tumor protein p53 inducible protein 3	protein-coding
OVCAR-8.dedup_peak_19311	chrUn_KI270336v1	683	1026	+	276	NA	NA	SAR|Satellite|Satellite	NA	NA
OVCAR-8.dedup_peak_19752	chrY	1452950	1453439	+	276	NA	promoter-TSS (NM_004192).2	promoter-TSS (NM_004192).2	-285	NM_001173474	8623	Hs.533514	NM_004192	ENSG00000169093	ASMTL	ASMTLX|ASMTLY|ASTML	acetylserotonin O-methyltransferase like	protein-coding
OVCAR-8.dedup_peak_4876	chr13	113817233	113817549	+	275	NA	TTS (NM_182614)	TTS (NM_182614)	1781	NR_044995	650669	Hs.369201	NM_001039799		GAS6-AS1	-	GAS6 antisense RNA 1	ncRNA
OVCAR-8.dedup_peak_12182	chr22	43187074	43187701	+	275	NA	promoter-TSS (NM_015140)	promoter-TSS (NM_015140)	-253	NM_015140	23170	Hs.517670	NM_015140	ENSG00000100304	TTLL12	dJ526I14.2	tubulin tyrosine ligase like 12	protein-coding
OVCAR-8.dedup_peak_8518	chr19	1275314	1276082	+	275	NA	TTS (NR_023313)	TTS (NR_023313)	168	NM_017914	55009	Hs.591383	NM_017914	ENSG00000228300	C19orf24	-	chromosome 19 open reading frame 24	protein-coding
OVCAR-8.dedup_peak_7467	chr17	44794935	44795380	+	275	NA	Intergenic	Intergenic	35130	NM_005497	10052	Hs.712052	NM_005497	ENSG00000182963	GJC1	CX45|GJA7	gap junction protein gamma 1	protein-coding
OVCAR-8.dedup_peak_5220	chr14	66507848	66508247	+	275	NA	5' UTR (NM_020806, exon 1 of 23)	5' UTR (NM_020806, exon 1 of 23)	640	NM_001024218	10243	Hs.208765	NM_020806	ENSG00000171723	GPHN	GEPH|GPH|GPHRYN|HKPX1|MOCODC	gephyrin	protein-coding
OVCAR-8.dedup_peak_17350	chr7	155296975	155297958	+	275	NA	promoter-TSS (NM_005542)	promoter-TSS (NM_005542)	-306	NM_198336	3638	Hs.520819	NM_005542	ENSG00000186480	INSIG1	CL6	insulin induced gene 1	protein-coding
OVCAR-8.dedup_peak_7115	chr17	16438657	16439267	+	275	NA	promoter-TSS (NR_027179)	promoter-TSS (NR_027179)	-25	NR_027164	125144	Hs.368934	NM_152350	ENSG00000175061	SNHG29	C17orf45|C17orf76-AS1|FAM211A-AS1|LRRC75A-AS1|NCRNA00188|TSAP19	small nucleolar RNA host gene 29	ncRNA
OVCAR-8.dedup_peak_3923	chr12	49741273	49742204	+	275	NA	promoter-TSS (NM_001098576)	promoter-TSS (NM_001098576)	-71	NM_001098576	7009	Hs.743965	NM_003217	ENSG00000139644	TMBIM6	BAXI1|BI-1|TEGT	transmembrane BAX inhibitor motif containing 6	protein-coding
OVCAR-8.dedup_peak_6363	chr16	19067414	19068099	+	275	NA	promoter-TSS (NR_119382)	promoter-TSS (NR_119382)	33	NM_001370494	10229	Hs.157113	NM_016138	ENSG00000167186	COQ7	CAT5|CLK-1|CLK1|COQ10D8	coenzyme Q7, hydroxylase	protein-coding
OVCAR-8.dedup_peak_16467	chr6_GL000255v2_alt	4512036	4512673	+	275	NA	promoter-TSS (NM_005453).4	promoter-TSS (NM_005453).4	16	NM_001145338	9278	Hs.206770	NM_005453	ENSG00000236104	ZBTB22	BING1|ZBTB22A|ZNF297|ZNF297A|fru|fruitless	zinc finger and BTB domain containing 22	protein-coding
OVCAR-8.dedup_peak_11493	chr20	63553291	63553725	+	275	NA	promoter-TSS (NM_001319152)	promoter-TSS (NM_001319152)	488	NM_024059	79025	Hs.197755	NM_024059	ENSG00000125531	FNDC11	C20orf195	fibronectin type III domain containing 11	protein-coding
OVCAR-8.dedup_peak_16408	chr6_GL000255v2_alt	1826292	1826841	+	275	NA	promoter-TSS (NM_001025091).6	promoter-TSS (NM_001025091).6	37	NM_001090	23	Hs.655285	NM_001090	ENSG00000204574	ABCF1	ABC27|ABC50	ATP binding cassette subfamily F member 1	protein-coding
OVCAR-8.dedup_peak_9320	chr19	45178213	45178805	+	274	NA	promoter-TSS (NM_001270892)	promoter-TSS (NM_001270892)	-236	NM_212550	388552	Hs.103902	NM_212550	ENSG00000189114	BLOC1S3	BLOS3|HPS8|RP	biogenesis of lysosomal organelles complex 1 subunit 3	protein-coding
OVCAR-8.dedup_peak_12142	chr22	41091481	41091916	+	274	NA	promoter-TSS (NM_001362843)	promoter-TSS (NM_001362843)	-815	NR_031694	100302237		NR_031694	ENSG00000284015	MIR1281	MIRN1281|hsa-mir-1281	microRNA 1281	ncRNA
OVCAR-8.dedup_peak_8138	chr18	3623805	3624572	+	274	NA	intron (NM_001242761, intron 7 of 11)	intron (NM_001242761, intron 7 of 11)	20451	NR_119377	84777	Hs.659053	NM_032691		DLGAP1-AS2	-	DLGAP1 antisense RNA 2	ncRNA
OVCAR-8.dedup_peak_986	chr1	114669994	114670826	+	274	NA	promoter-TSS (NM_198459)	promoter-TSS (NM_198459)	-361	NM_198459	163259	Hs.654928	NM_198459	ENSG00000175984	DENND2C	dJ1156J9.1	DENN domain containing 2C	protein-coding
OVCAR-8.dedup_peak_445	chr1	36149422	36149919	+	274	NA	promoter-TSS (NR_073097)	promoter-TSS (NR_073097)	-156	NR_073097	27095	Hs.523131	NM_014408	ENSG00000054116	TRAPPC3	BET3	trafficking protein particle complex 3	protein-coding
OVCAR-8.dedup_peak_11471	chr20	62652033	62652566	+	274	NA	intron (NM_016354, intron 1 of 11)	intron (NM_016354, intron 1 of 11)	9796	NM_016354	28231	Hs.235782	NM_016354	ENSG00000101187	SLCO4A1	OATP-E|OATP1|OATP4A1|OATPE|OATPRP1|POAT|SLC21A12	solute carrier organic anion transporter family member 4A1	protein-coding
OVCAR-8.dedup_peak_7354	chr17	40476232	40476547	+	274	NA	3' UTR (NM_032865, exon 13 of 13)	3' UTR (NM_032865, exon 13 of 13)	25234	NM_032865	84951	Hs.438292	NM_032865	ENSG00000131746	TNS4	CTEN|PP14434	tensin 4	protein-coding
OVCAR-8.dedup_peak_2291	chr10	73495539	73496128	+	274	NA	promoter-TSS (NR_132103)	promoter-TSS (NR_132103)	81	NR_132104	101929145	Hs.434502	NR_132103	ENSG00000221817	PPP3CB-AS1	USP54-AS1	PPP3CB antisense RNA 1 (head to head)	ncRNA
OVCAR-8.dedup_peak_13004	chr3	130747234	130747901	+	274	NA	promoter-TSS (NM_014602)	promoter-TSS (NM_014602)	-738	NM_014602	30849	Hs.149032	NM_014602	ENSG00000196455	PIK3R4	VPS15|p150	phosphoinositide-3-kinase regulatory subunit 4	protein-coding
OVCAR-8.dedup_peak_16459	chr6_GL000255v2_alt	4165901	4166842	+	274	NA	5' UTR (NM_001291986, exon 2 of 14).2	5' UTR (NM_001291986, exon 2 of 14).2	451	NM_001199455	6046	Hs.75243	NM_005104	ENSG00000204256	BRD2	BRD2-IT1|D6S113E|FSH|FSRG1|NAT|O27.1.1|RING3|RNF3	bromodomain containing 2	protein-coding
OVCAR-8.dedup_peak_16047	chr6_GL000250v2_alt	131577	132243	+	274	NA	Intergenic	LTR12C|LTR|ERV1	-2649	NR_033379	401242	Hs.448285	NR_033379	ENSG00000225595	LINC01623	-	long intergenic non-protein coding RNA 1623	ncRNA
OVCAR-8.dedup_peak_18763	chr9	94165909	94166352	+	273	NA	Intergenic	CpG	-9827	NR_029476	406881		NR_029476	ENSG00000199165	MIRLET7A1	LET7A1|MIRNLET7A1|let-7a-1	microRNA let-7a-1	ncRNA
OVCAR-8.dedup_peak_3151	chr11	65918781	65919837	+	273	NA	promoter-TSS (NM_031450)	promoter-TSS (NM_031450)	-117	NM_006442	10589	Hs.356742	NM_006442	ENSG00000175550	DRAP1	NC2-alpha	DR1 associated protein 1	protein-coding
OVCAR-8.dedup_peak_5897	chr15	75450820	75451333	+	273	NA	intron (NM_001145357, intron 1 of 20)	CpG	614	NM_015477	25942	Hs.513039	NM_015477	ENSG00000169375	SIN3A	WITKOS	SIN3 transcription regulator family member A	protein-coding
OVCAR-8.dedup_peak_19290	chrUn_GL000220v1	117008	118050	+	273	NA	non-coding (NR_046235, exon 1 of 1).3	non-coding (NR_046235, exon 1 of 1).3	4181	NR_003287	100008589		NR_003287		RNA28SN5	RN28S1|RNA28S5	RNA, 28S ribosomal N5	rRNA
OVCAR-8.dedup_peak_18366	chr8_KI270816v1_alt	87124	87913	+	272	NA	promoter-TSS (NM_001195203)	promoter-TSS (NM_001195203)	-63	NM_001195203	1936	Hs.333388	NM_001960	ENSG00000104529	EEF1D	EF-1D|EF1D|FP1047	eukaryotic translation elongation factor 1 delta	protein-coding
OVCAR-8.dedup_peak_2424	chr10	97640347	97640762	+	272	NA	promoter-TSS (NM_018425)	promoter-TSS (NM_018425)	-132	NM_018425	55361	Hs.25300	NM_018425	ENSG00000155252	PI4K2A	PI4KII|PIK42A	phosphatidylinositol 4-kinase type 2 alpha	protein-coding
OVCAR-8.dedup_peak_17890	chr8	88327669	88328039	+	272	NA	promoter-TSS (NM_005941)	promoter-TSS (NM_005941)	-371	NM_005941	4325	Hs.492187	NM_005941	ENSG00000156103	MMP16	C8orf57|MMP-X2|MT-MMP2|MT-MMP3|MT3-MMP	matrix metallopeptidase 16	protein-coding
OVCAR-8.dedup_peak_18886	chr9	113410246	113410887	+	272	NA	promoter-TSS (NM_001278629)	promoter-TSS (NM_001278629)	109	NR_027261	54107	Hs.108112	NM_017443	ENSG00000148229	POLE3	CHARAC17|CHRAC17|CHRAC2|YBL1|p17	DNA polymerase epsilon 3, accessory subunit	protein-coding
OVCAR-8.dedup_peak_12540	chr3	40452840	40453407	+	272	NA	non-coding (NR_040100, exon 1 of 4)	non-coding (NR_040100, exon 1 of 4)	185	NR_040100	285266	Hs.619663	NR_040100	ENSG00000223797	ENTPD3-AS1	-	ENTPD3 antisense RNA 1	ncRNA
OVCAR-8.dedup_peak_9691	chr19_KI270938v1_alt	164783	165841	+	272	NA	promoter-TSS (NM_001146082)	promoter-TSS (NM_001146082)	3	NM_024075	79042	Hs.15580	NM_024075	ENSG00000170892	TSEN34	LENG5|PCH2C|SEN34|SEN34L	tRNA splicing endonuclease subunit 34	protein-coding
OVCAR-8.dedup_peak_16188	chr6_GL000252v2_alt	1827018	1827581	+	272	NA	promoter-TSS (NM_001025091).3	promoter-TSS (NM_001025091).3	30	NM_001090	23	Hs.655285	NM_001090	ENSG00000204574	ABCF1	ABC27|ABC50	ATP binding cassette subfamily F member 1	protein-coding
OVCAR-8.dedup_peak_13070	chr3	141368162	141368510	+	272	NA	intron (NM_001080412, intron 1 of 7)	intron (NM_001080412, intron 1 of 7)	-18089	NM_001350099	253461	Hs.518301	NM_152535	ENSG00000177311	ZBTB38	CIBZ|PPP1R171|ZNF921	zinc finger and BTB domain containing 38	protein-coding
OVCAR-8.dedup_peak_1937	chr10	10785779	10786612	+	272	NA	intron (NR_027082, intron 3 of 3)	MIRb|SINE|MIR	8719	NR_027082	207107	Hs.31562	NR_027082	ENSG00000225383	SFTA1P	SFTPF	surfactant associated 1, pseudogene	pseudo
OVCAR-8.dedup_peak_13509	chr4	39527427	39528066	+	272	NA	promoter-TSS (NM_001184701)	promoter-TSS (NM_001184701)	-93	NR_047679	100885776	Hs.640769	NR_047679	ENSG00000249348	UGDH-AS1	-	UGDH antisense RNA 1	ncRNA
OVCAR-8.dedup_peak_8097	chr17_KI270908v1_alt	1099237	1099780	+	272	NA	promoter-TSS (NM_001113738).2	promoter-TSS (NM_001113738).2	-120	NM_001288813	51326	Hs.559259	NM_016632	ENSG00000185829	ARL17A	ARF1P2|ARL17P1	ADP ribosylation factor like GTPase 17A	protein-coding
OVCAR-8.dedup_peak_9333	chr19	45506514	45507065	+	272	NA	promoter-TSS (NM_003370)	promoter-TSS (NM_003370)	-690	NM_003370	7408	Hs.515469	NM_003370	ENSG00000125753	VASP	-	vasodilator stimulated phosphoprotein	protein-coding
OVCAR-8.dedup_peak_15963	chr6	158869308	158870125	+	272	NA	promoter-TSS (NR_160977)	promoter-TSS (NR_160977)	-98	NR_160980	100130967	Hs.32804	NM_001195032		C6orf99	-	chromosome 6 open reading frame 99	ncRNA
OVCAR-8.dedup_peak_19707	chrX	154247412	154248111	+	271	NA	Intergenic	MER73|LTR|ERVL	-9777	NM_001048181	728458	Hs.571751	NM_001048181	ENSG00000166160	OPN1MW2	GOP	opsin 1, medium wave sensitive 2	protein-coding
OVCAR-8.dedup_peak_4303	chr12	112013198	112013578	+	271	NA	promoter-TSS (NR_122119)	promoter-TSS (NR_122119)	-38	NM_006817	10961	Hs.75841	NM_006817	ENSG00000089248	ERP29	C12orf8|ERp28|ERp31|HEL-S-107|PDI-DB|PDIA9	endoplasmic reticulum protein 29	protein-coding
OVCAR-8.dedup_peak_18733	chr9	89318316	89319054	+	271	NA	promoter-TSS (NM_001282690)	promoter-TSS (NM_001282690)	-166	NM_001282690	79048	Hs.59804	NM_024077	ENSG00000187742	SECISBP2	SBP2	SECIS binding protein 2	protein-coding
OVCAR-8.dedup_peak_6643	chr16	69726320	69727085	+	271	NA	promoter-TSS (NM_001025433)	promoter-TSS (NM_001025433)	-142	NM_000903	1728	Hs.406515	NM_000903	ENSG00000181019	NQO1	DHQU|DIA4|DTD|NMOR1|NMORI|QR1	NAD(P)H quinone dehydrogenase 1	protein-coding
OVCAR-8.dedup_peak_1399	chr1	173867688	173868766	+	271	NA	promoter-TSS (NR_152534)	promoter-TSS (NR_152534)	145	NM_001346115	84614	Hs.668497	NM_032522	ENSG00000185278	ZBTB37	D430004I08Rik|ZNF908	zinc finger and BTB domain containing 37	protein-coding
OVCAR-8.dedup_peak_7511	chr17	47502413	47503121	+	271	NA	Intergenic	Intergenic	-10147	NR_033934	653479	Hs.537279	NR_033934		MRPL45P2	-	mitochondrial ribosomal protein L45 pseudogene 2	pseudo
OVCAR-8.dedup_peak_14094	chr5	1333115	1333890	+	270	NA	intron (NM_030782, intron 7 of 16)	intron (NM_030782, intron 7 of 16)	11597	NM_030782	81037	Hs.444673	NM_030782	ENSG00000049656	CLPTM1L	CRR9	CLPTM1 like	protein-coding
OVCAR-8.dedup_peak_2120	chr10	42638096	42638838	+	270	NA	intron (NM_001305040, intron 1 of 6)	CpG	103	NM_001305038	7582	Hs.435774	NM_006955	ENSG00000196693	ZNF33B	KOX2|KOX31|ZNF11B	zinc finger protein 33B	protein-coding
OVCAR-8.dedup_peak_18390	chr8_KI270821v1_alt	177588	177890	+	270	NA	intron (NM_014867, intron 1 of 1).2	intron (NM_014867, intron 1 of 1).2	20686	NM_014867	9920	Hs.5333	NM_014867	ENSG00000176595	KBTBD11	KLHDC7C	kelch repeat and BTB domain containing 11	protein-coding
OVCAR-8.dedup_peak_8800	chr19	11381238	11381803	+	270	NA	intron (NR_033663, intron 4 of 7)	CpG-13730	2794	NM_000121	2057	Hs.631624	NM_000121	ENSG00000187266	EPOR	EPO-R	erythropoietin receptor	protein-coding
OVCAR-8.dedup_peak_14319	chr5	57173332	57174149	+	270	NA	promoter-TSS (NM_001331037)	promoter-TSS (NM_001331037)	-208	NM_001203246	65056	Hs.444279	NM_022913	ENSG00000062194	GPBP1	GPBP|SSH6|VASCULIN	GC-rich promoter binding protein 1	protein-coding
OVCAR-8.dedup_peak_16778	chr7	26200752	26201802	+	270	NA	promoter-TSS (NM_007276)	promoter-TSS (NM_007276)	-166	NM_007276	11335	Hs.381189	NM_007276	ENSG00000122565	CBX3	HECH|HP1-GAMMA|HP1Hs-gamma	chromobox 3	protein-coding
OVCAR-8.dedup_peak_7799	chr17	75289060	75289719	+	270	NA	promoter-TSS (NM_021734)	promoter-TSS (NM_021734)	44	NM_001126121	60386	Hs.514470	NM_021734	ENSG00000125454	SLC25A19	DNC|MCPHA|MUP1|THMD3|THMD4|TPC	solute carrier family 25 member 19	protein-coding
OVCAR-8.dedup_peak_13760	chr4	102827778	102828569	+	270	NA	promoter-TSS (NM_181886)	promoter-TSS (NM_181886)	7	NM_181889	7323	Hs.518773	NM_003340	ENSG00000109332	UBE2D3	E2(17)KB3|UBC4/5|UBCH5C	ubiquitin conjugating enzyme E2 D3	protein-coding
OVCAR-8.dedup_peak_17832	chr8	73293558	73294680	+	270	NA	promoter-TSS (NM_000971)	promoter-TSS (NM_000971)	347	NM_001363737	6129	Hs.421257	NM_000971	ENSG00000147604	RPL7	L7|humL7-1	ribosomal protein L7	protein-coding
OVCAR-8.dedup_peak_15967	chr6	159726617	159727557	+	270	NA	promoter-TSS (NM_001270532)	promoter-TSS (NM_001270532)	-30	NM_004906	9589	Hs.446091	NM_004906	ENSG00000146457	WTAP	Mum2	WT1 associated protein	protein-coding
OVCAR-8.dedup_peak_15154	chr6	10721027	10721516	+	270	NA	Intergenic	LTR12C|LTR|ERV1	-1644	NM_001165258	51522	Hs.519557	NM_016462	ENSG00000111843	TMEM14C	C6orf53|HSPC194|MSTP073|NET26|bA421M1.6	transmembrane protein 14C	protein-coding
OVCAR-8.dedup_peak_2931	chr11	44565259	44565593	+	270	NA	promoter-TSS (NM_002231)	promoter-TSS (NM_002231)	-237	NM_001024844	3732	Hs.527778	NM_002231	ENSG00000085117	CD82	4F9|C33|GR15|IA4|KAI1|R2|SAR2|ST6|TSPAN27	CD82 molecule	protein-coding
OVCAR-8.dedup_peak_3739	chr12	7018479	7018955	+	270	NA	promoter-TSS (NM_005768)	promoter-TSS (NM_005768)	-241	NM_005768	10162	Hs.655248	NM_005768	ENSG00000111684	LPCAT3	C3F|LPCAT|LPLAT 5|LPSAT|MBOAT5|OACT5|nessy	lysophosphatidylcholine acyltransferase 3	protein-coding
OVCAR-8.dedup_peak_19194	chr9	136991832	136992473	+	270	NA	promoter-TSS (NM_001329678)	promoter-TSS (NM_001329678)	-270	NR_138077	286257	Hs.409582	NM_183241	ENSG00000148362	PAXX	C9orf142|XLS	PAXX non-homologous end joining factor	protein-coding
OVCAR-8.dedup_peak_7047	chr17	7579095	7579716	+	269	NA	promoter-TSS (NM_001040059)	promoter-TSS (NM_001040059)	-233	NM_001251	968	Hs.647419	NM_001251	ENSG00000129226	CD68	GP110|LAMP4|SCARD1	CD68 molecule	protein-coding
OVCAR-8.dedup_peak_8530	chr19	1507853	1508476	+	269	NA	intron (NM_001367197, intron 7 of 12)	intron (NM_001367197, intron 7 of 12)	4855	NM_001367197	339366	Hs.371674	NM_213604	ENSG00000185761	ADAMTSL5	THSD6	ADAMTS like 5	protein-coding
OVCAR-8.dedup_peak_16764	chr7	23713840	23714197	+	268	NA	intron (NM_031414, intron 3 of 23)	Tigger3b|DNA|TcMar-Tigger	3799	NM_031414	56164	Hs.309767	NM_031414	ENSG00000196335	STK31	SGK396|TDRD8	serine/threonine kinase 31	protein-coding
OVCAR-8.dedup_peak_7706	chr17	63842653	63843186	+	268	NA	promoter-TSS (NM_001098426)	promoter-TSS (NM_001098426)	-234	NM_001098426	6603	Hs.250581	NM_003077	ENSG00000108604	SMARCD2	BAF60B|CRACD2|PRO2451|Rsc6p|SGD2	SWI/SNF related, matrix associated, actin dependent regulator of chromatin, subfamily d, member 2	protein-coding
OVCAR-8.dedup_peak_8532	chr19	1547438	1547987	+	268	NA	Intergenic	THE1C|LTR|ERVL-MaLR	20346	NM_203304	399664	Hs.436495	NM_203304	ENSG00000181588	MEX3D	MEX-3D|MEX3|OK/SW-cl.4|RKHD1|RNF193|TINO	mex-3 RNA binding family member D	protein-coding
OVCAR-8.dedup_peak_3161	chr11	66289117	66289802	+	268	NA	promoter-TSS (NM_001300861)	promoter-TSS (NM_001300861)	-316	NM_020470	10897	Hs.446445	NM_020470	ENSG00000174851	YIF1A	54TM|FinGER7|YIF1|YIF1P	Yip1 interacting factor homolog A, membrane trafficking protein	protein-coding
OVCAR-8.dedup_peak_10153	chr2	87076469	87076917	+	268	NA	promoter-TSS (NR_026846)	promoter-TSS (NR_026846)	-280	NR_026846	285074	Hs.424184	NM_001012626	ENSG00000285793	LOC285074	-	anaphase promoting complex subunit 1 pseudogene	pseudo
OVCAR-8.dedup_peak_11928	chr22	21467951	21468751	+	268	NA	intron (NM_001207052, intron 3 of 8)	CpG-18822	1181	NM_001207052	645426	Hs.376511	NM_001207052	ENSG00000206140	TMEM191C	-	transmembrane protein 191C	protein-coding
OVCAR-8.dedup_peak_18964	chr9	124770919	124771772	+	268	NA	promoter-TSS (NM_033334)	promoter-TSS (NM_033334)	-34	NM_001278546	2649	Hs.20131	NM_001489	ENSG00000148200	NR6A1	CT150|GCNF|GCNF1|NR61|RTR|hGCNF|hRTR	nuclear receptor subfamily 6 group A member 1	protein-coding
OVCAR-8.dedup_peak_8799	chr19	11374562	11375220	+	268	NA	exon (NM_175871, exon 1 of 2)	exon (NM_175871, exon 1 of 2)	184	NM_175871	126074	Hs.631619	NM_175871	ENSG00000173928	SWSAP1	C19orf39|SWS1AP1|ZSWIM7AP1	SWIM-type zinc finger 7 associated protein 1	protein-coding
OVCAR-8.dedup_peak_1622	chr1	223707113	223708025	+	267	NA	intron (NM_001146068, intron 1 of 20)	intron (NM_001146068, intron 1 of 20)	-4970	NM_001748	824	Hs.350899	NM_001748	ENSG00000162909	CAPN2	CANP2|CANPL2|CANPml|mCANP	calpain 2	protein-coding
OVCAR-8.dedup_peak_15099	chr6	4135514	4136192	+	267	NA	promoter-TSS (NM_001166010)	promoter-TSS (NM_001166010)	-219	NR_103764	100507506	Hs.665936	NR_103764	ENSG00000234817	LOC100507506	-	uncharacterized LOC100507506	ncRNA
OVCAR-8.dedup_peak_8389	chr18	64063222	64063553	+	267	NA	Intergenic	Intergenic	-40704	NR_033881	284294	Hs.385642	NR_033881	ENSG00000267134	LINC01924	-	long intergenic non-protein coding RNA 1924	ncRNA
OVCAR-8.dedup_peak_8702	chr19	7629408	7629927	+	267	NA	promoter-TSS (NM_020196)	promoter-TSS (NM_020196)	-122	NM_020196	56949	Hs.9822	NM_020196	ENSG00000076924	XAB2	HCNP|HCRN|NTC90|SYF1	XPA binding protein 2	protein-coding
OVCAR-8.dedup_peak_12999	chr3	129626378	129626950	+	267	NA	Intergenic	L1ME1|LINE|L1	-19925	NM_015103	23129	Hs.301685	NM_015103	ENSG00000004399	PLXND1	PLEXD1	plexin D1	protein-coding
OVCAR-8.dedup_peak_8671	chr19	6516126	6516615	+	267	NA	Intergenic	Intergenic	-13522	NM_001289129	10382	Hs.110837	NM_006087	ENSG00000104833	TUBB4A	DYT4|TUBB4|beta-5	tubulin beta 4A class IVa	protein-coding
OVCAR-8.dedup_peak_15003	chr5	181223024	181223779	+	267	NA	promoter-TSS (NR_039781)	promoter-TSS (NR_039781)	120	NM_201627	90933	Hs.441488	NM_033549	ENSG00000146063	TRIM41	RINCK	tripartite motif containing 41	protein-coding
OVCAR-8.dedup_peak_17411	chr7	158818416	158819130	+	267	NA	intron (NM_020728, intron 1 of 21)	intron (NM_020728, intron 1 of 21)	10736	NM_020728	57488	Hs.490795	NM_020728	ENSG00000117868	ESYT2	CHR2SYT|E-Syt2|FAM62B	extended synaptotagmin 2	protein-coding
OVCAR-8.dedup_peak_3291	chr11	73598093	73598705	+	266	NA	promoter-TSS (NM_001286050)	promoter-TSS (NM_001286050)	-287	NM_001286050	23201	Hs.475334	NM_015159	ENSG00000054965	FAM168A	KIAA0280|TCRP1	family with sequence similarity 168 member A	protein-coding
OVCAR-8.dedup_peak_5179	chr14	61755245	61755578	+	266	NA	Intergenic	Intergenic	-4314	NR_144368	105370526	Hs.661638	NR_144368	ENSG00000258667	HIF1A-AS3	-	HIF1A antisense RNA 3	ncRNA
OVCAR-8.dedup_peak_8763	chr19	10333174	10333788	+	266	NA	promoter-TSS (NM_133452)	promoter-TSS (NM_133452)	48	NM_133452	125950	Hs.744952	NM_133452	ENSG00000161847	RAVER1	-	ribonucleoprotein, PTB binding 1	protein-coding
OVCAR-8.dedup_peak_19126	chr9	134164435	134165133	+	266	NA	promoter-TSS (NR_023344)	promoter-TSS (NR_023344)	-220	NR_023344	100151684	Hs.545589	NR_023344	ENSG00000221676	RNU6ATAC	RNU6ATAC1|U6ATAC	RNA, U6atac small nuclear (U12-dependent splicing)	snRNA
OVCAR-8.dedup_peak_1480	chr1	200669409	200670541	+	266	NA	promoter-TSS (NM_001320181)	promoter-TSS (NM_001320181)	23	NM_001349804	83479	Hs.497332	NM_031306	ENSG00000118197	DDX59	OFD5|ZNHIT5	DEAD-box helicase 59	protein-coding
OVCAR-8.dedup_peak_1294	chr1	156114149	156114786	+	266	NA	promoter-TSS (NM_170708)	promoter-TSS (NM_170708)	-203	NM_170708	4000	Hs.594444	NM_005572	ENSG00000160789	LMNA	CDCD1|CDDC|CMD1A|CMT2B1|EMD2|FPL|FPLD|FPLD2|HGPS|IDC|LDP1|LFP|LGMD1B|LMN1|LMNC|LMNL1|MADA|PRO1	lamin A/C	protein-coding
OVCAR-8.dedup_peak_6719	chr16	84013862	84014622	+	266	NA	intron (NM_001080442, intron 8 of 9)	intron (NM_001080442, intron 8 of 9)	27915	NM_001080442	146167		NM_001080442	ENSG00000166558	SLC38A8	FVH2	solute carrier family 38 member 8	protein-coding
OVCAR-8.dedup_peak_756	chr1	84506176	84506758	+	266	NA	promoter-TSS (NM_001310156)	promoter-TSS (NM_001310156)	81	NM_001310156	100505741	Hs.584956	NM_022354	ENSG00000122432	SPATA1	SP-2|SPAP1	spermatogenesis associated 1	protein-coding
OVCAR-8.dedup_peak_19708	chrX	154284528	154285187	+	265	NA	intron (NM_001205201, intron 3 of 4)	MER73|LTR|ERVL	10244	NM_001586	1527	Hs.672606	NM_001586	ENSG00000278057	TEX28	CXorf2|MRX99|TEX28P1|TEX28P2|fTEX	testis expressed 28	protein-coding
OVCAR-8.dedup_peak_8875	chr19	14518271	14518809	+	265	NA	promoter-TSS (NM_001300914)	promoter-TSS (NM_001300914)	-143	NM_006145	3337	Hs.515210	NM_006145	ENSG00000132002	DNAJB1	HSPF1|Hdj1|Hsp40|RSPH16B|Sis1	DnaJ heat shock protein family (Hsp40) member B1	protein-coding
OVCAR-8.dedup_peak_1082	chr1	143728817	143729675	+	265	NA	TTS (NR_004400).5	TTS (NR_004400).5	324	NR_004427	26870		NR_004427	ENSG00000207005	RNU1-2	RNU1C1|RNU1C2|U1C1|U1C21	RNA, U1 small nuclear 2	snRNA
OVCAR-8.dedup_peak_1138	chr1	148038698	148038956	+	265	NA	promoter-TSS (NR_004426)	promoter-TSS (NR_004426)	89	NR_004426	26864		NR_004426	ENSG00000206585	RNVU1-7	RNU1-26P|RNU1-6|RNU1-6P|RNU1-9|RNU1-9P|RNVU1-9|vU1.7|vU1.9	RNA, variant U1 small nuclear 7	snRNA
OVCAR-8.dedup_peak_16329	chr6_GL000254v2_alt	1961225	1961953	+	264	NA	promoter-TSS (NM_002714).2	promoter-TSS (NM_002714).2	-234	NR_072994	5514	Hs.106019	NM_002714	ENSG00000204569	PPP1R10	CAT53|FB19|PNUTS|PP1R10|R111|p99	protein phosphatase 1 regulatory subunit 10	protein-coding
OVCAR-8.dedup_peak_4164	chr12	92145548	92146241	+	264	NA	promoter-TSS (NR_135037)	promoter-TSS (NR_135037)	-48	NM_001731	694	Hs.255935	NM_001731	ENSG00000133639	BTG1	APRO2	BTG anti-proliferation factor 1	protein-coding
OVCAR-8.dedup_peak_8013	chr17_KI270729v1_random	4265	4503	+	264	NA	NA	(TTCCA)n|Simple_repeat|Simple_repeat	NA	NA
OVCAR-8.dedup_peak_3973	chr12	53500604	53501649	+	264	NA	promoter-TSS (NM_134324)	promoter-TSS (NM_134324)	-157	NM_134323	6895	Hs.326	NM_004178	ENSG00000139546	TARBP2	LOQS|TRBP|TRBP1|TRBP2	TARBP2 subunit of RISC loading complex	protein-coding
OVCAR-8.dedup_peak_18063	chr8	121811481	121812063	+	264	NA	Intergenic	Intergenic	-170332	NM_005328	3037	Hs.159226	NM_005328	ENSG00000170961	HAS2	-	hyaluronan synthase 2	protein-coding
OVCAR-8.dedup_peak_7555	chr17	50027451	50028648	+	264	NA	Intergenic	Intergenic	27690	NR_038230	284080	Hs.274864	NR_038230	ENSG00000246640	PICART1	-	p53 inducible cancer associated RNA transcript 1	ncRNA
OVCAR-8.dedup_peak_10405	chr2	121530037	121531629	+	264	NA	promoter-TSS (NR_023343)	promoter-TSS (NR_023343)	-47	NR_023343	100151683	Hs.689638	NR_023343	ENSG00000264229	RNU4ATAC	MOPD1|RFMN|RNU4ATAC1|TALS|U4ATAC	RNA, U4atac small nuclear (U12-dependent splicing)	snRNA
OVCAR-8.dedup_peak_6260	chr16	4351093	4351582	+	264	NA	promoter-TSS (NM_016069).2	promoter-TSS (NM_016069).2	-16	NM_016069	51025	Hs.730693	NM_016069	ENSG00000217930	PAM16	CGI-136|MAGMAS|SMDMDM|TIM16|TIMM16	presequence translocase associated motor 16	protein-coding
OVCAR-8.dedup_peak_14732	chr5	148965541	148966144	+	264	NA	Intergenic	MER102b|DNA|hAT-Charlie	96567	NR_030310	693169		NR_030310	ENSG00000207714	MIR584	MIRN584|hsa-mir-584	microRNA 584	ncRNA
OVCAR-8.dedup_peak_10699	chr2	210170502	210171498	+	263	NA	intron (NM_001307976, intron 1 of 13)	CpG	409	NM_152519	151050	Hs.282260	NM_152519	ENSG00000144445	KANSL1L	C2orf67|MSL1v2	KAT8 regulatory NSL complex subunit 1 like	protein-coding
OVCAR-8.dedup_peak_17818	chr8	69834618	69835180	+	263	NA	promoter-TSS (NM_030958)	promoter-TSS (NM_030958)	79	NM_030958	81796	Hs.152460	NM_030958	ENSG00000137571	SLCO5A1	OATP-J|OATP-RP4|OATP5A1|OATPJ|OATPRP4|SLC21A15	solute carrier organic anion transporter family member 5A1	protein-coding
OVCAR-8.dedup_peak_16062	chr6_GL000250v2_alt	2046794	2047294	+	263	NA	promoter-TSS (NM_014641).8	promoter-TSS (NM_014641).8	-259	NM_014641	9656	Hs.653495	NM_014641	ENSG00000137337	MDC1	NFBD1	mediator of DNA damage checkpoint 1	protein-coding
OVCAR-8.dedup_peak_15285	chr6	26123505	26124514	+	263	NA	promoter-TSS (NM_003526)	promoter-TSS (NM_003526)	-105	NM_003526	8347	Hs.658713	NM_003526	ENSG00000180596	HIST1H2BC	H2B.1|H2B/l|H2BFL|dJ221C16.3	histone cluster 1 H2B family member c	protein-coding
OVCAR-8.dedup_peak_15572	chr6	44246798	44247443	+	263	NA	promoter-TSS (NM_007355)	promoter-TSS (NM_007355)	19	NM_007355	3326	Hs.509736	NM_007355	ENSG00000096384	HSP90AB1	D6S182|HSP84|HSP90B|HSPC2|HSPCB	heat shock protein 90 alpha family class B member 1	protein-coding
OVCAR-8.dedup_peak_11278	chr20	44210460	44211158	+	263	NA	promoter-TSS (NR_038339)	promoter-TSS (NR_038339)	-38	NM_016470	51526	Hs.75798	NM_016470	ENSG00000132823	OSER1	C20orf111|HSPC207|Osr1|Perit1|dJ1183I21.1	oxidative stress responsive serine rich 1	protein-coding
OVCAR-8.dedup_peak_3162	chr11	66312159	66313057	+	263	NA	Intergenic	CpG	4436	NM_020404	57124	Hs.195727	NM_020404	ENSG00000174807	CD248	CD164L1|TEM1	CD248 molecule	protein-coding
OVCAR-8.dedup_peak_10151	chr2	86719879	86720259	+	263	NA	promoter-TSS (NM_022780)	promoter-TSS (NM_022780)	-222	NM_022780	64795	Hs.75277	NM_022780	ENSG00000153561	RMND5A	CTLH|GID2|GID2A|RMD5|p44CTLH	required for meiotic nuclear division 5 homolog A	protein-coding
OVCAR-8.dedup_peak_7004	chr17	4967099	4968024	+	263	NA	TTS (NM_015099)	TTS (NM_015099)	256	NM_004890	9552	Hs.90436	NM_004890	ENSG00000091640	SPAG7	ACRP|FSA-1	sperm associated antigen 7	protein-coding
OVCAR-8.dedup_peak_279	chr1	24266439	24266983	+	263	NA	Intergenic	Intergenic	-52646	NM_198174	57822	Hs.657920	NM_021180	ENSG00000158055	GRHL3	SOM|TFCP2L4|VWS2	grainyhead like transcription factor 3	protein-coding
OVCAR-8.dedup_peak_9391	chr19	47274150	47274937	+	263	NA	promoter-TSS (NM_178511)	promoter-TSS (NM_178511)	120	NR_037675	255783	Hs.128690	NM_178511	ENSG00000257704	INAFM1	PRR24	InaF motif containing 1	protein-coding
OVCAR-8.dedup_peak_4908	chr14	20454557	20455348	+	262	NA	promoter-TSS (NM_080648)	promoter-TSS (NM_080648)	-140	NM_017807	55644	Hs.525196	NM_017807	ENSG00000092094	OSGEP	GAMOS3|GCPL1|KAE1|OSGEP1|PRSMG1|TCS3	O-sialoglycoprotein endopeptidase	protein-coding
OVCAR-8.dedup_peak_774	chr1	85583798	85584578	+	262	NA	TTS (NM_001554)	TTS (NM_001554)	3427	NM_001554	3491	Hs.8867	NM_001554	ENSG00000142871	CCN1	CYR61|GIG1|IGFBP10	cellular communication network factor 1	protein-coding
OVCAR-8.dedup_peak_12140	chr22	40951079	40951953	+	262	NA	intron (NM_014248, intron 1 of 4)	CpG	138	NM_014248	9978	Hs.474949	NM_014248	ENSG00000100387	RBX1	BA554C12.1|RNF75|ROC1	ring-box 1	protein-coding
OVCAR-8.dedup_peak_11053	chr20	13167212	13167454	+	262	NA	3' UTR (NM_018327, exon 12 of 12)	3' UTR (NM_018327, exon 12 of 12)	-53941	NM_080826	140862	Hs.559353	NM_080826	ENSG00000101230	ISM1	C20orf82|ISM|Isthmin|bA149I18.1|dJ1077I2.1	isthmin 1	protein-coding
OVCAR-8.dedup_peak_17732	chr8	48284029	48284471	+	262	NA	Intergenic	Intergenic	-267317	NR_105002	101929268	Hs.683934	NR_105002	ENSG00000253608	LOC101929268	-	uncharacterized LOC101929268	ncRNA
OVCAR-8.dedup_peak_13556	chr4	49109533	49109955	+	262	NA	Intergenic	(CATTC)n|Satellite|Satellite	123102	NM_001286791	80157	Hs.479703	NM_025087	ENSG00000109182	CWH43	CWH43-C|PGAP2IP	cell wall biogenesis 43 C-terminal homolog	protein-coding
OVCAR-8.dedup_peak_16773	chr7	25124968	25125723	+	262	NA	promoter-TSS (NM_018947)	promoter-TSS (NM_018947)	16	NM_018947	54205	Hs.437060	NM_018947	ENSG00000172115	CYCS	CYC|HCS|THC4	cytochrome c, somatic	protein-coding
OVCAR-8.dedup_peak_117	chr1	6784545	6785451	+	262	NA	promoter-TSS (NR_149049)	promoter-TSS (NR_149049)	-18	NR_149049	110841581		NR_149049		CAMTA1-DT	lncCAMTA1	CAMTA1 divergent transcript	ncRNA
OVCAR-8.dedup_peak_17055	chr7	100335860	100336430	+	262	NA	promoter-TSS (NR_036569)	promoter-TSS (NR_036569)	66	NR_103720	101735302	Hs.521075	NR_103720	ENSG00000242294	STAG3L5P	-	stromal antigen 3-like 5 pseudogene	pseudo
OVCAR-8.dedup_peak_14828	chr5	168579255	168579904	+	262	NA	promoter-TSS (NM_024594)	promoter-TSS (NM_024594)	-211	NM_024594	79646	Hs.388400	NM_024594	ENSG00000120137	PANK3	-	pantothenate kinase 3	protein-coding
OVCAR-8.dedup_peak_1432	chr1	181022833	181023295	+	261	NA	promoter-TSS (NM_001286210)	promoter-TSS (NM_001286210)	57	NM_001286210	10228	Hs.518417	NM_005819	ENSG00000135823	STX6	-	syntaxin 6	protein-coding
OVCAR-8.dedup_peak_18918	chr9	120868365	120869198	+	261	NA	TTS (NM_001286843)	TTS (NM_001286843)	130	NM_001286842	26147	Hs.460124	NM_015651	ENSG00000119403	PHF19	MTF2L1|PCL3|TDRD19B	PHD finger protein 19	protein-coding
OVCAR-8.dedup_peak_14275	chr5	49656881	49657223	+	261	NA	Intergenic	(TCCAT)n|Simple_repeat|Simple_repeat	784236	NM_198449	133418	Hs.561411	NM_198449	ENSG00000170571	EMB	GP70	embigin	protein-coding
OVCAR-8.dedup_peak_6777	chr16	87950813	87951529	+	261	NA	promoter-TSS (NM_079837)	promoter-TSS (NM_079837)	-263	NM_001173540	54971	Hs.461705	NM_017869	ENSG00000172530	BANP	BEND1|SMAR1|SMARBP1	BTG3 associated nuclear protein	protein-coding
OVCAR-8.dedup_peak_14276	chr5	49657602	49657903	+	261	NA	Intergenic	(TCCAT)n|Simple_repeat|Simple_repeat	783536	NM_198449	133418	Hs.561411	NM_198449	ENSG00000170571	EMB	GP70	embigin	protein-coding
OVCAR-8.dedup_peak_7637	chr17	58992659	58993084	+	261	NA	intron (NM_001005207, intron 24 of 24)	MER21C|LTR|ERVL	114009	NM_001353082	4591	Hs.579079	NM_015294	ENSG00000108395	TRIM37	MUL|POB1|TEF3	tripartite motif containing 37	protein-coding
OVCAR-8.dedup_peak_19711	chrX	154378665	154379380	+	261	NA	promoter-TSS (NM_000117)	promoter-TSS (NM_000117)	-215	NM_000117	2010	Hs.522823	NM_000117	ENSG00000102119	EMD	EDMD|LEMD5|STA	emerin	protein-coding
OVCAR-8.dedup_peak_9086	chr19	35644330	35644702	+	260	NA	intron (NM_014209, intron 6 of 6)	CpG-14290	2771	NM_001304549	2116	Hs.194061	NM_014209	ENSG00000105672	ETV2	ER71|ETSRP71	ETS variant 2	protein-coding
OVCAR-8.dedup_peak_15384	chr6	30571215	30571749	+	260	NA	promoter-TSS (NM_001090)	promoter-TSS (NM_001090)	40	NM_001025091	23	Hs.655285	NM_001090	ENSG00000204574	ABCF1	ABC27|ABC50	ATP binding cassette subfamily F member 1	protein-coding
OVCAR-8.dedup_peak_5033	chr14	35826109	35826497	+	260	NA	promoter-TSS (NM_032352)	promoter-TSS (NM_032352)	-35	NM_032352	84312	Hs.525299	NM_032352	ENSG00000100916	BRMS1L	BRMS1	BRMS1 like transcriptional repressor	protein-coding
OVCAR-8.dedup_peak_8766	chr19	10403488	10404373	+	260	NA	promoter-TSS (NR_031592)	promoter-TSS (NR_031592)	-388	NM_007065	11140	Hs.160958	NM_007065	ENSG00000105401	CDC37	P50CDC37	cell division cycle 37	protein-coding
OVCAR-8.dedup_peak_8554	chr19	2096274	2096972	+	260	NA	promoter-TSS (NM_001039846)	promoter-TSS (NM_001039846)	-292	NM_001039846	113177	Hs.424049	NM_052878	ENSG00000099840	IZUMO4	C19orf36|IMAGE:4215339	IZUMO family member 4	protein-coding
OVCAR-8.dedup_peak_1172	chr1	149636371	149637172	+	260	NA	intron (NR_111950, intron 1 of 8)	U1|snRNA|snRNA	29759	NR_111953	57234	Hs.456578	NR_046135	ENSG00000277147	LINC00869	FAM91A2	long intergenic non-protein coding RNA 869	ncRNA
OVCAR-8.dedup_peak_281	chr1	24416946	24417354	+	260	NA	intron (NM_001322855, intron 2 of 12)	intron (NM_001322855, intron 2 of 12)	1125	NM_001322857	57185	Hs.523442	NM_020448	ENSG00000001461	NIPAL3	DJ462O23.2|NPAL3	NIPA like domain containing 3	protein-coding
OVCAR-8.dedup_peak_14787	chr5	154754899	154755349	+	260	NA	promoter-TSS (NM_001367718)	promoter-TSS (NM_001367718)	-253	NM_033551	23367	Hs.292078	NM_015315	ENSG00000155506	LARP1	LARP	La ribonucleoprotein domain family member 1	protein-coding
OVCAR-8.dedup_peak_15430	chr6	32128223	32128509	+	260	NA	promoter-TSS (NM_004381).2	promoter-TSS (NM_004381).2	-120	NM_004381	1388	Hs.42853	NM_004381	ENSG00000213676	ATF6B	CREB-RP|CREBL1|G13	activating transcription factor 6 beta	protein-coding
OVCAR-8.dedup_peak_6928	chr17	1516583	1516950	+	260	NA	promoter-TSS (NR_028514)	promoter-TSS (NR_028514)	-153	NR_028514	100306951	Hs.633815	NR_028514	ENSG00000236618	PITPNA-AS1	-	PITPNA antisense RNA 1	ncRNA
OVCAR-8.dedup_peak_689	chr1	66924807	66925595	+	260	NA	promoter-TSS (NM_207014)	promoter-TSS (NM_207014)	211	NM_001077703	57708	Hs.605432	NM_020948	ENSG00000198160	MIER1	ER1|MI-ER1	MIER1 transcriptional regulator	protein-coding
OVCAR-8.dedup_peak_16487	chr6_GL000256v2_alt	1871962	1872506	+	260	NA	promoter-TSS (NM_001025091).2	promoter-TSS (NM_001025091).2	35	NM_001025091	23	Hs.655285	NM_001090	ENSG00000204574	ABCF1	ABC27|ABC50	ATP binding cassette subfamily F member 1	protein-coding
OVCAR-8.dedup_peak_977	chr1	113812176	113812643	+	260	NA	promoter-TSS (NM_018364)	promoter-TSS (NM_018364)	67	NM_018364	54665	Hs.486285	NM_018364	ENSG00000081019	RSBN1	KDM9|ROSBIN	round spermatid basic protein 1	protein-coding
OVCAR-8.dedup_peak_2435	chr10	99620460	99621518	+	260	NA	promoter-TSS (NM_031212)	promoter-TSS (NM_031212)	-550	NM_031212	81894	Hs.403790	NM_031212	ENSG00000155287	SLC25A28	MFRN2|MRS3/4|MRS4L|NPD016	solute carrier family 25 member 28	protein-coding
OVCAR-8.dedup_peak_10959	chr2	241701306	241702776	+	260	NA	promoter-TSS (NM_001330162)	promoter-TSS (NM_001330162)	2	NM_001330162	84289	Hs.529172	NM_032329	ENSG00000168395	ING5	p28ING5	inhibitor of growth family member 5	protein-coding
OVCAR-8.dedup_peak_360	chr1	28259228	28259710	+	260	NA	promoter-TSS (NM_031459)	promoter-TSS (NM_031459)	-49	NM_031459	83667	Hs.469543	NM_031459	ENSG00000130766	SESN2	HI95|SES2|SEST2	sestrin 2	protein-coding
OVCAR-8.dedup_peak_18146	chr8	127969446	127970415	+	260	NA	intron (NR_003367, intron 3 of 8)	intron (NR_003367, intron 3 of 8)	9297	NR_031610	100302161		NR_031610	ENSG00000221771	MIR1205	MIRN1205|hsa-mir-1205	microRNA 1205	ncRNA
OVCAR-8.dedup_peak_19234	chr9	137721055	137721352	+	259	NA	intron (NM_001354263, intron 3 of 26)	intron (NM_001354263, intron 3 of 26)	67203	NR_147508	651337	Hs.603195	NR_147508	ENSG00000255585	LOC651337	-	uncharacterized LOC651337	ncRNA
OVCAR-8.dedup_peak_9425	chr19	48619173	48619599	+	259	NA	promoter-TSS (NM_001204159)	promoter-TSS (NM_001204159)	95	NM_001243876	56848	Hs.528006	NM_020126	ENSG00000063176	SPHK2	SK 2|SK-2|SPK 2|SPK-2	sphingosine kinase 2	protein-coding
OVCAR-8.dedup_peak_16248	chr6_GL000252v2_alt	4561124	4561768	+	259	NA	promoter-TSS (NM_005453).2	promoter-TSS (NM_005453).2	12	NM_001145338	9278	Hs.206770	NM_005453	ENSG00000236104	ZBTB22	BING1|ZBTB22A|ZNF297|ZNF297A|fru|fruitless	zinc finger and BTB domain containing 22	protein-coding
OVCAR-8.dedup_peak_12146	chr22	41381273	41381930	+	259	NA	promoter-TSS (NM_003216)	promoter-TSS (NM_003216)	-341	NM_003216	7008	Hs.181159	NM_003216	ENSG00000167074	TEF	-	TEF transcription factor, PAR bZIP family member	protein-coding
OVCAR-8.dedup_peak_13405	chr4	3074052	3074699	+	259	NA	promoter-TSS (NM_002111)	promoter-TSS (NM_002111)	139	NR_045414	100750326	Hs.575112	NR_045414		HTT-AS	HTT-AS1|HTTAS	HTT antisense RNA	ncRNA
OVCAR-8.dedup_peak_16108	chr6_GL000251v2_alt	2096901	2097629	+	258	NA	promoter-TSS (NM_002714).4	promoter-TSS (NM_002714).4	-234	NR_072994	5514	Hs.106019	NM_002714	ENSG00000204569	PPP1R10	CAT53|FB19|PNUTS|PP1R10|R111|p99	protein phosphatase 1 regulatory subunit 10	protein-coding
OVCAR-8.dedup_peak_6220	chr16	2911713	2912011	+	258	NA	promoter-TSS (NM_001308068)	promoter-TSS (NM_001308068)	-117	NM_020912	84256	Hs.655321	NM_020912	ENSG00000059122	FLYWCH1	-	FLYWCH-type zinc finger 1	protein-coding
OVCAR-8.dedup_peak_3883	chr12	46372675	46373004	+	258	NA	promoter-TSS (NM_018976)	promoter-TSS (NM_018976)	-66	NM_018976	54407	Hs.221847	NM_018976	ENSG00000134294	SLC38A2	ATA2|PRO1068|SAT2|SNAT2	solute carrier family 38 member 2	protein-coding
OVCAR-8.dedup_peak_7805	chr17	75589140	75589652	+	258	NA	exon (NM_001309242, exon 1 of 63)	exon (NM_001309242, exon 1 of 63)	1338	NM_001309242	80022	Hs.390817	NM_001080847	ENSG00000266714	MYO15B	MYO15BP	myosin XVB	protein-coding
OVCAR-8.dedup_peak_19743	chrY	323470	323884	+	258	NA	Intergenic	Intergenic	4532	NR_027231	283981	Hs.575741	NR_027231		LINC00685	CXYorf10|NCRNA00107|PPP2R3B-AS1	long intergenic non-protein coding RNA 685	ncRNA
OVCAR-8.dedup_peak_4781	chr13	99980622	99981826	+	258	NA	promoter-TSS (NM_007129)	promoter-TSS (NM_007129)	-560	NM_007129	7546	Hs.653700	NM_007129	ENSG00000043355	ZIC2	HPE5	Zic family member 2	protein-coding
OVCAR-8.dedup_peak_7501	chr17	46579322	46580114	+	258	NA	promoter-TSS (NM_001288812)	promoter-TSS (NM_001288812)	4	NM_016632	51326	Hs.559259	NM_016632	ENSG00000185829	ARL17A	ARF1P2|ARL17P1	ADP ribosylation factor like GTPase 17A	protein-coding
OVCAR-8.dedup_peak_5056	chr14	44961835	44962294	+	258	NA	promoter-TSS (NM_001308112)	promoter-TSS (NM_001308112)	-117	NM_017658	54813	Hs.550906	NM_017658	ENSG00000179454	KLHL28	BTBD5	kelch like family member 28	protein-coding
OVCAR-8.dedup_peak_14640	chr5	134370966	134371551	+	258	NA	promoter-TSS (NM_003337)	promoter-TSS (NM_003337)	-211	NM_001300853	51265	Hs.719926	NM_016508	ENSG00000006837	CDKL3	NKIAMRE	cyclin dependent kinase like 3	protein-coding
OVCAR-8.dedup_peak_9380	chr19	47113079	47113468	+	258	NA	intron (NM_015168, intron 1 of 14)	(GAGGCG)n|Simple_repeat|Simple_repeat	503	NM_015168	23211	Hs.104661	NM_015168	ENSG00000130749	ZC3H4	C19orf7	zinc finger CCCH-type containing 4	protein-coding
OVCAR-8.dedup_peak_7665	chr17	60391769	60392655	+	258	NA	promoter-TSS (NM_032582)	promoter-TSS (NM_032582)	-79	NM_032582	84669	Hs.132868	NM_032582	ENSG00000170832	USP32	NY-REN-60|USP10	ubiquitin specific peptidase 32	protein-coding
OVCAR-8.dedup_peak_18044	chr8	118332490	118333098	+	258	NA	intron (NM_001101676, intron 4 of 4)	intron (NM_001101676, intron 4 of 4)	-220975	NM_000127	2131	Hs.492618	NM_000127	ENSG00000182197	EXT1	EXT|LGCR|LGS|TRPS2|TTV	exostosin glycosyltransferase 1	protein-coding
OVCAR-8.dedup_peak_642	chr1	58783843	58784454	+	257	NA	promoter-TSS (NM_002228)	promoter-TSS (NM_002228)	-101	NM_002228	3725	Hs.696684	NM_002228	ENSG00000177606	JUN	AP-1|AP1|c-Jun|p39	Jun proto-oncogene, AP-1 transcription factor subunit	protein-coding
OVCAR-8.dedup_peak_7463	chr17	44557081	44557503	+	257	NA	promoter-TSS (NM_001466)	promoter-TSS (NM_001466)	-192	NM_001466	2535	Hs.142912	NM_001466	ENSG00000180340	FZD2	Fz2|OMOD2|fz-2|fzE2|hFz2	frizzled class receptor 2	protein-coding
OVCAR-8.dedup_peak_8072	chr17_KI270861v1_alt	147103	147395	+	257	NA	promoter-TSS (NR_028505).2	promoter-TSS (NR_028505).2	698	NM_152348	124997	Hs.234572	NM_152348	ENSG00000167716	WDR81	CAMRQ2|HYC3|PPP1R166|SORF-2	WD repeat domain 81	protein-coding
OVCAR-8.dedup_peak_11366	chr20	50731009	50731655	+	257	NA	promoter-TSS (NM_032521)	promoter-TSS (NM_032521)	-248	NM_032521	84612	Hs.589848	NM_032521	ENSG00000124171	PARD6B	PAR6B	par-6 family cell polarity regulator beta	protein-coding
OVCAR-8.dedup_peak_9193	chr19	39411908	39412626	+	257	NA	promoter-TSS (NM_001351693)	promoter-TSS (NM_001351693)	-402	NM_022835	64857	Hs.631574	NM_022835	ENSG00000090924	PLEKHG2	ARHGEF42|CLG|CTB-60E11.4|LDAMD	pleckstrin homology and RhoGEF domain containing G2	protein-coding
OVCAR-8.dedup_peak_13548	chr4	49092721	49092948	+	257	NA	Intergenic	(CATTC)n|Satellite|Satellite	106192	NM_001286791	80157	Hs.479703	NM_025087	ENSG00000109182	CWH43	CWH43-C|PGAP2IP	cell wall biogenesis 43 C-terminal homolog	protein-coding
OVCAR-8.dedup_peak_4992	chr14	31026364	31027032	+	257	NA	promoter-TSS (NM_014574)	promoter-TSS (NM_014574)	55	NM_001254728	11154	Hs.293411	NM_007077	ENSG00000100478	AP4S1	AP47B|CLA20|CLAPS4|CPSQ6|SPG52	adaptor related protein complex 4 subunit sigma 1	protein-coding
OVCAR-8.dedup_peak_9107	chr19	36139608	36140164	+	257	NA	promoter-TSS (NM_001302632)	promoter-TSS (NM_001302632)	-180	NM_001749	826	Hs.515371	NM_001749	ENSG00000126247	CAPNS1	CALPAIN4|CANP|CANPS|CAPN4|CDPS|CSS1	calpain small subunit 1	protein-coding
OVCAR-8.dedup_peak_6258	chr16	4307571	4308100	+	256	NA	Intergenic	CpG	-6926	NM_001318918	84662	Hs.592087	NM_032575	ENSG00000126603	GLIS2	NKL|NPHP7	GLIS family zinc finger 2	protein-coding
OVCAR-8.dedup_peak_43	chr1	1264777	1265256	+	256	NA	intron (NM_194315, intron 2 of 7)	intron (NM_194315, intron 2 of 7)	8838	NM_194315	118424	Hs.191987	NM_058167	ENSG00000160087	UBE2J2	NCUBE-2|NCUBE2|PRO2121	ubiquitin conjugating enzyme E2 J2	protein-coding
OVCAR-8.dedup_peak_7400	chr17	42998084	42998561	+	256	NA	promoter-TSS (NR_146327)	promoter-TSS (NR_146327)	49	NM_001349921	6155	Hs.514196	NM_000988	ENSG00000131469	RPL27	DBA16|L27	ribosomal protein L27	protein-coding
OVCAR-8.dedup_peak_4692	chr13	52652314	52652976	+	256	NA	promoter-TSS (NM_006704)	promoter-TSS (NM_006704)	-191	NM_006704	10910	Hs.281902	NM_006704	ENSG00000165416	SUGT1	SGT1	SGT1 homolog, MIS12 kinetochore complex assembly cochaperone	protein-coding
OVCAR-8.dedup_peak_17913	chr8	93916654	93917013	+	256	NA	promoter-TSS (NM_001161780)	promoter-TSS (NM_001161780)	-90	NM_018444	54704	Hs.22265	NM_018444	ENSG00000164951	PDP1	PDH|PDP|PDPC|PPM2A|PPM2C	pyruvate dehyrogenase phosphatase catalytic subunit 1	protein-coding
OVCAR-8.dedup_peak_9417	chr19	48363878	48364336	+	256	NA	promoter-TSS (NM_012451)	promoter-TSS (NM_012451)	-167	NM_018273	55260	Hs.351335	NM_018273	ENSG00000161558	TMEM143	-	transmembrane protein 143	protein-coding
OVCAR-8.dedup_peak_11580	chr21	8217531	8218580	+	256	NA	non-coding (NR_146144, exon 1 of 1)	non-coding (NR_146144, exon 1 of 1)	4167	NR_003287	100008589		NR_003287		RNA28SN5	RN28S1|RNA28S5	RNA, 28S ribosomal N5	rRNA
OVCAR-8.dedup_peak_17101	chr7	102688351	102689050	+	256	NA	intron (NR_146066, intron 7 of 11)	intron (NR_146066, intron 7 of 11)	-16965	NM_032959	246721	Hs.610255	NM_032958	ENSG00000267645	POLR2J2	HRPB11B|POLR2J3|RPB11b1|RPB11b2	RNA polymerase II subunit J2	protein-coding
OVCAR-8.dedup_peak_16234	chr6_GL000252v2_alt	3369587	3369876	+	256	NA	promoter-TSS (NM_004381).4	promoter-TSS (NM_004381).4	-121	NM_001136153	1388	Hs.42853	NM_004381	ENSG00000213676	ATF6B	CREB-RP|CREBL1|G13	activating transcription factor 6 beta	protein-coding
OVCAR-8.dedup_peak_6936	chr17	1715264	1715545	+	256	NA	intron (NR_028504, intron 1 of 3)	intron (NR_028504, intron 1 of 3)	868	NR_028503	84981	Hs.597755	NM_032895	ENSG00000186594	MIR22HG	C17orf91	MIR22 host gene	ncRNA
OVCAR-8.dedup_peak_14522	chr5	95961302	95962110	+	256	NA	promoter-TSS (NR_130776)	promoter-TSS (NR_130776)	145	NM_012081	22936	Hs.192221	NM_012081	ENSG00000118985	ELL2	MRCCAT1	elongation factor for RNA polymerase II 2	protein-coding
OVCAR-8.dedup_peak_8677	chr19	6737237	6738168	+	256	NA	promoter-TSS (NM_001080452)	promoter-TSS (NM_001080452)	-80	NM_001080452	56927	Hs.167641	NM_020171	ENSG00000125734	GPR108	LUSTR2	G protein-coupled receptor 108	protein-coding
OVCAR-8.dedup_peak_4828	chr13	110705754	110706502	+	256	NA	promoter-TSS (NM_001352253)	promoter-TSS (NM_001352253)	-12	NR_147942	79587	Hs.508725	NM_024537	ENSG00000134905	CARS2	COXPD27|cysRS	cysteinyl-tRNA synthetase 2, mitochondrial	protein-coding
OVCAR-8.dedup_peak_12273	chr22_KI270733v1_random	133869	134909	+	256	NA	non-coding (NR_046235, exon 1 of 1).2	non-coding (NR_046235, exon 1 of 1).2	4185	NR_146148	109864282		NR_146148		RNA28SN2	-	RNA, 28S ribosomal N2	rRNA
OVCAR-8.dedup_peak_5473	chr14	105300982	105301603	+	256	NA	promoter-TSS (NM_001519)	promoter-TSS (NM_001519)	-291	NM_001242790	2972	Hs.424484	NM_001519	ENSG00000185024	BRF1	BRF|BRF-1|CFDS|GTF3B|HEL-S-76p|TAF3B2|TAF3C|TAFIII90|TF3B90|TFIIIB90|hBRF	BRF1 RNA polymerase III transcription initiation factor subunit	protein-coding
OVCAR-8.dedup_peak_3298	chr11	73982751	73983763	+	255	NA	promoter-TSS (NM_003355)	promoter-TSS (NM_003355)	-413	NM_003355	7351	Hs.80658	NM_003355	ENSG00000175567	UCP2	BMIQ4|SLC25A8|UCPH	uncoupling protein 2	protein-coding
OVCAR-8.dedup_peak_11025	chr20	5126609	5127059	+	255	NA	promoter-TSS (NM_002592)	promoter-TSS (NM_002592)	-174	NM_003818	8760	Hs.126857	NM_003818	ENSG00000101290	CDS2	-	CDP-diacylglycerol synthase 2	protein-coding
OVCAR-8.dedup_peak_19128	chr9	134182807	134183192	+	255	NA	Intergenic	(TG)n|Simple_repeat|Simple_repeat	-18435	NR_023344	100151684	Hs.545589	NR_023344	ENSG00000221676	RNU6ATAC	RNU6ATAC1|U6ATAC	RNA, U6atac small nuclear (U12-dependent splicing)	snRNA
OVCAR-8.dedup_peak_7760	chr17	68457183	68458002	+	255	NA	promoter-TSS (NR_135471)	promoter-TSS (NR_135471)	-68	NR_135471	55062	Hs.463964	NM_017983	ENSG00000070540	WIPI1	ATG18|ATG18A|WIPI49	WD repeat domain, phosphoinositide interacting 1	protein-coding
OVCAR-8.dedup_peak_13790	chr4	112636727	112637581	+	255	NA	promoter-TSS (NM_015454)	promoter-TSS (NM_015454)	11	NM_001370976
OVCAR-8.dedup_peak_6603	chr16	67183529	67184168	+	255	NA	TTS (NM_178516)	TTS (NM_178516)	115	NM_001369686	653319	Hs.651201	NM_001040715	ENSG00000196123	KIAA0895L	-	KIAA0895 like	protein-coding
OVCAR-8.dedup_peak_12398	chr3	12507995	12508843	+	255	NA	intron (NM_025265, intron 6 of 11)	intron (NM_025265, intron 6 of 11)	23890	NM_001321279	80746	Hs.335550	NM_025265	ENSG00000154743	TSEN2	PCH2B|SEN2|SEN2L	tRNA splicing endonuclease subunit 2	protein-coding
OVCAR-8.dedup_peak_11864	chr22	15784786	15785517	+	255	NA	intron (NR_122113, intron 1 of 7)	CpG	197	NR_122113	503637	Hs.744284	NR_122113	ENSG00000206195	DUXAP8	-	double homeobox A pseudogene 8	pseudo
OVCAR-8.dedup_peak_4356	chr12	120230574	120230934	+	255	NA	intron (NM_002859, intron 1 of 10)	intron (NM_002859, intron 1 of 10)	19409	NM_025157	5829	Hs.446336	NM_002859	ENSG00000089159	PXN	-	paxillin	protein-coding
OVCAR-8.dedup_peak_19681	chrX	149938847	149940636	+	255	NA	intron (NR_027456, intron 1 of 11)	intron (NR_027456, intron 1 of 11)	1193	NR_027456	100272228	Hs.496916	NR_027456	ENSG00000235703	LINC00894	-	long intergenic non-protein coding RNA 894	ncRNA
OVCAR-8.dedup_peak_19705	chrX	154172470	154173171	+	255	NA	Intergenic	MER73|LTR|ERVL	-9776	NM_000513	2652	Hs.247787	NM_000513	ENSG00000268221	OPN1MW	CBBM|CBD|COD5|GCP|GOP|OPN1MW1	opsin 1, medium wave sensitive	protein-coding
OVCAR-8.dedup_peak_16581	chr7	1198940	1199281	+	255	NA	Intergenic	AluSg|SINE|Alu	-33762	NM_001080461	340260		NM_001080461	ENSG00000164853	UNCX	UNCX4.1	UNC homeobox	protein-coding
OVCAR-8.dedup_peak_7030	chr17	7251794	7252846	+	255	NA	promoter-TSS (NM_015343)	promoter-TSS (NM_015343)	-106	NR_145515	23587	Hs.417029	NM_015362	ENSG00000170291	ELP5	C17orf81|DERP6|HSPC002|MST071|MSTP071	elongator acetyltransferase complex subunit 5	protein-coding
OVCAR-8.dedup_peak_12293	chr22_KI270737v1_random	25809	26178	+	254	NA	NA	(TCCAT)n|Simple_repeat|Simple_repeat	NA	NA
OVCAR-8.dedup_peak_16148	chr6_GL000251v2_alt	3566561	3566843	+	254	NA	promoter-TSS (NM_001136153).2	promoter-TSS (NM_001136153).2	-125	NM_001136153	1388	Hs.42853	NM_004381	ENSG00000213676	ATF6B	CREB-RP|CREBL1|G13	activating transcription factor 6 beta	protein-coding
OVCAR-8.dedup_peak_11868	chr22	16352666	16352988	+	254	NA	Intergenic	(GGAAT)n|Simple_repeat|Simple_repeat	239983	NM_014406	150160	Hs.128342	NM_014406	ENSG00000198445	CCT8L2	CESK1	chaperonin containing TCP1 subunit 8 like 2	protein-coding
OVCAR-8.dedup_peak_17968	chr8	100722000	100722618	+	254	NA	promoter-TSS (NM_002568)	promoter-TSS (NM_002568)	-221	NM_002568	26986	Hs.387804	NM_002568	ENSG00000070756	PABPC1	PAB1|PABP|PABP1|PABPC2|PABPL1	poly(A) binding protein cytoplasmic 1	protein-coding
OVCAR-8.dedup_peak_12535	chr3	39152744	39153034	+	254	NA	intron (NM_001320560, intron 1 of 4)	(TCCC)n|Simple_repeat|Simple_repeat	702	NM_033027	64651	Hs.370950	NM_033027	ENSG00000144655	CSRNP1	AXUD1|CSRNP-1|FAM130B|TAIP-3|URAX1	cysteine and serine rich nuclear protein 1	protein-coding
OVCAR-8.dedup_peak_8592	chr19	3450839	3451287	+	254	NA	intron (NM_001245002, intron 7 of 10)	intron (NM_001245002, intron 7 of 10)	29462	NM_001136503	284422	Hs.130714	NM_001136503	ENSG00000095932	SMIM24	C19orf77|HSPC323|MARDI	small integral membrane protein 24	protein-coding
OVCAR-8.dedup_peak_15174	chr6	12010916	12011684	+	254	NA	Intergenic	Intergenic	-1012	NM_002114	3096	Hs.567284	NM_002114	ENSG00000095951	HIVEP1	CIRIP|CRYBP1|GAAP|MBP-1|PRDII-BF1|Schnurri-1|ZAS1|ZNF40|ZNF40A	human immunodeficiency virus type I enhancer binding protein 1	protein-coding
OVCAR-8.dedup_peak_1452	chr1	185156976	185157575	+	254	NA	promoter-TSS (NM_001202423)	promoter-TSS (NM_001202423)	108	NM_017673	54823	Hs.134183	NM_017673	ENSG00000116668	SWT1	C1orf26|HsSwt1	SWT1 RNA endoribonuclease homolog	protein-coding
OVCAR-8.dedup_peak_7945	chr17	82458100	82458825	+	253	NA	promoter-TSS (NM_001083608)	promoter-TSS (NM_001083608)	-202	NM_031968	26502	Hs.256526	NM_012336	ENSG00000141562	NARF	IOP2	nuclear prelamin A recognition factor	protein-coding
OVCAR-8.dedup_peak_13069	chr3	141367242	141367724	+	253	NA	intron (NM_001080412, intron 1 of 7)	L3|LINE|CR1	-18942	NM_001350099	253461	Hs.518301	NM_152535	ENSG00000177311	ZBTB38	CIBZ|PPP1R171|ZNF921	zinc finger and BTB domain containing 38	protein-coding
OVCAR-8.dedup_peak_5379	chr14	95534565	95535096	+	253	NA	promoter-TSS (NR_001459)	promoter-TSS (NR_001459)	42	NR_003138	283596	Hs.448753	NR_001459		SNHG10	C14orf62|LINC00063|NCRNA00063	small nucleolar RNA host gene 10	ncRNA
OVCAR-8.dedup_peak_8529	chr19	1490290	1491171	+	253	NA	promoter-TSS (NM_138393)	promoter-TSS (NM_138393)	-280	NM_017573	54760	Hs.46884	NM_017573	ENSG00000115257	PCSK4	PC4|SPC5	proprotein convertase subtilisin/kexin type 4	protein-coding
OVCAR-8.dedup_peak_7450	chr17	44138169	44138520	+	253	NA	Intergenic	Intergenic	-3586	NM_001171251	78995	Hs.437059	NM_024032	ENSG00000125319	C17orf53	-	chromosome 17 open reading frame 53	protein-coding
OVCAR-8.dedup_peak_4979	chr14	24442218	24442970	+	253	NA	promoter-TSS (NR_110032)	promoter-TSS (NR_110032)	207	NM_020195	56948	Hs.643552	NM_020195	ENSG00000100445	SDR39U1	C14orf124|HCDI	short chain dehydrogenase/reductase family 39U member 1	protein-coding
OVCAR-8.dedup_peak_775	chr1	85606508	85606734	+	253	NA	Intergenic	Intergenic	25860	NM_001554	3491	Hs.8867	NM_001554	ENSG00000142871	CCN1	CYR61|GIG1|IGFBP10	cellular communication network factor 1	protein-coding
OVCAR-8.dedup_peak_16363	chr6_GL000254v2_alt	3470250	3470532	+	253	NA	promoter-TSS (NM_001136153)	promoter-TSS (NM_001136153)	-125	NM_004381	1388	Hs.42853	NM_004381	ENSG00000213676	ATF6B	CREB-RP|CREBL1|G13	activating transcription factor 6 beta	protein-coding
OVCAR-8.dedup_peak_3789	chr12	12890558	12891762	+	253	NA	5' UTR (NM_003979, exon 1 of 4)	5' UTR (NM_003979, exon 1 of 4)	138	NM_003979	9052	Hs.631733	NM_003979	ENSG00000013588	GPRC5A	GPCR5A|PEIG-1|RAI3|RAIG1|TIG1	G protein-coupled receptor class C group 5 member A	protein-coding
OVCAR-8.dedup_peak_7218	chr17	28041032	28041859	+	253	NA	Intergenic	A-rich|Low_complexity|Low_complexity	-1232	NM_016231	51701	Hs.208759	NM_016231	ENSG00000087095	NLK	-	nemo like kinase	protein-coding
OVCAR-8.dedup_peak_9370	chr19	46859824	46860519	+	253	NA	promoter-TSS (NM_004491)	promoter-TSS (NM_004491)	-826	NM_004491	2909	Hs.509447	NM_004491	ENSG00000160007	ARHGAP35	GRF-1|GRLF1|P190-A|P190A|p190ARhoGAP|p190RhoGAP	Rho GTPase activating protein 35	protein-coding
OVCAR-8.dedup_peak_4963	chr14	24146572	24147547	+	252	NA	promoter-TSS (NM_017999)	promoter-TSS (NM_017999)	184	NM_001310332	55072	Hs.375217	NM_017999	ENSG00000092098	RNF31	HOIP|Paul|ZIBRA	ring finger protein 31	protein-coding
OVCAR-8.dedup_peak_16168	chr6_GL000251v2_alt	4729124	4729881	+	252	NA	promoter-TSS (NM_005453)	promoter-TSS (NM_005453)	-74	NM_001145338	9278	Hs.206770	NM_005453	ENSG00000236104	ZBTB22	BING1|ZBTB22A|ZNF297|ZNF297A|fru|fruitless	zinc finger and BTB domain containing 22	protein-coding
OVCAR-8.dedup_peak_9714	chr1_KI270765v1_alt	57381	58213	+	252	NA	Intergenic	Intergenic	5441	NR_145576	6063		NR_145576	ENSG00000278099	RNVU1-11	RNU1-12P|RNU1P2|U1P2A|vU1.11	RNA, variant U1 small nuclear 11	snRNA
OVCAR-8.dedup_peak_736	chr1	78004054	78005039	+	252	NA	promoter-TSS (NM_001317103)	promoter-TSS (NM_001317103)	-282	NM_001317103	11080	Hs.13852	NM_007034	ENSG00000162616	DNAJB4	DNAJW|DjB4|HLJ1	DnaJ heat shock protein family (Hsp40) member B4	protein-coding
OVCAR-8.dedup_peak_18140	chr8	127898834	127899768	+	252	NA	intron (NR_003367, intron 2 of 8)	intron (NR_003367, intron 2 of 8)	49422	NR_103558	641384	Hs.629674	NM_001037234	ENSG00000280055	TMEM75	-	transmembrane protein 75	ncRNA
OVCAR-8.dedup_peak_14202	chr5	34244380	34245341	+	252	NA	promoter-TSS (NR_146599)	promoter-TSS (NR_146599)	-136	NR_146599	114899	Hs.171929	NM_030945	ENSG00000082196	C1QTNF3	C1ATNF3|CORCS|CORS|CORS-26|CORS26|CTRP3	C1q and TNF related 3	protein-coding
OVCAR-8.dedup_peak_14808	chr5	160165196	160165979	+	252	NA	Intergenic	Intergenic	-21794	NM_001130958	2172	Hs.519719	NM_001445	ENSG00000170231	FABP6	I-15P|I-BABP|I-BALB|I-BAP|ILBP|ILBP3|ILLBP	fatty acid binding protein 6	protein-coding
OVCAR-8.dedup_peak_10214	chr2	95991789	95992477	+	252	NA	promoter-TSS (NM_001310154)	promoter-TSS (NM_001310154)	-309	NM_001310154	400986	Hs.646318	NM_001010914	ENSG00000174501	ANKRD36C	-	ankyrin repeat domain 36C	protein-coding
OVCAR-8.dedup_peak_4814	chr13	109271577	109272455	+	252	NA	Intergenic	LTR9|LTR|ERV1	-104713	NR_047700	100885782	Hs.655942	NR_047700	ENSG00000236242	MYO16-AS1	-	MYO16 antisense RNA 1	ncRNA
OVCAR-8.dedup_peak_3576	chr11	126268915	126269295	+	252	NA	promoter-TSS (NR_037647)	promoter-TSS (NR_037647)	-49	NM_017547	55572	Hs.317190	NM_017547	ENSG00000110074	FOXRED1	FP634|H17|MC1DN19	FAD dependent oxidoreductase domain containing 1	protein-coding
OVCAR-8.dedup_peak_6938	chr17	1717075	1717384	+	252	NA	promoter-TSS (NR_028505)	promoter-TSS (NR_028505)	706	NM_001163673	124997	Hs.234572	NM_152348	ENSG00000167716	WDR81	CAMRQ2|HYC3|PPP1R166|SORF-2	WD repeat domain 81	protein-coding
OVCAR-8.dedup_peak_17919	chr8	94259061	94259445	+	251	NA	intron (NM_005261, intron 2 of 4)	intron (NM_005261, intron 2 of 4)	3066	NM_005261	2669	Hs.654463	NM_005261	ENSG00000164949	GEM	KIR	GTP binding protein overexpressed in skeletal muscle	protein-coding
OVCAR-8.dedup_peak_66	chr1	1746006	1746812	+	251	NA	promoter-TSS (NM_182838)	promoter-TSS (NM_182838)	-410	NM_182838	9906	Hs.655255	NM_182838	ENSG00000215790	SLC35E2A	SLC35E2	solute carrier family 35 member E2A	protein-coding
OVCAR-8.dedup_peak_1677	chr1	228082428	228082733	+	251	NA	promoter-TSS (NM_001658)	promoter-TSS (NM_001658)	-80	NM_001024226	375	Hs.286221	NM_001658	ENSG00000143761	ARF1	PVNH8	ADP ribosylation factor 1	protein-coding
OVCAR-8.dedup_peak_6138	chr16	858665	859821	+	251	NA	intron (NR_147885, intron 10 of 11)	CpG	53800	NM_001013638	388199	Hs.528461	NM_001013638		PRR25	gs64	proline rich 25	protein-coding
OVCAR-8.dedup_peak_4925	chr14	21476931	21477256	+	251	NA	promoter-TSS (NM_032846)	promoter-TSS (NM_032846)	-102	NM_014828	9878	Hs.555910	NM_014828	ENSG00000092203	TOX4	C14orf92|KIAA0737|LCP1|MIG7	TOX high mobility group box family member 4	protein-coding
OVCAR-8.dedup_peak_17219	chr7	135509703	135510631	+	251	NA	promoter-TSS (NM_001190850)	promoter-TSS (NM_001190850)	-40	NM_001190848	4850	Hs.490224	NM_013316	ENSG00000080802	CNOT4	CLONE243|NOT4|NOT4H	CCR4-NOT transcription complex subunit 4	protein-coding
OVCAR-8.dedup_peak_5260	chr14	69766897	69767281	+	251	NA	promoter-TSS (NM_006925)	promoter-TSS (NM_006925)	-53	NM_001039465	6430	Hs.632326	NM_006925	ENSG00000100650	SRSF5	HRS|SFRS5|SRP40	serine and arginine rich splicing factor 5	protein-coding
OVCAR-8.dedup_peak_6398	chr16	24646296	24646577	+	251	NA	intron (NM_001351850, intron 2 of 23)	Charlie5|DNA|hAT-Charlie	24626	NR_122072	400511	Hs.592028	NR_122072	ENSG00000224310	LINC01567	LOCCS	long intergenic non-protein coding RNA 1567	ncRNA
OVCAR-8.dedup_peak_3226	chr11	69293933	69294182	+	251	NA	promoter-TSS (NM_001293296)	promoter-TSS (NM_001293296)	-98	NM_001293296	26579	Hs.523848	NM_138768	ENSG00000172927	MYEOV	OCIM	myeloma overexpressed	protein-coding
OVCAR-8.dedup_peak_11431	chr20	59082337	59082581	+	251	NA	Intergenic	Intergenic	-39613	NR_037929	100533975	Hs.656865	NR_037929		SLMO2-ATP5E	-	SLMO2-ATP5E readthrough	ncRNA
OVCAR-8.dedup_peak_9169	chr19	38387713	38388369	+	250	NA	promoter-TSS (NM_152657)	promoter-TSS (NM_152657)	-7	NM_152657	199720	Hs.447948	NM_152657	ENSG00000179168	GGN	-	gametogenetin	protein-coding
OVCAR-8.dedup_peak_6882	chr16_KI270855v1_alt	53417	53906	+	250	NA	promoter-TSS (NM_016069)	promoter-TSS (NM_016069)	-16	NM_016069	51025	Hs.730693	NM_016069	ENSG00000217930	PAM16	CGI-136|MAGMAS|SMDMDM|TIM16|TIMM16	presequence translocase associated motor 16	protein-coding
OVCAR-8.dedup_peak_883	chr1	100351347	100352555	+	250	NA	promoter-TSS (NM_033312)	promoter-TSS (NM_033312)	-516	NM_001319212	8556	Hs.127411	NM_003672	ENSG00000079335	CDC14A	DFNB105|DFNB32|DFNB35|cdc14|hCDC14	cell division cycle 14A	protein-coding
OVCAR-8.dedup_peak_14531	chr5	96935694	96936075	+	250	NA	promoter-TSS (NM_005575)	promoter-TSS (NM_005575)	-196	NM_005575	4012	Hs.527199	NM_005575	ENSG00000113441	LNPEP	CAP|IRAP|P-LAP|PLAP	leucyl and cystinyl aminopeptidase	protein-coding
OVCAR-8.dedup_peak_1994	chr10	22816435	22817176	+	250	NA	Intergenic	AluSx|SINE|Alu	-102227	NM_005028	5305	Hs.57079	NM_005028	ENSG00000150867	PIP4K2A	PI5P4KA|PIP5K2A|PIP5KII-alpha|PIP5KIIA|PIPK	phosphatidylinositol-5-phosphate 4-kinase type 2 alpha	protein-coding
OVCAR-8.dedup_peak_8019	chr17_KI270729v1_random	22366	22724	+	250	NA	NA	(GAATG)n|Satellite|Satellite	NA	NA
OVCAR-8.dedup_peak_6194	chr16	2214786	2215330	+	250	NA	promoter-TSS (NM_001042371)	promoter-TSS (NM_001042371)	-218	NM_001042371	283871	Hs.442634	NM_001042371	ENSG00000184207	PGP	AUM|G3PP|PGPase	phosphoglycolate phosphatase	protein-coding
OVCAR-8.dedup_peak_1265	chr1	154974303	154975126	+	250	NA	promoter-TSS (NR_036212)	promoter-TSS (NR_036212)	33	NM_001826	1163	Hs.374378	NM_001826	ENSG00000173207	CKS1B	CKS1|PNAS-16|PNAS-18|ckshs1	CDC28 protein kinase regulatory subunit 1B	protein-coding
OVCAR-8.dedup_peak_7554	chr17	49968506	49969210	+	249	NA	promoter-TSS (NM_138281)	promoter-TSS (NM_138281)	-332	NM_138281	1748	Hs.591167	NM_001934	ENSG00000108813	DLX4	BP1|DLX7|DLX8|DLX9|OFC15	distal-less homeobox 4	protein-coding
OVCAR-8.dedup_peak_18162	chr8	129939691	129940392	+	249	NA	promoter-TSS (NM_001353299)	promoter-TSS (NM_001353299)	-230	NM_001353315	51571	Hs.126941	NM_016623	ENSG00000153310	FAM49B	BM-009|L1	family with sequence similarity 49 member B	protein-coding
OVCAR-8.dedup_peak_18079	chr8	123416367	123417127	+	249	NA	promoter-TSS (NM_001283024)	promoter-TSS (NM_001283024)	22	NM_001283024	55093	Hs.18029	NM_018024	ENSG00000156795	WDYHV1	C8orf32	WDYHV motif containing 1	protein-coding
OVCAR-8.dedup_peak_16865	chr7	44606421	44607082	+	249	NA	intron (NM_002541, intron 1 of 22)	CpG	124	NM_001003941	4967	Hs.488181	NM_002541	ENSG00000105953	OGDH	AKGDH|E1k|OGDC	oxoglutarate dehydrogenase	protein-coding
OVCAR-8.dedup_peak_14468	chr5	80651155	80651685	+	249	NA	promoter-TSS (NM_001190470)	promoter-TSS (NM_001190470)	-412	NM_001190470	100462981		NM_001190470		MTRNR2L2	HN2	MT-RNR2 like 2	protein-coding
OVCAR-8.dedup_peak_4949	chr14	23320926	23321507	+	249	NA	promoter-TSS (NM_001360551)	promoter-TSS (NM_001360551)	-241	NM_001360551	8106	Hs.707712	NM_004643	ENSG00000100836	PABPN1	OPMD|PAB2|PABII|PABP-2|PABP2	poly(A) binding protein nuclear 1	protein-coding
OVCAR-8.dedup_peak_19801	chrY	11721841	11722206	+	249	NA	Intergenic	(GAATG)n|Satellite|Satellite	699567	NR_033667	352887	Hs.546221	NR_033667	ENSG00000206159	GYG2P1	GYG2P	glycogenin 2 pseudogene 1	pseudo
OVCAR-8.dedup_peak_7820	chr17	75979121	75979650	+	249	NA	promoter-TSS (NM_007292)	promoter-TSS (NM_007292)	145	NM_001113324	100134934	Hs.593566	NM_001113324	ENSG00000257949	TEN1	C17orf106	TEN1 subunit of CST complex	protein-coding
OVCAR-8.dedup_peak_9672	chr19_GL949752v1_alt	164683	165944	+	249	NA	promoter-TSS (NM_001146083)	promoter-TSS (NM_001146083)	5	NM_024075	79042	Hs.15580	NM_024075	ENSG00000170892	TSEN34	LENG5|PCH2C|SEN34|SEN34L	tRNA splicing endonuclease subunit 34	protein-coding
OVCAR-8.dedup_peak_18298	chr8	143840800	143841450	+	248	NA	promoter-TSS (NM_178564)	promoter-TSS (NM_178564)	-152	NM_178564	340371	Hs.521926	NM_178564	ENSG00000185189	NRBP2	TRG16|pp9320	nuclear receptor binding protein 2	protein-coding
OVCAR-8.dedup_peak_17821	chr8	70336011	70336309	+	248	NA	intron (NM_001321703, intron 1 of 22)	Tigger3c|DNA|TcMar-Tigger	67230	NM_001321712	10499	Hs.446678	NM_006540	ENSG00000140396	NCOA2	GRIP1|KAT13C|NCoA-2|SRC2|TIF2|bHLHe75	nuclear receptor coactivator 2	protein-coding
OVCAR-8.dedup_peak_9472	chr19	49929362	49930227	+	248	NA	promoter-TSS (NM_001258017)	promoter-TSS (NM_001258017)	-290	NM_001193357	23636	Hs.574492	NM_012346	ENSG00000213024	NUP62	IBSN|SNDI|p62	nucleoporin 62	protein-coding
OVCAR-8.dedup_peak_16383	chr6_GL000254v2_alt	4753543	4754180	+	248	NA	promoter-TSS (NM_005453).3	promoter-TSS (NM_005453).3	16	NM_001145338	9278	Hs.206770	NM_005453	ENSG00000236104	ZBTB22	BING1|ZBTB22A|ZNF297|ZNF297A|fru|fruitless	zinc finger and BTB domain containing 22	protein-coding
OVCAR-8.dedup_peak_4691	chr13	52455002	52456055	+	248	NA	promoter-TSS (NM_001286686)	promoter-TSS (NM_001286686)	50	NM_018204	26586	Hs.444028	NM_018204	ENSG00000136108	CKAP2	LB1|TMAP|se20-10	cytoskeleton associated protein 2	protein-coding
OVCAR-8.dedup_peak_14872	chr5	172771023	172771549	+	248	NA	promoter-TSS (NM_004417)	promoter-TSS (NM_004417)	-91	NM_004417	1843	Hs.171695	NM_004417	ENSG00000120129	DUSP1	CL100|HVH1|MKP-1|MKP1|PTPN10	dual specificity phosphatase 1	protein-coding
OVCAR-8.dedup_peak_16489	chr6_GL000256v2_alt	1917918	1918663	+	248	NA	promoter-TSS (NM_014046)	promoter-TSS (NM_014046)	-225	NR_072994	5514	Hs.106019	NM_002714	ENSG00000204569	PPP1R10	CAT53|FB19|PNUTS|PP1R10|R111|p99	protein phosphatase 1 regulatory subunit 10	protein-coding
OVCAR-8.dedup_peak_2470	chr10	102132503	102133078	+	248	NA	promoter-TSS (NM_001288727)	promoter-TSS (NM_001288727)	-204	NM_001288727	23082	Hs.533551	NM_015062	ENSG00000148840	PPRC1	PRC	PPARG related coactivator 1	protein-coding
OVCAR-8.dedup_peak_17178	chr7	130009856	130010745	+	248	NA	Intergenic	MIR1_Amn|SINE|MIR	41085	NM_001363701	51530	Hs.194157	NM_016478	ENSG00000091732	ZC3HC1	HSPC216|NIPA	zinc finger C3HC-type containing 1	protein-coding
OVCAR-8.dedup_peak_5242	chr14	68695290	68695701	+	247	NA	Intergenic	Intergenic	-66708	NR_135816	100996664		NR_135816		LOC100996664	-	uncharacterized LOC100996664	ncRNA
OVCAR-8.dedup_peak_890	chr1	100895353	100896219	+	247	NA	promoter-TSS (NM_001261441)	promoter-TSS (NM_001261441)	-304	NM_133496	148867	Hs.533903	NM_133496	ENSG00000162695	SLC30A7	ZNT7|ZnT-7|ZnTL2	solute carrier family 30 member 7	protein-coding
OVCAR-8.dedup_peak_563	chr1	45687047	45687404	+	247	NA	promoter-TSS (NM_016486)	promoter-TSS (NM_016486)	-692	NM_021639	60313	Hs.238432	NM_021639	ENSG00000159592	GPBP1L1	SP192	GC-rich promoter binding protein 1 like 1	protein-coding
OVCAR-8.dedup_peak_14414	chr5	73448298	73448937	+	247	NA	5' UTR (NM_004472, exon 1 of 1)	5' UTR (NM_004472, exon 1 of 1)	160	NM_004472	2297	Hs.519385	NM_004472	ENSG00000251493	FOXD1	FKHL8|FREAC-4|FREAC4	forkhead box D1	protein-coding
OVCAR-8.dedup_peak_12431	chr3	15592339	15593090	+	247	NA	intron (NM_001284415, intron 3 of 14)	intron (NM_001284415, intron 3 of 14)	-8638	NM_001281723	686	Hs.444197	NM_001281723	ENSG00000169814	BTD	-	biotinidase	protein-coding
OVCAR-8.dedup_peak_1176	chr1	149840921	149842217	+	247	NA	promoter-TSS (NM_021059)	promoter-TSS (NM_021059)	-376	NM_021059	126961	Hs.647745	NM_021059	ENSG00000203811	HIST2H3C	H3|H3.2|H3/M|H3F2|H3FM|H3FN	histone cluster 2 H3 family member c	protein-coding
OVCAR-8.dedup_peak_13674	chr4	75724056	75724740	+	247	NA	promoter-TSS (NM_001290049)	promoter-TSS (NM_001290049)	-124	NM_001290049	8615	Hs.744877	NM_003715	ENSG00000138768	USO1	P115|TAP|VDP	USO1 vesicle transport factor	protein-coding
OVCAR-8.dedup_peak_3189	chr11	67353255	67353904	+	247	NA	promoter-TSS (NM_001256870)	promoter-TSS (NM_001256870)	17	NR_046411	57804	Hs.523829	NM_021173	ENSG00000175482	POLD4	POLDS|p12	DNA polymerase delta 4, accessory subunit	protein-coding
OVCAR-8.dedup_peak_9883	chr2	28408890	28409737	+	247	NA	intron (NM_005253, intron 3 of 3)	intron (NM_005253, intron 3 of 3)	-14641	NR_103831	403150	Hs.562970	NR_103831	ENSG00000229951	FLJ31356	-	uncharacterized protein FLJ31356	ncRNA
OVCAR-8.dedup_peak_16271	chr6_GL000253v2_alt	1927389	1928134	+	247	NA	promoter-TSS (NM_002714)	promoter-TSS (NM_002714)	-225	NR_072994	5514	Hs.106019	NM_002714	ENSG00000204569	PPP1R10	CAT53|FB19|PNUTS|PP1R10|R111|p99	protein phosphatase 1 regulatory subunit 10	protein-coding
OVCAR-8.dedup_peak_17093	chr7	102493275	102493906	+	247	NA	intron (NM_001277335, intron 15 of 19)	intron (NM_001277335, intron 15 of 19)	-14668	NM_006234	5439	Hs.654952	NM_006234	ENSG00000005075	POLR2J	POLR2J1|RPB11|RPB11A|RPB11m|hRPB14	RNA polymerase II subunit J	protein-coding
OVCAR-8.dedup_peak_8863	chr19	14006207	14006723	+	246	NA	promoter-TSS (NM_002918)	promoter-TSS (NM_002918)	-145	NM_002918	5989	Hs.655215	NM_002918	ENSG00000132005	RFX1	EFC|RFX	regulatory factor X1	protein-coding
OVCAR-8.dedup_peak_7445	chr17	44070577	44071328	+	246	NA	promoter-TSS (NM_001319945)	promoter-TSS (NM_001319945)	41	NR_028582	92579	Hs.294005	NM_138387	ENSG00000141349	G6PC3	SCN4|UGRP	glucose-6-phosphatase catalytic subunit 3	protein-coding
OVCAR-8.dedup_peak_6120	chr16	589121	590064	+	246	NA	promoter-TSS (NM_001172664)	promoter-TSS (NM_001172664)	-77	NM_001172664	57799	Hs.459630	NM_021168	ENSG00000197562	RAB40C	RARL|RASL8C	RAB40C, member RAS oncogene family	protein-coding
OVCAR-8.dedup_peak_8969	chr19	19385383	19385952	+	246	NA	promoter-TSS (NM_001300946)	promoter-TSS (NM_001300946)	-136	NM_001359631	54815	Hs.118964	NM_017660	ENSG00000167491	GATAD2A	p66alpha	GATA zinc finger domain containing 2A	protein-coding
OVCAR-8.dedup_peak_9464	chr19	49676731	49677404	+	246	NA	promoter-TSS (NM_001207042)	promoter-TSS (NM_001207042)	-85	NR_033397	3276	Hs.20521	NM_001536	ENSG00000126457	PRMT1	ANM1|HCP1|HRMT1L2|IR1B4	protein arginine methyltransferase 1	protein-coding
OVCAR-8.dedup_peak_1933	chr10	8366100	8366754	+	246	NA	Intergenic	Intergenic	-98122	NR_108058	100507143	Hs.258979	NR_108058	ENSG00000232170	LINC00708	GS1-756B1.2	long intergenic non-protein coding RNA 708	ncRNA
OVCAR-8.dedup_peak_18974	chr9	125241210	125241677	+	246	NA	promoter-TSS (NM_005347)	promoter-TSS (NM_005347)	-100	NM_005347	3309	Hs.743241	NM_005347	ENSG00000044574	HSPA5	BIP|GRP78|HEL-S-89n|MIF2	heat shock protein family A (Hsp70) member 5	protein-coding
OVCAR-8.dedup_peak_7395	chr17	42744369	42745174	+	245	NA	intron (NM_001991, intron 1 of 20)	CpG	269	NM_001321079	2145	Hs.194669	NM_001991	ENSG00000108799	EZH1	KMT6B	enhancer of zeste 1 polycomb repressive complex 2 subunit	protein-coding
OVCAR-8.dedup_peak_19767	chrY	10630400	10630711	+	245	NA	Intergenic	(CCATT)n|Simple_repeat|Simple_repeat	719757	NR_001540	252955	Hs.522846	NR_001540	ENSG00000239225	TTTY23	NCRNA00148|TTTY23B	testis-specific transcript, Y-linked 23	ncRNA
OVCAR-8.dedup_peak_9215	chr19	40570521	40570971	+	245	NA	intron (NM_020971, intron 33 of 35)	CpG	-6127	NM_138392	92799	Hs.26506	NM_138392	ENSG00000160410	SHKBP1	PP203|Sb1	SH3KBP1 binding protein 1	protein-coding
OVCAR-8.dedup_peak_16442	chr6_GL000255v2_alt	3118645	3119179	+	245	NA	promoter-TSS (NM_000434).4	promoter-TSS (NM_000434).4	-119	NM_000434	4758	Hs.520037	NM_000434	ENSG00000204386	NEU1	NANH|NEU|SIAL1	neuraminidase 1	protein-coding
OVCAR-8.dedup_peak_349	chr1	27650633	27651162	+	245	NA	Intergenic	LTR16E1|LTR|ERVL	11825	NR_151722	111216282	Hs.297628	NR_151722	ENSG00000233975	LINC02574	-	long intergenic non-protein coding RNA 2574	ncRNA
OVCAR-8.dedup_peak_6217	chr16	2882640	2883314	+	245	NA	promoter-TSS (NM_138439)	promoter-TSS (NM_138439)	-218	NM_001142500	114984	Hs.534525	NM_138439	ENSG00000162076	FLYWCH2	-	FLYWCH family member 2	protein-coding
OVCAR-8.dedup_peak_4633	chr13	45189381	45190041	+	245	NA	intron (NM_004128, intron 4 of 7)	L1P3|LINE|L1	11334	NM_198404	386618	Hs.23406	NM_198404	ENSG00000180332	KCTD4	bA321C24.3	potassium channel tetramerization domain containing 4	protein-coding
OVCAR-8.dedup_peak_9679	chr19_GL949753v2_alt	164765	165843	+	245	NA	promoter-TSS (NM_024075)	promoter-TSS (NM_024075)	-5	NM_024075	79042	Hs.15580	NM_024075	ENSG00000170892	TSEN34	LENG5|PCH2C|SEN34|SEN34L	tRNA splicing endonuclease subunit 34	protein-coding
OVCAR-8.dedup_peak_14355	chr5	65624238	65625054	+	245	NA	promoter-TSS (NM_001365341)	promoter-TSS (NM_001365341)	-85	NM_001093755	80006	Hs.591760	NM_024941	ENSG00000113597	TRAPPC13	C5orf44|SHLD3	trafficking protein particle complex 13	protein-coding
OVCAR-8.dedup_peak_15325	chr6	27146568	27147225	+	245	NA	promoter-TSS (NM_080593)	promoter-TSS (NM_080593)	-38	NM_080593	85236	Hs.437275	NM_080593	ENSG00000197903	HIST1H2BK	H2B/S|H2BFAiii|H2BFT|H2BK	histone cluster 1 H2B family member k	protein-coding
OVCAR-8.dedup_peak_1669	chr1	227788014	227788559	+	245	NA	Intergenic	CpG	-27431	NM_183062	339501	Hs.97604	NM_183062	ENSG00000185888	PRSS38	MPN2	serine protease 38	protein-coding
OVCAR-8.dedup_peak_3044	chr11	62621724	62622460	+	245	NA	promoter-TSS (NM_001288721)	promoter-TSS (NM_001288721)	83	NR_109991	26229	Hs.502759	NM_012200	ENSG00000149541	B3GAT3	GLCATI|JDSCD|glcUAT-I	beta-1,3-glucuronyltransferase 3	protein-coding
OVCAR-8.dedup_peak_15348	chr6	27824045	27824588	+	245	NA	exon (NM_021968, exon 1 of 1)	exon (NM_021968, exon 1 of 1)	191	NM_021968	8363	Hs.278483	NM_021968	ENSG00000197238	HIST1H4J	H4/e|H4F2iv|H4FE|dJ160A22.2	histone cluster 1 H4 family member j	protein-coding
OVCAR-8.dedup_peak_12737	chr3	58093730	58094152	+	244	NA	intron (NM_001164318, intron 4 of 45)	L1MD1|LINE|L1	76694	NR_135534	105377105	Hs.613914	NR_135534	ENSG00000244161	FLNB-AS1	-	FLNB antisense RNA 1	ncRNA
OVCAR-8.dedup_peak_19325	chrUn_KI270442v1	14306	14640	+	244	NA	NA	(GAATG)n|Satellite|Satellite	NA	NA
OVCAR-8.dedup_peak_6207	chr16	2537685	2537974	+	244	NA	promoter-TSS (NM_031268)	promoter-TSS (NM_031268)	-192	NM_002613	5170	Hs.459691	NM_002613	ENSG00000140992	PDPK1	PDK1|PDPK2|PDPK2P|PRO0461	3-phosphoinositide dependent protein kinase 1	protein-coding
OVCAR-8.dedup_peak_10820	chr2	231708029	231708985	+	244	NA	promoter-TSS (NM_002823)	promoter-TSS (NM_002823)	-18	NM_001099285	5757	Hs.459927	NM_002823	ENSG00000187514	PTMA	TMSA	prothymosin alpha	protein-coding
OVCAR-8.dedup_peak_11305	chr20	45971776	45972631	+	244	NA	promoter-TSS (NM_022095)	promoter-TSS (NM_022095)	0	NM_022095	63925	Hs.174193	NM_022095	ENSG00000198026	ZNF335	MCPH10|NIF-1|NIF1|NIF2	zinc finger protein 335	protein-coding
OVCAR-8.dedup_peak_1443	chr1	183471104	183472131	+	244	NA	promoter-TSS (NM_001350221)	promoter-TSS (NM_001350221)	365	NR_040063	284649	Hs.127384	NR_040063	ENSG00000232860	SMG7-AS1	DKFZP564C196	SMG7 antisense RNA 1	ncRNA
OVCAR-8.dedup_peak_6893	chr17	136200	136508	+	244	NA	Intergenic	(CCTAAC)n|Simple_repeat|Simple_repeat	-1217	NM_001097610	653486	Hs.127059	NM_001097610	ENSG00000268320	SCGB1C2	SCGB1C1	secretoglobin family 1C member 2	protein-coding
OVCAR-8.dedup_peak_964	chr1	112715353	112715799	+	243	NA	promoter-TSS (NM_005167)	promoter-TSS (NM_005167)	-248	NM_005167	333926	Hs.655231	NM_005167	ENSG00000155367	PPM1J	PP2CZ|PP2Czeta|PPP2CZ	protein phosphatase, Mg2+/Mn2+ dependent 1J	protein-coding
OVCAR-8.dedup_peak_18285	chr8	143597088	143597874	+	243	NA	promoter-TSS (NM_001195203).2	promoter-TSS (NM_001195203).2	-66	NM_001330646	1936	Hs.333388	NM_001960	ENSG00000104529	EEF1D	EF-1D|EF1D|FP1047	eukaryotic translation elongation factor 1 delta	protein-coding
OVCAR-8.dedup_peak_8017	chr17_KI270729v1_random	11532	11868	+	243	NA	NA	(ATTCC)n|Simple_repeat|Simple_repeat	NA	NA
OVCAR-8.dedup_peak_12309	chr22_KI270879v1_alt	266956	267281	+	243	NA	promoter-TSS (NM_001355).2	promoter-TSS (NM_001355).2	-158	NM_001144931	391322	Hs.678440	NM_001144931		LOC391322	-	D-dopachrome tautomerase-like	protein-coding
OVCAR-8.dedup_peak_18925	chr9	121370243	121370697	+	243	NA	promoter-TSS (NR_073037)	promoter-TSS (NR_073037)	-166	NM_001270527	2040	Hs.253903	NM_004099	ENSG00000148175	STOM	BND7|EPB7|EPB72	stomatin	protein-coding
OVCAR-8.dedup_peak_931	chr1	109426067	109426678	+	243	NA	promoter-TSS (NM_001199773)	promoter-TSS (NM_001199773)	76	NM_002790	5686	Hs.485246	NM_002790	ENSG00000143106	PSMA5	PSC5|ZETA	proteasome subunit alpha 5	protein-coding
OVCAR-8.dedup_peak_16474	chr6_GL000256v2_alt	175266	175639	+	243	NA	Intergenic	LTR12C|LTR|ERV1	-2530	NR_033379	401242	Hs.448285	NR_033379	ENSG00000225595	LINC01623	-	long intergenic non-protein coding RNA 1623	ncRNA
OVCAR-8.dedup_peak_7818	chr17	75904865	75905234	+	243	NA	promoter-TSS (NM_032478)	promoter-TSS (NM_032478)	51	NM_032478	64978	Hs.442609	NM_032478	ENSG00000204316	MRPL38	HSPC262|L38MT|MRP-L3|MRP-L38|RPML3	mitochondrial ribosomal protein L38	protein-coding
OVCAR-8.dedup_peak_6908	chr17	948837	949731	+	243	NA	intron (NM_022463, intron 1 of 7)	intron (NM_022463, intron 1 of 7)	30492	NM_022463	64359	Hs.527989	NM_022463	ENSG00000167693	NXN	NRX|TRG-4	nucleoredoxin	protein-coding
OVCAR-8.dedup_peak_15147	chr6	10403707	10404624	+	242	NA	promoter-TSS (NR_145448)	promoter-TSS (NR_145448)	-337	NR_145448	109729173		NR_145448	ENSG00000285278	TFAP2A-AS2	HIPSTR	TFAP2A antisense RNA 2	ncRNA
OVCAR-8.dedup_peak_11024	chr20	5119260	5120159	+	242	NA	exon (NM_002592, exon 2 of 7)	exon (NM_002592, exon 2 of 7)	123	NR_028370	100302739	Hs.744934	NR_028370		PCNA-AS1	PCNA-AS|PCNAAS	PCNA antisense RNA 1	ncRNA
OVCAR-8.dedup_peak_19768	chrY	10648838	10649203	+	242	NA	Intergenic	(CCATT)n|Simple_repeat|Simple_repeat	738222	NR_001540	252955	Hs.522846	NR_001540	ENSG00000239225	TTTY23	NCRNA00148|TTTY23B	testis-specific transcript, Y-linked 23	ncRNA
OVCAR-8.dedup_peak_3719	chr12	6688904	6689803	+	242	NA	promoter-TSS (NM_133476)	promoter-TSS (NM_133476)	22	NM_133476	171017	Hs.103315	NM_133476	ENSG00000126746	ZNF384	CAGH1|CAGH1A|CIZ|ERDA2|NMP4|NP|TNRC1	zinc finger protein 384	protein-coding
OVCAR-8.dedup_peak_16499	chr6_GL000256v2_alt	2501067	2501821	+	242	NA	intron (NR_026791, intron 1 of 1).6	CpG	260	NR_026791	253018	Hs.659818	NR_026791	ENSG00000206344	HCG27	bCX101P6.9|bPG299F13.9|bQB115I13.2	HLA complex group 27	ncRNA
OVCAR-8.dedup_peak_16410	chr6_GL000255v2_alt	1872248	1872988	+	242	NA	promoter-TSS (NM_002714).3	promoter-TSS (NM_002714).3	-223	NR_072994	5514	Hs.106019	NM_002714	ENSG00000204569	PPP1R10	CAT53|FB19|PNUTS|PP1R10|R111|p99	protein phosphatase 1 regulatory subunit 10	protein-coding
OVCAR-8.dedup_peak_16106	chr6_GL000251v2_alt	2050926	2051481	+	242	NA	promoter-TSS (NM_001025091)	promoter-TSS (NM_001025091)	39	NM_001090	23	Hs.655285	NM_001090	ENSG00000204574	ABCF1	ABC27|ABC50	ATP binding cassette subfamily F member 1	protein-coding
OVCAR-8.dedup_peak_19316	chrUn_KI270435v1	91812	92926	+	242	NA	NA	(TGGAA)n|Simple_repeat|Simple_repeat	NA	NA
OVCAR-8.dedup_peak_8890	chr19	16111377	16111906	+	242	NA	promoter-TSS (NM_005370)	promoter-TSS (NM_005370)	-248	NM_005370	4218	Hs.642874	NM_005370	ENSG00000167461	RAB8A	MEL|RAB8	RAB8A, member RAS oncogene family	protein-coding
OVCAR-8.dedup_peak_19303	chrUn_KI270303v1	1028	1765	+	242	NA	NA	ALR/Alpha|Satellite|centr	NA	NA
OVCAR-8.dedup_peak_9223	chr19	40715671	40716365	+	242	NA	promoter-TSS (NM_001142555)	promoter-TSS (NM_001142555)	868	NM_024876	79934	Hs.130712	NM_024876	ENSG00000123815	COQ8B	ADCK4|NPHS9	coenzyme Q8B	protein-coding
OVCAR-8.dedup_peak_4460	chr12	124917150	124917811	+	242	NA	Intergenic	Intergenic	1933	NR_049820	100847004		NR_049820	ENSG00000265345	MIR5188	mir-5188	microRNA 5188	ncRNA
OVCAR-8.dedup_peak_10110	chr2	74457626	74458480	+	242	NA	promoter-TSS (NM_012477)	promoter-TSS (NM_012477)	-385	NM_012477	23559	Hs.516114	NM_012477	ENSG00000239779	WBP1	WBP-1	WW domain binding protein 1	protein-coding
OVCAR-8.dedup_peak_4631	chr13	44917699	44918602	+	242	NA	Intergenic	Intergenic	71321	NM_012345	26747	Hs.525006	NM_012345	ENSG00000083635	NUFIP1	NUFIP|bA540M5.1	nuclear FMR1 interacting protein 1	protein-coding
OVCAR-8.dedup_peak_697	chr1	67700760	67701438	+	242	NA	TTS (NM_018841)	TTS (NM_018841)	15898	NM_001199742	1647	Hs.80409	NM_001924	ENSG00000116717	GADD45A	DDIT1|GADD45	growth arrest and DNA damage inducible alpha	protein-coding
OVCAR-8.dedup_peak_663	chr1	62436340	62436793	+	241	NA	promoter-TSS (NM_003368)	promoter-TSS (NM_003368)	262	NM_001017415	7398	Hs.35086	NM_003368	ENSG00000162607	USP1	UBP	ubiquitin specific peptidase 1	protein-coding
OVCAR-8.dedup_peak_17298	chr7	149028392	149028939	+	241	NA	promoter-TSS (NR_163906)	promoter-TSS (NR_163906)	-160	NM_004911	9601	Hs.93659	NM_004911	ENSG00000155660	PDIA4	ERP70|ERP72|ERp-72	protein disulfide isomerase family A member 4	protein-coding
OVCAR-8.dedup_peak_6854	chr16_KI270853v1_alt	515297	515542	+	241	NA	intron (NR_024456, intron 3 of 7)	(CCCT)n|Simple_repeat|Simple_repeat	7904	NR_037466	100500852		NR_037466	ENSG00000264115	MIR3180-4	mir-3180-4	microRNA 3180-4	ncRNA
OVCAR-8.dedup_peak_8165	chr18	8704789	8705646	+	241	NA	intron (NR_120598, intron 1 of 1)	CpG	2404	NR_120598	100287082	Hs.439434	NR_120598	ENSG00000265962	GACAT2	MTCL1-AS1|MTCL1AS1	gastric cancer associated transcript 2	ncRNA
OVCAR-8.dedup_peak_8793	chr19	11143058	11143665	+	241	NA	Intergenic	Intergenic	12421	NM_001317033	147841	Hs.381225	NM_182513	ENSG00000161888	SPC24	SPBC24	SPC24 component of NDC80 kinetochore complex	protein-coding
OVCAR-8.dedup_peak_2013	chr10	27155135	27155508	+	241	NA	promoter-TSS (NM_014263)	promoter-TSS (NM_014263)	497	NM_032844	84930	Hs.276905	NM_032844	ENSG00000120539	MASTL	GREATWALL|GW|GWL|MAST-L|THC2	microtubule associated serine/threonine kinase like	protein-coding
OVCAR-8.dedup_peak_3121	chr11	65382061	65382913	+	241	NA	promoter-TSS (NM_001352384)	promoter-TSS (NM_001352384)	159	NM_001077241	283130	Hs.661604	NM_182556	ENSG00000162241	SLC25A45	-	solute carrier family 25 member 45	protein-coding
OVCAR-8.dedup_peak_4855	chr13	113153943	113154382	+	241	NA	Intergenic	CpG	-4486	NM_003891	8858	Hs.1011	NM_003891	ENSG00000126231	PROZ	PZ	protein Z, vitamin K dependent plasma glycoprotein	protein-coding
OVCAR-8.dedup_peak_11710	chr21	36156312	36156786	+	241	NA	promoter-TSS (NM_001320714)	promoter-TSS (NM_001320714)	-233	NM_001320714	9980	Hs.204575	NM_005128	ENSG00000142197	DOP1B	21orf5|C21orf5|DOPEY2	DOP1 leucine zipper like protein B	protein-coding
OVCAR-8.dedup_peak_16775	chr7	25862180	25862834	+	240	NA	Intergenic	Intergenic	-72388	NR_157808	646588	Hs.72068	NR_157808	ENSG00000223561	LOC646588	-	uncharacterized LOC646588	ncRNA
OVCAR-8.dedup_peak_17817	chr8	69833785	69834219	+	240	NA	promoter-TSS (NM_001146008)	promoter-TSS (NM_001146008)	-647	NM_001146008	81796	Hs.152460	NM_030958	ENSG00000137571	SLCO5A1	OATP-J|OATP-RP4|OATP5A1|OATPJ|OATPRP4|SLC21A15	solute carrier organic anion transporter family member 5A1	protein-coding
OVCAR-8.dedup_peak_7027	chr17	7214964	7215520	+	240	NA	intron (NM_001365, intron 3 of 21)	intron (NM_001365, intron 3 of 21)	-1883	NM_001270447	37	Hs.437178	NM_000018	ENSG00000072778	ACADVL	ACAD6|LCACD|VLCAD	acyl-CoA dehydrogenase very long chain	protein-coding
OVCAR-8.dedup_peak_6925	chr17	1456203	1456559	+	240	NA	promoter-TSS (NM_016823).2	promoter-TSS (NM_016823).2	-149	NM_005206	1398	Hs.461896	NM_005206	ENSG00000167193	CRK	CRKII|p38	CRK proto-oncogene, adaptor protein	protein-coding
OVCAR-8.dedup_peak_367	chr1	28437984	28438306	+	240	NA	promoter-TSS (NM_023923)	promoter-TSS (NM_023923)	-5	NM_023923	65979	Hs.225641	NM_023923	ENSG00000204138	PHACTR4	PPP1R124	phosphatase and actin regulator 4	protein-coding
OVCAR-8.dedup_peak_15069	chr6	2999328	3000021	+	240	NA	promoter-TSS (NM_001290222)	promoter-TSS (NM_001290222)	-142	NM_001290222	4835	Hs.533050	NM_000904	ENSG00000124588	NQO2	DHQV|DIA6|NMOR2|QR2	N-ribosyldihydronicotinamide:quinone reductase 2	protein-coding
OVCAR-8.dedup_peak_14898	chr5	173328291	173328759	+	240	NA	5' UTR (NM_003714, exon 1 of 4)	5' UTR (NM_003714, exon 1 of 4)	978	NM_003714	8614	Hs.233160	NM_003714	ENSG00000113739	STC2	STC-2|STCRP	stanniocalcin 2	protein-coding
OVCAR-8.dedup_peak_14661	chr5	138331768	138332109	+	240	NA	promoter-TSS (NR_146628)	promoter-TSS (NR_146628)	-61	NM_001364028	995	Hs.656	NM_001790	ENSG00000158402	CDC25C	CDC25|PPP1R60	cell division cycle 25C	protein-coding
OVCAR-8.dedup_peak_300	chr1	25905444	25905935	+	240	NA	TTS (NR_037481)	TTS (NR_037481)	464	NM_203401	3925	Hs.209983	NM_005563	ENSG00000117632	STMN1	C1orf215|LAP18|Lag|OP18|PP17|PP19|PR22|SMN	stathmin 1	protein-coding
OVCAR-8.dedup_peak_15386	chr6	30617160	30617905	+	240	NA	promoter-TSS (NM_002714).5	promoter-TSS (NM_002714).5	-225	NR_072994	5514	Hs.106019	NM_002714	ENSG00000204569	PPP1R10	CAT53|FB19|PNUTS|PP1R10|R111|p99	protein phosphatase 1 regulatory subunit 10	protein-coding
OVCAR-8.dedup_peak_1232	chr1	152048011	152048691	+	239	NA	Intergenic	(GGCTGT)n|Simple_repeat|Simple_repeat	-11347	NM_005620	6282	Hs.417004	NM_005620	ENSG00000163191	S100A11	HEL-S-43|MLN70|S100C	S100 calcium binding protein A11	protein-coding
OVCAR-8.dedup_peak_3264	chr11	72080460	72080940	+	239	NA	promoter-TSS (NM_006185)	promoter-TSS (NM_006185)	-7	NM_006185	4926	Hs.325978	NM_006185	ENSG00000137497	NUMA1	NMP-22|NUMA	nuclear mitotic apparatus protein 1	protein-coding
OVCAR-8.dedup_peak_377	chr1	28914266	28914644	+	239	NA	promoter-TSS (NM_001166006)	promoter-TSS (NM_001166006)	-121	NM_001166006	2035	Hs.175437	NM_004437	ENSG00000159023	EPB41	4.1R|EL1|HE	erythrocyte membrane protein band 4.1	protein-coding
OVCAR-8.dedup_peak_16591	chr7	1520584	1521043	+	239	NA	Intergenic	MLT1G3|LTR|ERVL-MaLR	-9889	NM_002360	7975	Hs.520612	NM_002360	ENSG00000198517	MAFK	NFE2U|P18	MAF bZIP transcription factor K	protein-coding
OVCAR-8.dedup_peak_6663	chr16	70715116	70715533	+	239	NA	intron (NM_001351157, intron 13 of 17)	L2b|LINE|L2	-29271	NM_138383	92154	Hs.432387	NM_138383	ENSG00000132613	MTSS2	ABBA|ABBA-1|ABBA1|MTSS1L	MTSS I-BAR domain containing 2	protein-coding
OVCAR-8.dedup_peak_4986	chr14	28766471	28766984	+	239	NA	promoter-TSS (NM_005249)	promoter-TSS (NM_005249)	-60	NM_005249	2290	Hs.632336	NM_005249	ENSG00000176165	FOXG1	BF1|BF2|FHKL3|FKH2|FKHL1|FKHL2|FKHL3|FKHL4|FOXG1A|FOXG1B|FOXG1C|HBF-1|HBF-2|HBF-3|HBF-G2|HBF2|HFK1|HFK2|HFK3|KHL2|QIN	forkhead box G1	protein-coding
OVCAR-8.dedup_peak_3774	chr12	10721702	10722923	+	239	NA	intron (NM_001145426, intron 1 of 8)	intron (NM_001145426, intron 1 of 8)	1011	NM_003651	8531	Hs.221889	NM_003651	ENSG00000060138	YBX3	CSDA|CSDA1|DBPA|ZONAB	Y-box binding protein 3	protein-coding
OVCAR-8.dedup_peak_14139	chr5	10701999	10702420	+	239	NA	intron (NM_004394, intron 2 of 3)	L2b|LINE|L2	59025	NM_001291963	1611	Hs.75189	NM_004394	ENSG00000112977	DAP	-	death associated protein	protein-coding
OVCAR-8.dedup_peak_18870	chr9	112041607	112042138	+	239	NA	exon (NM_022486, exon 16 of 17)	exon (NM_022486, exon 16 of 17)	109772	NR_039814	100616114		NR_039814	ENSG00000266315	MIR4668	mir-4668	microRNA 4668	ncRNA
OVCAR-8.dedup_peak_11352	chr20	50165949	50166396	+	239	NA	Intergenic	Intergenic	-6398	NR_109943	101927541	Hs.570391	NR_109943	ENSG00000231742	LINC01273	-	long intergenic non-protein coding RNA 1273	ncRNA
OVCAR-8.dedup_peak_12002	chr22	30591796	30592338	+	239	NA	promoter-TSS (NM_014303)	promoter-TSS (NM_014303)	-157	NM_001243225	23481	Hs.517543	NM_014303	ENSG00000100029	PES1	NOP7|PES	pescadillo ribosomal biogenesis factor 1	protein-coding
OVCAR-8.dedup_peak_16647	chr7	4263501	4264245	+	239	NA	intron (NM_001079653, intron 18 of 19)	CpG	-129036	NR_158215	105375131		NR_158215		LOC105375131	-	uncharacterized LOC105375131	ncRNA
OVCAR-8.dedup_peak_3056	chr11	62787140	62787541	+	238	NA	promoter-TSS (NM_001363599)	promoter-TSS (NM_001363599)	-62	NM_001363599	374395	Hs.381134	NM_199337	ENSG00000185475	TMEM179B	-	transmembrane protein 179B	protein-coding
OVCAR-8.dedup_peak_9882	chr2	28392459	28392987	+	238	NA	promoter-TSS (NM_005253)	promoter-TSS (NM_005253)	-135	NM_005253	2355	Hs.220971	NM_005253	ENSG00000075426	FOSL2	FRA2	FOS like 2, AP-1 transcription factor subunit	protein-coding
OVCAR-8.dedup_peak_2080	chr10	38515274	38515585	+	238	NA	Intergenic	Intergenic	87283	NR_024497	399744	Hs.497951	NM_001013665		LINC00999	-	long intergenic non-protein coding RNA 999	ncRNA
OVCAR-8.dedup_peak_1456	chr1	186375183	186376122	+	238	NA	promoter-TSS (NM_017847)	promoter-TSS (NM_017847)	-106	NM_001164245	54953	Hs.371210	NM_017847	ENSG00000157181	ODR4	C1orf27|TTG1|odr-4	odr-4 GPCR localization factor homolog	protein-coding
OVCAR-8.dedup_peak_7364	chr17	41688529	41688986	+	238	NA	promoter-TSS (NM_005801)	promoter-TSS (NM_005801)	-128	NM_005801	10209	Hs.150580	NM_005801	ENSG00000173812	EIF1	A121|EIF-1|EIF1A|ISO1|SUI1	eukaryotic translation initiation factor 1	protein-coding
OVCAR-8.dedup_peak_19732	chrX	156019925	156020257	+	238	NA	Intergenic	(GGGTCA)n|Simple_repeat|Simple_repeat	-3261	NR_138048	100128260		NR_138048	ENSG00000185203	WASIR1	NCRNA00286B	WASH and IL9R antisense RNA 1	ncRNA
OVCAR-8.dedup_peak_11774	chr21	42974074	42974768	+	238	NA	promoter-TSS (NM_001320694)	promoter-TSS (NM_001320694)	-89	NM_001286258	5316	Hs.431043	NM_004571	ENSG00000160199	PKNOX1	PREP1|pkonx1c	PBX/knotted 1 homeobox 1	protein-coding
OVCAR-8.dedup_peak_660	chr1	61616302	61616552	+	237	NA	Intergenic	AluSx1|SINE|Alu	-37815	NR_073400	414927	Hs.123471	NR_073400		MGC34796	-	sepiapterin reductase (7,8-dihydrobiopterin:NADP+ oxidoreductase) pseudogene	pseudo
OVCAR-8.dedup_peak_14795	chr5	157651637	157652529	+	237	NA	5' UTR (NM_007017, exon 1 of 4)	5' UTR (NM_007017, exon 1 of 4)	337	NM_007017	11063	Hs.529462	NM_007017	ENSG00000039600	SOX30	-	SRY-box transcription factor 30	protein-coding
OVCAR-8.dedup_peak_15188	chr6	13711693	13712247	+	237	NA	promoter-TSS (NM_005493)	promoter-TSS (NM_005493)	-135	NM_005493	10048	Hs.708182	NM_005493	ENSG00000010017	RANBP9	BPM-L|BPM90|RANBPM|RanBP7	RAN binding protein 9	protein-coding
OVCAR-8.dedup_peak_6254	chr16	4271822	4272320	+	237	NA	intron (NM_003223, intron 1 of 6)	CpG	952	NM_003223	7023	Hs.513305	NM_003223	ENSG00000090447	TFAP4	AP-4|bHLHc41	transcription factor AP-4	protein-coding
OVCAR-8.dedup_peak_6558	chr16	57299778	57300771	+	237	NA	Intergenic	AluJb|SINE|Alu	-15602	NM_015993	51090	Hs.632215	NM_015993	ENSG00000102934	PLLP	PMLP|TM4SF11	plasmolipin	protein-coding
OVCAR-8.dedup_peak_13015	chr3	132722324	132723050	+	237	NA	promoter-TSS (NM_153240)	promoter-TSS (NM_153240)	-228	NR_037804	100532724	Hs.511991	NR_037804	ENSG00000274810	NPHP3-ACAD11	NPHP3	NPHP3-ACAD11 readthrough (NMD candidate)	ncRNA
OVCAR-8.dedup_peak_8856	chr19	13846673	13847360	+	237	NA	Intergenic	Intergenic	-4098	NR_036515	284454	Hs.436426	NR_036515		LOC284454	-	uncharacterized LOC284454	ncRNA
OVCAR-8.dedup_peak_11397	chr20	53906548	53907596	+	237	NA	Intergenic	L1MC4|LINE|L1	-31363	NR_002189	391257	Hs.449977	NR_002189		SUMO1P1	PIC1L|UBL2|UBL6	SUMO1 pseudogene 1	pseudo
OVCAR-8.dedup_peak_7536	chr17	48892265	48892891	+	237	NA	promoter-TSS (NM_005175)	promoter-TSS (NM_005175)	-209	NM_005175	516	Hs.80986	NM_005175	ENSG00000159199	ATP5MC1	ATP5A|ATP5G|ATP5G1	ATP synthase membrane subunit c locus 1	protein-coding
OVCAR-8.dedup_peak_17795	chr8	66521673	66522201	+	236	NA	Intergenic	MIRc|SINE|MIR	28371	NM_152765	254778	Hs.268869	NM_152765	ENSG00000169085	VXN	C8orf46	vexin	protein-coding
OVCAR-8.dedup_peak_1355	chr1	161765058	161765529	+	236	NA	Intergenic	Intergenic	-1027	NM_007348	22926	Hs.492740	NM_007348	ENSG00000118217	ATF6	ACHM7|ATF6A	activating transcription factor 6	protein-coding
OVCAR-8.dedup_peak_16137	chr6_GL000251v2_alt	3291888	3292828	+	236	NA	promoter-TSS (NM_005345)	promoter-TSS (NM_005345)	176	NM_005527	3305	Hs.690634	NM_005527	ENSG00000204390	HSPA1L	HSP70-1L|HSP70-HOM|HSP70T|hum70t	heat shock protein family A (Hsp70) member 1 like	protein-coding
OVCAR-8.dedup_peak_18271	chr8	143246389	143247027	+	236	NA	promoter-TSS (NM_173832)	promoter-TSS (NM_173832)	-231	NM_001271156	286128	Hs.668016	NM_173832	ENSG00000181638	ZFP41	ZNF753|zfp-41	ZFP41 zinc finger protein	protein-coding
OVCAR-8.dedup_peak_16760	chr7	23531913	23532494	+	236	NA	promoter-TSS (NM_001362759)	promoter-TSS (NM_001362759)	-162	NM_001282757	29896	Hs.445652	NM_013293	ENSG00000164548	TRA2A	AWMS1|HSU53209	transformer 2 alpha homolog	protein-coding
OVCAR-8.dedup_peak_13555	chr4	49108247	49108746	+	236	NA	Intergenic	(CATTC)n|Satellite|Satellite	121854	NM_001286791	80157	Hs.479703	NM_025087	ENSG00000109182	CWH43	CWH43-C|PGAP2IP	cell wall biogenesis 43 C-terminal homolog	protein-coding
OVCAR-8.dedup_peak_12640	chr3	49021459	49022179	+	236	NA	promoter-TSS (NM_018114)	promoter-TSS (NM_018114)	178	NM_199070	25915	Hs.31387	NM_199069	ENSG00000178057	NDUFAF3	2P1|C3orf60|E3-3|MC1DN18	NADH:ubiquinone oxidoreductase complex assembly factor 3	protein-coding
OVCAR-8.dedup_peak_143	chr1	9411141	9411401	+	236	NA	Intergenic	Intergenic	17645	NR_104623	100506022	Hs.131775	NR_104622	ENSG00000284693	LINC02606	-	long intergenic non-protein coding RNA 2606	ncRNA
OVCAR-8.dedup_peak_12705	chr3	52670662	52671451	+	236	NA	intron (NM_001366074, intron 5 of 30)	intron (NM_001366074, intron 5 of 30)	14543	NM_001350074	55193	Hs.189920	NM_018165	ENSG00000163939	PBRM1	BAF180|PB1	polybromo 1	protein-coding
OVCAR-8.dedup_peak_6140	chr16	914425	914881	+	236	NA	intron (NR_147885, intron 2 of 11)	intron (NR_147885, intron 2 of 11)	-6380	NR_110946	101929387	Hs.737087	NR_110945	ENSG00000260439	LMF1-AS1	LA16c-366D3.1	LMF1 antisense RNA 1	ncRNA
OVCAR-8.dedup_peak_2773	chr11	9460562	9461133	+	236	NA	promoter-TSS (NR_036539)	promoter-TSS (NR_036539)	-118	NM_001282656	7702	Hs.523471	NM_003442	ENSG00000166478	ZNF143	SBF|STAF|pHZ-1	zinc finger protein 143	protein-coding
OVCAR-8.dedup_peak_10464	chr2	135531160	135531515	+	235	NA	promoter-TSS (NM_032143)	promoter-TSS (NM_032143)	-119	NM_032143	84083	Hs.658422	NM_032143	ENSG00000121988	ZRANB3	4933425L19Rik|AH2	zinc finger RANBP2-type containing 3	protein-coding
OVCAR-8.dedup_peak_8761	chr19	10289162	10289937	+	235	NA	promoter-TSS (NM_003259)	promoter-TSS (NM_003259)	-403	NM_003259	7087	Hs.465862	NM_003259	ENSG00000105376	ICAM5	TLCN|TLN	intercellular adhesion molecule 5	protein-coding
OVCAR-8.dedup_peak_10754	chr2	219543305	219544139	+	235	NA	promoter-TSS (NM_001195731)	promoter-TSS (NM_001195731)	59	NM_001303098	130612	Hs.446664	NM_001005209	ENSG00000188760	TMEM198	TMEM198A	transmembrane protein 198	protein-coding
OVCAR-8.dedup_peak_7026	chr17	7214338	7214708	+	235	NA	intron (NM_001365, intron 3 of 21)	CpG	-2602	NM_001270447	37	Hs.437178	NM_000018	ENSG00000072778	ACADVL	ACAD6|LCACD|VLCAD	acyl-CoA dehydrogenase very long chain	protein-coding
OVCAR-8.dedup_peak_17569	chr8	22599067	22599597	+	235	NA	promoter-TSS (NM_001013842)	promoter-TSS (NM_001013842)	-267	NM_173686	541565	Hs.743508	NM_173686	ENSG00000241852	C8orf58	-	chromosome 8 open reading frame 58	protein-coding
OVCAR-8.dedup_peak_3612	chr11	134737327	134737706	+	235	NA	intron (NR_147836, intron 1 of 1)	intron (NR_147836, intron 1 of 1)	1571	NR_147836	729305	Hs.148365	NR_147836	ENSG00000251226	LINC02714	-	long intergenic non-protein coding RNA 2714	ncRNA
OVCAR-8.dedup_peak_10025	chr2	61764196	61764705	+	235	NA	Intergenic	CpG	89610	NM_001201543	84140	Hs.440466	NM_032180	ENSG00000170264	FAM161A	RP28	FAM161 centrosomal protein A	protein-coding
OVCAR-8.dedup_peak_3109	chr11	65096099	65096871	+	235	NA	intron (NR_073519, intron 1 of 9)	CpG	271	NM_013265	738	Hs.277517	NM_013265	ENSG00000149823	VPS51	ANG2|ANG3|C11orf2|C11orf3|FFR	VPS51 subunit of GARP complex	protein-coding
OVCAR-8.dedup_peak_2420	chr10	97498428	97498982	+	234	NA	promoter-TSS (NM_001289404)	promoter-TSS (NM_001289404)	89	NM_001289405	64210	Hs.500721	NM_022362	ENSG00000155229	MMS19	CIAO4|MET18|MMS19L|hMMS19	MMS19 homolog, cytosolic iron-sulfur assembly component	protein-coding
OVCAR-8.dedup_peak_3794	chr12	13098270	13098834	+	234	NA	intron (NM_001080555, intron 1 of 6)	intron (NM_001080555, intron 1 of 6)	-2877	NM_031289	83445	Hs.240053	NM_031289	ENSG00000111305	GSG1	-	germ cell associated 1	protein-coding
OVCAR-8.dedup_peak_10148	chr2	86440699	86441430	+	234	NA	promoter-TSS (NM_001146688)	promoter-TSS (NM_001146688)	-307	NM_018433	55818	Hs.557425	NM_018433	ENSG00000115548	KDM3A	JHDM2A|JHMD2A|JMJD1|JMJD1A|TSGA	lysine demethylase 3A	protein-coding
OVCAR-8.dedup_peak_10701	chr2	214809762	214810194	+	234	NA	promoter-TSS (NM_001282548)	promoter-TSS (NM_001282548)	-251	NR_110292	101928103	Hs.665619	NR_110292	ENSG00000229267	SNHG31	-	small nucleolar RNA host gene 31	ncRNA
OVCAR-8.dedup_peak_17214	chr7	134779421	134779778	+	234	NA	promoter-TSS (NM_004342)	promoter-TSS (NM_004342)	-35	NM_004342	800	Hs.490203	NM_004342	ENSG00000122786	CALD1	CDM|H-CAD|HCAD|L-CAD|LCAD|NAG22	caldesmon 1	protein-coding
OVCAR-8.dedup_peak_16576	chr7	1044336	1044663	+	234	NA	promoter-TSS (NM_001303473)	promoter-TSS (NM_001303473)	-47	NM_001303473	115330	Hs.585007	NM_138445	ENSG00000164849	GPR146	PGR8	G protein-coupled receptor 146	protein-coding
OVCAR-8.dedup_peak_17763	chr8	58850952	58851308	+	234	NA	intron (NM_014729, intron 4 of 8)	intron (NM_014729, intron 4 of 8)	-191277	NM_003580	8439	Hs.372000	NM_003580	ENSG00000035681	NSMAF	FAN|GRAMD5	neutral sphingomyelinase activation associated factor	protein-coding
OVCAR-8.dedup_peak_693	chr1	67430378	67431072	+	234	NA	promoter-TSS (NM_001018069)	promoter-TSS (NM_001018069)	-323	NM_015640	26135	Hs.530412	NM_015640	ENSG00000142864	SERBP1	CGI-55|CHD3IP|HABP4L|PAI-RBP1|PAIRBP1	SERPINE1 mRNA binding protein 1	protein-coding
OVCAR-8.dedup_peak_18993	chr9	127561735	127562335	+	234	NA	intron (NM_001035534, intron 1 of 13)	intron (NM_001035534, intron 1 of 13)	7038	NM_022833	64855	Hs.522401	NM_022833	ENSG00000136830	NIBAN2	C9orf88|FAM129B|MEG-3|MINERVA|OC58|bA356B19.6	niban apoptosis regulator 2	protein-coding
OVCAR-8.dedup_peak_4118	chr12	71730967	71731747	+	234	NA	Intergenic	LTR47A|LTR|ERVL	-23506	NM_014999	23011	Hs.524590	NM_014999	ENSG00000080371	RAB21	-	RAB21, member RAS oncogene family	protein-coding
OVCAR-8.dedup_peak_15322	chr6	26956050	26957116	+	234	NA	promoter-TSS (NR_003504)	promoter-TSS (NR_003504)	-29	NR_003504	387036	Hs.675815	NM_001033523	ENSG00000241549	GUSBP2	GUSBL1|GUSBP4|SMA3-L|SMAC3L|SMAC3L2|b55C20.1|bA239L20.1|bA239L20.5|bGLU-Lp	GUSB pseudogene 2	pseudo
OVCAR-8.dedup_peak_454	chr1	36401065	36401684	+	234	NA	Intergenic	LTR2752|LTR|ERV1	-3466	NM_032881	84967	Hs.603131	NM_032881	ENSG00000181817	LSM10	MST074|MSTP074	LSM10, U7 small nuclear RNA associated	protein-coding
OVCAR-8.dedup_peak_17167	chr7	129530825	129531371	+	234	NA	Intergenic	(TGG)n|Simple_repeat|Simple_repeat	28567	NM_001195243	100287482	Hs.178144	NM_001195243	ENSG00000240204	SMKR1	-	small lysine rich protein 1	protein-coding
OVCAR-8.dedup_peak_9744	chr2	3315194	3316167	+	234	NA	intron (NM_001330530, intron 3 of 9)	(CCCAT)n|Simple_repeat|Simple_repeat	62138	NM_003310	7260	Hs.502770	NM_003310	ENSG00000032389	EIPR1	EIPR-1|TSSC1	EARP complex and GARP complex interacting protein 1	protein-coding
OVCAR-8.dedup_peak_3055	chr11	62771213	62771763	+	233	NA	promoter-TSS (NM_006473)	promoter-TSS (NM_006473)	92	NM_006473	10629	Hs.714400	NM_006473	ENSG00000162227	TAF6L	PAF65A	TATA-box binding protein associated factor 6 like	protein-coding
OVCAR-8.dedup_peak_11838	chr21	46324453	46324941	+	233	NA	promoter-TSS (NM_058180)	promoter-TSS (NM_058180)	30	NM_001315529	5116	Hs.474069	NM_006031	ENSG00000160299	PCNT	KEN|MOPD2|PCN|PCNT2|PCNTB|PCTN2|SCKL4	pericentrin	protein-coding
OVCAR-8.dedup_peak_9588	chr19	56120869	56121691	+	233	NA	promoter-TSS (NM_001351682)	promoter-TSS (NM_001351682)	15	NM_001351682	126208	Hs.397153	NM_001002836	ENSG00000142409	ZNF787	TIP20	zinc finger protein 787	protein-coding
OVCAR-8.dedup_peak_14799	chr5	158384997	158385443	+	233	NA	intron (NR_109888, intron 1 of 6)	MLT1M|LTR|ERVL-MaLR	24553	NR_109888	101927697	Hs.483960	NR_109888	ENSG00000276778	LINC02227	-	long intergenic non-protein coding RNA 2227	ncRNA
OVCAR-8.dedup_peak_17801	chr8	66667089	66667618	+	233	NA	promoter-TSS (NM_025054)	promoter-TSS (NM_025054)	-122	NM_025054	80124	Hs.632066	NM_025054	ENSG00000175073	VCPIP1	DUBA3|VCIP135	valosin containing protein interacting protein 1	protein-coding
OVCAR-8.dedup_peak_19269	chrUn_GL000216v2	5712	6286	+	233	NA	NA	(CATTC)n|Satellite|Satellite	NA	NA
OVCAR-8.dedup_peak_3585	chr11	128467536	128468051	+	233	NA	intron (NM_001330451, intron 5 of 6)	intron (NM_001330451, intron 5 of 6)	54517	NM_001162422	2113	Hs.369438	NM_005238	ENSG00000134954	ETS1	ETS-1|EWSR2|c-ets-1|p54	ETS proto-oncogene 1, transcription factor	protein-coding
OVCAR-8.dedup_peak_17121	chr7	108525674	108526498	+	233	NA	promoter-TSS (NM_001256008)	promoter-TSS (NM_001256008)	49	NM_001256010	50640	Hs.617340	NM_015723	ENSG00000135241	PNPLA8	IPLA2-2|IPLA2G|MMLA|PNPLA-gamma|iPLA2gamma	patatin like phospholipase domain containing 8	protein-coding
OVCAR-8.dedup_peak_14248	chr5	43120825	43121651	+	233	NA	promoter-TSS (NM_001330717)	promoter-TSS (NM_001330717)	-223	NM_001330711	7690	Hs.535804	NM_003432	ENSG00000172262	ZNF131	ZBTB35|pHZ-10	zinc finger protein 131	protein-coding
OVCAR-8.dedup_peak_14930	chr5	177194273	177194619	+	233	NA	intron (NM_172349, intron 4 of 23)	AluJb|SINE|Alu	60217	NM_001365684	64324	Hs.106861	NM_022455	ENSG00000165671	NSD1	ARA267|KMT3B|SOTOS|SOTOS1|STO	nuclear receptor binding SET domain protein 1	protein-coding
OVCAR-8.dedup_peak_18517	chr9	35604065	35604437	+	233	NA	Intergenic	CpG	-1011	NM_006285	7016	Hs.708096	NM_006285	ENSG00000107140	TESK1	-	testis associated actin remodelling kinase 1	protein-coding
OVCAR-8.dedup_peak_9566	chr19	55258962	55259387	+	232	NA	promoter-TSS (NM_014931)	promoter-TSS (NM_014931)	-157	NM_014931	22870	Hs.515610	NM_014931	ENSG00000105063	PPP6R1	KIAA1115|PP6R1|SAP190|SAPS1	protein phosphatase 6 regulatory subunit 1	protein-coding
OVCAR-8.dedup_peak_4010	chr12	56104094	56104577	+	232	NA	promoter-TSS (NM_006191)	promoter-TSS (NM_006191)	-224	NM_006191	5036	Hs.524498	NM_006191	ENSG00000170515	PA2G4	EBP1|HG4-1|p38-2G4	proliferation-associated 2G4	protein-coding
OVCAR-8.dedup_peak_17387	chr7	157656889	157657765	+	232	NA	intron (NM_130843, intron 12 of 21)	(AC)n|Simple_repeat|Simple_repeat	-82905	NR_029689	406945		NR_029689	ENSG00000207960	MIR153-2	MIRN153-2|mir-153-2	microRNA 153-2	ncRNA
OVCAR-8.dedup_peak_6950	chr17	2359228	2359903	+	232	NA	intron (NM_001346700, intron 2 of 22)	intron (NM_001346700, intron 2 of 22)	22064	NM_001098509	9905	Hs.513861	NM_014853	ENSG00000141258	SGSM2	RUTBC1	small G protein signaling modulator 2	protein-coding
OVCAR-8.dedup_peak_4944	chr14	23095034	23095629	+	232	NA	promoter-TSS (NM_017924)	promoter-TSS (NM_017924)	-174	NM_017924	55017	Hs.525238	NM_017924	ENSG00000179933	C14orf119	-	chromosome 14 open reading frame 119	protein-coding
OVCAR-8.dedup_peak_17748	chr8	53944990	53945898	+	232	NA	intron (NM_001286673, intron 2 of 4)	L1MB7|LINE|L1	64572	NR_104578	8601	Hs.368733	NM_003702	ENSG00000147509	RGS20	RGSZ1|ZGAP1|g(z)GAP|gz-GAP	regulator of G protein signaling 20	protein-coding
OVCAR-8.dedup_peak_14943	chr5	177496829	177497120	+	232	NA	intron (NR_103804, intron 1 of 12)	CpG	630	NR_103804	9260	Hs.533040	NM_005451	ENSG00000196923	PDLIM7	LMP1|LMP3	PDZ and LIM domain 7	protein-coding
OVCAR-8.dedup_peak_11462	chr20	62301956	62302994	+	232	NA	promoter-TSS (NM_175573)	promoter-TSS (NM_175573)	-421	NM_001281438	11047	Hs.90107	NM_007002	ENSG00000130706	ADRM1	ARM-1|ARM1|GP110	adhesion regulating molecule 1	protein-coding
OVCAR-8.dedup_peak_19784	chrY	10987672	10987991	+	232	NA	Intergenic	Intergenic	1077033	NR_001540	252955	Hs.522846	NR_001540	ENSG00000239225	TTTY23	NCRNA00148|TTTY23B	testis-specific transcript, Y-linked 23	ncRNA
OVCAR-8.dedup_peak_17326	chr7	151519504	151520449	+	232	NA	promoter-TSS (NM_005614)	promoter-TSS (NM_005614)	-81	NM_005614	6009	Hs.283521	NM_005614	ENSG00000106615	RHEB	RHEB2	Ras homolog, mTORC1 binding	protein-coding
OVCAR-8.dedup_peak_8556	chr19	2151610	2152021	+	231	NA	promoter-TSS (NM_001261826)	promoter-TSS (NM_001261826)	-249	NM_001261826	8943	Hs.512815	NM_003938	ENSG00000065000	AP3D1	ADTD|HPS10|hBLVR	adaptor related protein complex 3 subunit delta 1	protein-coding
OVCAR-8.dedup_peak_3991	chr12	54359195	54359785	+	231	NA	intron (NR_120487, intron 1 of 3)	intron (NR_120487, intron 1 of 3)	4996	NM_020370	53831	Hs.306199	NM_020370	ENSG00000139572	GPR84	EX33|GPCR4	G protein-coupled receptor 84	protein-coding
OVCAR-8.dedup_peak_958	chr1	112394186	112394801	+	231	NA	Intergenic	L2a|LINE|L2	-1721	NM_018704	55917	Hs.744100	NM_018704	ENSG00000143079	CTTNBP2NL	-	CTTNBP2 N-terminal like	protein-coding
OVCAR-8.dedup_peak_1250	chr1	153922617	153923309	+	231	NA	promoter-TSS (NM_020699)	promoter-TSS (NM_020699)	9	NM_020699	57459	Hs.4779	NM_020699	ENSG00000143614	GATAD2B	MRD18|P66beta|p68	GATA zinc finger domain containing 2B	protein-coding
OVCAR-8.dedup_peak_6570	chr16	58129354	58129752	+	231	NA	promoter-TSS (NR_136632)	promoter-TSS (NR_136632)	-128	NR_136632	29105	Hs.532755	NM_013242	ENSG00000070761	CFAP20	BUG22|C16orf80|EVORF|GTL3|fSAP23	cilia and flagella associated protein 20	protein-coding
OVCAR-8.dedup_peak_2118	chr10	42475324	42475749	+	231	NA	promoter-TSS (NR_026827)	promoter-TSS (NR_026827)	45	NR_026827	84856	Hs.55977	NM_032770	ENSG00000185904	LINC00839	-	long intergenic non-protein coding RNA 839	ncRNA
OVCAR-8.dedup_peak_6460	chr16	30194176	30194484	+	231	NA	promoter-TSS (NM_001320607).2	promoter-TSS (NM_001320607).2	-24	NM_001320579	552900	Hs.444600	NM_001031827	ENSG00000183336	BOLA2	BOLA2A|BOLA2B|My016	bolA family member 2	protein-coding
OVCAR-8.dedup_peak_8869	chr19	14380982	14381614	+	231	NA	promoter-TSS (NM_078481)	promoter-TSS (NM_078481)	-146	NM_078481	976	Hs.466039	NM_001784	ENSG00000123146	ADGRE5	CD97|TM7LN1	adhesion G protein-coupled receptor E5	protein-coding
OVCAR-8.dedup_peak_505	chr1	41360937	41361343	+	231	NA	promoter-TSS (NM_001291281)	promoter-TSS (NM_001291281)	-294	NM_001291281	100132074	Hs.559677	NM_001291281		FOXO6	-	forkhead box O6	protein-coding
OVCAR-8.dedup_peak_4668	chr13	49935821	49936603	+	231	NA	non-coding (NR_023351, exon 1 of 3)	non-coding (NR_023351, exon 1 of 3)	128	NR_023351	57213	Hs.44235	NM_020456	ENSG00000123178	SPRYD7	C13orf1|CLLD6	SPRY domain containing 7	protein-coding
OVCAR-8.dedup_peak_1200	chr1	150611478	150611978	+	231	NA	Intergenic	Intergenic	17405	NM_207047	2029	Hs.632456	NM_004436	ENSG00000143420	ENSA	ARPP-19e	endosulfine alpha	protein-coding
OVCAR-8.dedup_peak_12499	chr3	31531983	31533022	+	231	NA	promoter-TSS (NM_178862)	promoter-TSS (NM_178862)	-423	NM_178862	201595	Hs.475812	NM_178862	ENSG00000163527	STT3B	CDG1X|SIMP|STT3-B	STT3 oligosaccharyltransferase complex catalytic subunit B	protein-coding
OVCAR-8.dedup_peak_5198	chr14	64387782	64388406	+	231	NA	promoter-TSS (NM_001364837)	promoter-TSS (NM_001364837)	-259	NM_001364837	4522	Hs.652308	NM_005956	ENSG00000100714	MTHFD1	CIMAH|MTHFC|MTHFD	methylenetetrahydrofolate dehydrogenase, cyclohydrolase and formyltetrahydrofolate synthetase 1	protein-coding
OVCAR-8.dedup_peak_5264	chr14	70809279	70809896	+	231	NA	promoter-TSS (NM_001284230)	promoter-TSS (NM_001284230)	-74	NM_033141	4293	Hs.445496	NM_033141	ENSG00000006432	MAP3K9	MEKK9|MLK1|PRKE1	mitogen-activated protein kinase kinase kinase 9	protein-coding
OVCAR-8.dedup_peak_13754	chr4	101347527	101348141	+	231	NA	promoter-TSS (NM_000944)	promoter-TSS (NM_000944)	57	NR_033874	90024	Hs.534513	NR_033874	ENSG00000254531	FLJ20021	-	uncharacterized LOC90024	ncRNA
OVCAR-8.dedup_peak_14281	chr5	49661479	49661907	+	230	NA	Intergenic	(TCCAT)n|Simple_repeat|Simple_repeat	779595	NM_198449	133418	Hs.561411	NM_198449	ENSG00000170571	EMB	GP70	embigin	protein-coding
OVCAR-8.dedup_peak_11909	chr22	20117028	20117526	+	230	NA	promoter-TSS (NM_182984)	promoter-TSS (NM_182984)	-51	NM_001257994	27037	Hs.713579	NM_022727	ENSG00000099899	TRMT2A	HTF9C	tRNA methyltransferase 2 homolog A	protein-coding
OVCAR-8.dedup_peak_4371	chr12	120495831	120496236	+	230	NA	promoter-TSS (NR_038854)	promoter-TSS (NR_038854)	-80	NM_003746	8655	Hs.5120	NM_003746	ENSG00000088986	DYNLL1	DLC1|DLC8|DNCL1|DNCLC1|LC8|LC8a|PIN|hdlc1	dynein light chain LC8-type 1	protein-coding
OVCAR-8.dedup_peak_9631	chr19_GL949746v1_alt	164516	165778	+	230	NA	promoter-TSS (NM_024075).2	promoter-TSS (NM_024075).2	6	NM_024075	79042	Hs.15580	NM_024075	ENSG00000170892	TSEN34	LENG5|PCH2C|SEN34|SEN34L	tRNA splicing endonuclease subunit 34	protein-coding
OVCAR-8.dedup_peak_12621	chr3	48088823	48089406	+	230	NA	promoter-TSS (NM_030885)	promoter-TSS (NM_030885)	-266	NM_001134364	4134	Hs.517949	NM_002375	ENSG00000047849	MAP4	-	microtubule associated protein 4	protein-coding
OVCAR-8.dedup_peak_12340	chr3	4493085	4493437	+	230	NA	promoter-TSS (NM_002222)	promoter-TSS (NM_002222)	-87	NM_002222	3708	Hs.567295	NM_002222	ENSG00000150995	ITPR1	ACV|CLA4|INSP3R1|IP3R|IP3R1|PPP1R94|SCA15|SCA16|SCA29	inositol 1,4,5-trisphosphate receptor type 1	protein-coding
OVCAR-8.dedup_peak_7635	chr17	58679190	58679673	+	230	NA	intron (NM_031272, intron 1 of 31)	intron (NM_031272, intron 1 of 31)	12624	NM_001201457	56155	Hs.390221	NM_031272	ENSG00000121101	TEX14	CT113|SPGF23	testis expressed 14, intercellular bridge forming factor	protein-coding
OVCAR-8.dedup_peak_64	chr1	1724289	1724749	+	230	NA	promoter-TSS (NM_001313896)	promoter-TSS (NM_001313896)	-162	NM_001313896	728642	Hs.651228	NM_024011	ENSG00000008128	CDK11A	CDC2L2|CDC2L3|CDK11-p110|CDK11-p46|CDK11-p58|PITSLRE|p58GTA	cyclin dependent kinase 11A	protein-coding
OVCAR-8.dedup_peak_12239	chr22	49970779	49971178	+	230	NA	Intergenic	CpG	8112	NR_106879	102465493		NR_106879	ENSG00000276753	MIR6821	hsa-mir-6821	microRNA 6821	ncRNA
OVCAR-8.dedup_peak_8084	chr17_KI270862v1_alt	364964	365300	+	230	NA	3' UTR (NM_016823, exon 2 of 2)	3' UTR (NM_016823, exon 2 of 2)	14050	NM_016823	1398	Hs.461896	NM_005206	ENSG00000167193	CRK	CRKII|p38	CRK proto-oncogene, adaptor protein	protein-coding
OVCAR-8.dedup_peak_15202	chr6	15245303	15246042	+	230	NA	promoter-TSS (NM_004973)	promoter-TSS (NM_004973)	-397	NM_004973	3720	Hs.269059	NM_004973	ENSG00000008083	JARID2	JMJ	jumonji and AT-rich interaction domain containing 2	protein-coding
OVCAR-8.dedup_peak_14820	chr5	167945558	167946216	+	229	NA	intron (NM_001368145, intron 2 of 26)	intron (NM_001368145, intron 2 of 26)	190958	NM_001080428	57451	Hs.631957	NM_001080428	ENSG00000145934	TENM2	ODZ2|TEN-M2|TNM2|ten-2	teneurin transmembrane protein 2	protein-coding
OVCAR-8.dedup_peak_12876	chr3	113696606	113696947	+	229	NA	promoter-TSS (NR_111981)	promoter-TSS (NR_111981)	-130	NR_111981	205717	Hs.632570	NM_001009899	ENSG00000176542	USF3	KIAA2018	upstream transcription factor family member 3	protein-coding
OVCAR-8.dedup_peak_1420	chr1	179142891	179143254	+	229	NA	promoter-TSS (NM_005158)	promoter-TSS (NM_005158)	4	NM_001168239	27	Hs.159472	NM_005158	ENSG00000143322	ABL2	ABLL|ARG	ABL proto-oncogene 2, non-receptor tyrosine kinase	protein-coding
OVCAR-8.dedup_peak_16190	chr6_GL000252v2_alt	1873007	1873730	+	229	NA	promoter-TSS (NM_002714).6	promoter-TSS (NM_002714).6	-231	NR_072994	5514	Hs.106019	NM_002714	ENSG00000204569	PPP1R10	CAT53|FB19|PNUTS|PP1R10|R111|p99	protein phosphatase 1 regulatory subunit 10	protein-coding
OVCAR-8.dedup_peak_11373	chr20	51366161	51366817	+	229	NA	Intergenic	Intergenic	86488	NR_036162	100422889		NR_036162	ENSG00000266761	MIR3194	mir-3194	microRNA 3194	ncRNA
OVCAR-8.dedup_peak_8835	chr19	12890799	12891165	+	229	NA	promoter-TSS (NM_000159)	promoter-TSS (NM_000159)	-147	NR_102316	2639	Hs.532699	NM_000159	ENSG00000105607	GCDH	ACAD5|GCD	glutaryl-CoA dehydrogenase	protein-coding
OVCAR-8.dedup_peak_8651	chr19	5719982	5720762	+	229	NA	promoter-TSS (NM_004793)	promoter-TSS (NM_004793)	80	NM_001276480	9361	Hs.350265	NM_004793	ENSG00000196365	LONP1	CODASS|LON|LONP|LonHS|PIM1|PRSS15|hLON	lon peptidase 1, mitochondrial	protein-coding
OVCAR-8.dedup_peak_1310	chr1	156660215	156660918	+	229	NA	Intergenic	Intergenic	16841	NM_006617	10763	Hs.527971	NM_006617	ENSG00000132688	NES	Nbla00170	nestin	protein-coding
OVCAR-8.dedup_peak_11138	chr20	31185718	31187449	+	229	NA	Intergenic	(GGAAT)n|Simple_repeat|Simple_repeat	-71081	NM_001037730	245929	Hs.580793	NM_001037730	ENSG00000215547	DEFB115	DEFB-15	defensin beta 115	protein-coding
OVCAR-8.dedup_peak_2486	chr10	102714291	102714720	+	229	NA	promoter-TSS (NR_146992)	promoter-TSS (NR_146992)	-13	NM_001350989	118980	Hs.44070	NM_178858	ENSG00000156398	SFXN2	SLC56A2	sideroflexin 2	protein-coding
OVCAR-8.dedup_peak_124	chr1	7961382	7961817	+	229	NA	promoter-TSS (NM_007262)	promoter-TSS (NM_007262)	-55	NM_001123377	11315	Hs.419640	NM_007262	ENSG00000116288	PARK7	DJ-1|DJ1|GATD2|HEL-S-67p	Parkinsonism associated deglycase	protein-coding
OVCAR-8.dedup_peak_1860	chr10	988170	988506	+	229	NA	promoter-TSS (NM_012341)	promoter-TSS (NM_012341)	-96	NM_012341	23560	Hs.215766	NM_012341	ENSG00000107937	GTPBP4	CRFG|NGB|NOG1	GTP binding protein 4	protein-coding
OVCAR-8.dedup_peak_6440	chr16	29454834	29455142	+	229	NA	promoter-TSS (NM_001320607)	promoter-TSS (NM_001320607)	-24	NR_135316	107282092	Hs.444600	NM_001320622	ENSG00000261740	BOLA2-SMG1P6	-	BOLA2-SMG1P6 readthrough	protein-coding
OVCAR-8.dedup_peak_6924	chr17	1422938	1423274	+	228	NA	3' UTR (NM_016823, exon 3 of 3)	3' UTR (NM_016823, exon 3 of 3)	-22844	NR_024058	7531	Hs.513851	NM_006761	ENSG00000108953	YWHAE	14-3-3E|HEL2|KCIP-1|MDCR|MDS	tyrosine 3-monooxygenase/tryptophan 5-monooxygenase activation protein epsilon	protein-coding
OVCAR-8.dedup_peak_5111	chr14	52791457	52791917	+	228	NA	promoter-TSS (NM_198066)	promoter-TSS (NM_198066)	-80	NM_198066	64841	Hs.478025	NM_198066	ENSG00000100522	GNPNAT1	GNA1|GNPNAT|Gpnat1	glucosamine-phosphate N-acetyltransferase 1	protein-coding
OVCAR-8.dedup_peak_19297	chrUn_GL000220v1	160919	161626	+	228	NA	Intergenic	LSU-rRNA_Hsa|rRNA|rRNA	5275	NR_146120	109864274		NR_146120		RNA5-8SN4	RN5-8S1|RNA5-8S5	RNA, 5.8S ribosomal N4	rRNA
OVCAR-8.dedup_peak_4025	chr12	56461249	56461788	+	228	NA	Intergenic	AluJr4|SINE|Alu	-6861	NM_012064	4284	Hs.574026	NM_012064	ENSG00000135517	MIP	AQP0|CTRCT15|LIM1|MIP26|MP26	major intrinsic protein of lens fiber	protein-coding
OVCAR-8.dedup_peak_9214	chr19	40465662	40466057	+	228	NA	promoter-TSS (NM_000713)	promoter-TSS (NM_000713)	-114	NM_000713	645	Hs.515785	NM_000713	ENSG00000090013	BLVRB	BVRB|FLR|HEL-S-10|SDR43U1	biliverdin reductase B	protein-coding
OVCAR-8.dedup_peak_17383	chr7	157564739	157565533	+	228	NA	intron (NM_130843, intron 20 of 21)	intron (NM_130843, intron 20 of 21)	9286	NR_029689	406945		NR_029689	ENSG00000207960	MIR153-2	MIRN153-2|mir-153-2	microRNA 153-2	ncRNA
OVCAR-8.dedup_peak_16505	chr6_GL000256v2_alt	2951670	2952362	+	228	NA	promoter-TSS (NM_080703)	promoter-TSS (NM_080703)	-38	NM_001199698	7917	Hs.440900	NM_004639	ENSG00000204463	BAG6	BAG-6|BAT3|D6S52E|G3	BCL2 associated athanogene 6	protein-coding
OVCAR-8.dedup_peak_14032	chr4	189234355	189234612	+	228	NA	Intergenic	Intergenic	-425123	NR_121679	101928971	Hs.519164	NR_121679	ENSG00000250739	LINC01262	TCONS_l2_00021807	long intergenic non-protein coding RNA 1262	ncRNA
OVCAR-8.dedup_peak_7063	chr17	8119543	8119874	+	228	NA	promoter-TSS (NM_001165960)	promoter-TSS (NM_001165960)	-792	NM_001165960	59344	Hs.232770	NM_021628	ENSG00000179148	ALOXE3	ARCI3|E-LOX|eLOX-3|eLOX3	arachidonate lipoxygenase 3	protein-coding
OVCAR-8.dedup_peak_6392	chr16	23557009	23557935	+	227	NA	promoter-TSS (NR_003501)	promoter-TSS (NR_003501)	-97	NR_003501	124454	Hs.620541	NM_001083614	ENSG00000103356	EARS2	COXPD12|MSE1|gluRS|mtGlnRS	glutamyl-tRNA synthetase 2, mitochondrial	protein-coding
OVCAR-8.dedup_peak_2578	chr10	122980323	122980885	+	227	NA	exon (NM_001363531, exon 1 of 6)	exon (NM_001363531, exon 1 of 6)	203	NM_153336	118672	Hs.281004	NM_153336	ENSG00000179988	PSTK	C10orf89	phosphoseryl-tRNA kinase	protein-coding
OVCAR-8.dedup_peak_17346	chr7	155205314	155206148	+	227	NA	Intergenic	Intergenic	-92041	NM_198336	3638	Hs.520819	NM_005542	ENSG00000186480	INSIG1	CL6	insulin induced gene 1	protein-coding
OVCAR-8.dedup_peak_18360	chr8_KI270815v1_alt	60232	60501	+	227	NA	Intergenic	CpG	69648	NM_138367	90987	Hs.534516	NM_138367	ENSG00000198169	ZNF251	-	zinc finger protein 251	protein-coding
OVCAR-8.dedup_peak_9459	chr19	49590099	49590470	+	227	NA	promoter-TSS (NM_020719)	promoter-TSS (NM_020719)	-898	NM_020719	57479	Hs.590971	NM_020719	ENSG00000126464	PRR12	KIAA1205	proline rich 12	protein-coding
OVCAR-8.dedup_peak_9700	chr1_GL383519v1_alt	49579	50308	+	227	NA	promoter-TSS (NM_001171811).3	promoter-TSS (NM_001171811).3	-293	NM_001005742	2629	Hs.282997	NM_000157	ENSG00000177628	GBA	GBA1|GCB|GLUC	glucosylceramidase beta	protein-coding
OVCAR-8.dedup_peak_12664	chr3	49939891	49940220	+	227	NA	promoter-TSS (NM_005777)	promoter-TSS (NM_005777)	-95	NM_001349194	10180	Hs.696735	NM_005777	ENSG00000004534	RBM6	3G2|DEF-3|DEF3|HLC-11|NY-LU-12|g16	RNA binding motif protein 6	protein-coding
OVCAR-8.dedup_peak_4315	chr12	113221065	113221547	+	227	NA	promoter-TSS (NM_001351346)	promoter-TSS (NM_001351346)	-158	NM_017901	53373	Hs.524763	NM_017901	ENSG00000186815	TPCN1	TPC1	two pore segment channel 1	protein-coding
OVCAR-8.dedup_peak_9559	chr19	55166598	55167182	+	226	NA	promoter-TSS (NM_001256714)	promoter-TSS (NM_001256714)	-168	NM_178837	352909	Hs.351582	NM_178837	ENSG00000167646	DNAAF3	C19orf51|CILD2|DAB1|PCD|PF22	dynein axonemal assembly factor 3	protein-coding
OVCAR-8.dedup_peak_5648	chr15	42272988	42273655	+	226	NA	promoter-TSS (NM_198141)	promoter-TSS (NM_198141)	112	NM_015497	25963	Hs.511138	NM_015497	ENSG00000103978	TMEM87A	-	transmembrane protein 87A	protein-coding
OVCAR-8.dedup_peak_19369	chrX	323438	323884	+	226	NA	Intergenic	Intergenic	4516	NR_027231	283981	Hs.575741	NR_027231		LINC00685	CXYorf10|NCRNA00107|PPP2R3B-AS1	long intergenic non-protein coding RNA 685	ncRNA
OVCAR-8.dedup_peak_19282	chrUn_GL000219v1	41995	42651	+	226	NA	Intergenic	Intergenic	57319	NR_027436	283788	Hs.657131	NR_027436		LOC283788	-	FSHD region gene 1 pseudogene	pseudo
OVCAR-8.dedup_peak_19706	chrX	154209603	154210267	+	226	NA	Intergenic	MER73|LTR|ERVL	-9799	NM_000513	2652	Hs.247787	NM_000513	ENSG00000268221	OPN1MW	CBBM|CBD|COD5|GCP|GOP|OPN1MW1	opsin 1, medium wave sensitive	protein-coding
OVCAR-8.dedup_peak_3148	chr11	65900297	65900658	+	226	NA	promoter-TSS (NM_001300856)	promoter-TSS (NM_001300856)	49	NR_125339	8061	Hs.283565	NM_005438	ENSG00000175592	FOSL1	FRA|FRA1|fra-1	FOS like 1, AP-1 transcription factor subunit	protein-coding
OVCAR-8.dedup_peak_1782	chr1	243255693	243256081	+	226	NA	promoter-TSS (NM_001042405)	promoter-TSS (NM_001042405)	-118	NM_001350251	10806	Hs.591530	NM_006642	ENSG00000054282	SDCCAG8	BBS16|CCCAP|CCCAP SLSN7|HSPC085|NPHP10|NY-CO-8|SLSN7|hCCCAP	serologically defined colon cancer antigen 8	protein-coding
OVCAR-8.dedup_peak_3360	chr11	85628031	85628617	+	226	NA	promoter-TSS (NM_001193538)	promoter-TSS (NM_001193538)	13	NM_001351275	1740	Hs.367656	NM_001364	ENSG00000150672	DLG2	PPP1R58|PSD-93|PSD93|chapsyn-110	discs large MAGUK scaffold protein 2	protein-coding
OVCAR-8.dedup_peak_18014	chr8	109539534	109540215	+	226	NA	promoter-TSS (NM_001278938)	promoter-TSS (NM_001278938)	174	NM_198120	9166	Hs.409368	NM_004215	ENSG00000147654	EBAG9	EB9|PDAF	estrogen receptor binding site associated antigen 9	protein-coding
OVCAR-8.dedup_peak_6878	chr16_KI270855v1_alt	7929	8464	+	226	NA	Intergenic	CpG	-6929	NM_001318918	84662	Hs.592087	NM_032575	ENSG00000126603	GLIS2	NKL|NPHP7	GLIS family zinc finger 2	protein-coding
OVCAR-8.dedup_peak_18277	chr8	143368575	143369017	+	226	NA	promoter-TSS (NM_052924)	promoter-TSS (NM_052924)	-80	NM_052924	114822	Hs.521912	NM_052924	ENSG00000158106	RHPN1	ODF5|RHOPHILIN|RHPN	rhophilin Rho GTPase binding protein 1	protein-coding
OVCAR-8.dedup_peak_16856	chr7	44073706	44074261	+	226	NA	promoter-TSS (NR_106897)	promoter-TSS (NR_106897)	-550	NR_106897	102465504		NR_106897	ENSG00000283969	MIR6838	hsa-mir-6838	microRNA 6838	ncRNA
OVCAR-8.dedup_peak_10129	chr2	84919862	84920414	+	226	NA	Intergenic	MER44B|DNA|TcMar-Tigger	14482	NM_021103	9168	Hs.446574	NM_021103	ENSG00000034510	TMSB10	MIG12|TB10	thymosin beta 10	protein-coding
OVCAR-8.dedup_peak_14154	chr5	14190153	14190729	+	225	NA	intron (NM_007118, intron 1 of 56)	intron (NM_007118, intron 1 of 56)	47099	NM_007118	7204	Hs.130031	NM_007118	ENSG00000038382	TRIO	ARHGEF23|MEBAS|MRD44|tgat	trio Rho guanine nucleotide exchange factor	protein-coding
OVCAR-8.dedup_peak_3052	chr11	62727171	62728071	+	225	NA	promoter-TSS (NR_037946)	promoter-TSS (NR_037946)	-164	NM_001079559	221092	Hs.657058	NM_001079559	ENSG00000214753	HNRNPUL2	HNRPUL2|SAF-A2	heterogeneous nuclear ribonucleoprotein U like 2	protein-coding
OVCAR-8.dedup_peak_10894	chr2	238418008	238418298	+	225	NA	Intergenic	Intergenic	-8774	NM_001330196	51665	Hs.516788	NM_016114	ENSG00000065802	ASB1	ASB-1	ankyrin repeat and SOCS box containing 1	protein-coding
OVCAR-8.dedup_peak_9443	chr19	48993232	48993946	+	225	NA	promoter-TSS (NR_135578)	promoter-TSS (NR_135578)	141	NM_001321191	10856	Hs.515846	NM_006666	ENSG00000183207	RUVBL2	CGI-46|ECP-51|ECP51|INO80J|REPTIN|RVB2|TAP54-beta|TIH2|TIP48|TIP49B	RuvB like AAA ATPase 2	protein-coding
OVCAR-8.dedup_peak_8739	chr19	9295462	9296711	+	225	NA	exon (NM_198535, exon 6 of 6)	exon (NM_198535, exon 6 of 6)	13752	NM_198535	374879	Hs.633842	NM_198535	ENSG00000196110	ZNF699	hang	zinc finger protein 699	protein-coding
OVCAR-8.dedup_peak_16073	chr6_GL000250v2_alt	3195320	3195796	+	225	NA	promoter-TSS (NM_000434).2	promoter-TSS (NM_000434).2	-121	NM_000434	4758	Hs.520037	NM_000434	ENSG00000204386	NEU1	NANH|NEU|SIAL1	neuraminidase 1	protein-coding
OVCAR-8.dedup_peak_18323	chr8	144423095	144423897	+	225	NA	TTS (NM_183057)	TTS (NM_183057)	5052	NM_016208	51160	Hs.418175	NM_016208	ENSG00000160948	VPS28	-	VPS28 subunit of ESCRT-I	protein-coding
OVCAR-8.dedup_peak_3060	chr11	62855587	62856323	+	225	NA	promoter-TSS (NR_152575)	promoter-TSS (NR_152575)	-70	NR_152581	23642	Hs.655643	NR_003098	ENSG00000255717	SNHG1	LINC00057|NCRNA00057|U22HG|UHG|lncRNA16	small nucleolar RNA host gene 1	ncRNA
OVCAR-8.dedup_peak_17815	chr8	69690054	69690374	+	225	NA	intron (NM_001146009, intron 4 of 7)	LSU-rRNA_Hsa|rRNA|rRNA	97314	NR_132437	23213	Hs.409602	NM_015170	ENSG00000137573	SULF1	SULF-1	sulfatase 1	protein-coding
OVCAR-8.dedup_peak_10753	chr2	219498479	219498922	+	225	NA	promoter-TSS (NM_013335)	promoter-TSS (NM_013335)	-191	NM_013335	29926	Hs.27059	NM_013335	ENSG00000144591	GMPPA	AAMR	GDP-mannose pyrophosphorylase A	protein-coding
OVCAR-8.dedup_peak_12722	chr3	56556743	56557246	+	224	NA	promoter-TSS (NM_001353149)	promoter-TSS (NM_001353149)	-162	NM_001353158	285331	Hs.476399	NM_001012506	ENSG00000180376	CCDC66	-	coiled-coil domain containing 66	protein-coding
OVCAR-8.dedup_peak_14992	chr5	180809804	180810686	+	224	NA	promoter-TSS (NR_157151)	promoter-TSS (NR_157151)	-108	NM_001114617	4245	Hs.519818	NM_002406	ENSG00000131446	MGAT1	GLCNAC-TI|GLCT1|GLYT1|GNT-1|GNT-I|GnTI|MGAT	mannosyl (alpha-1,3-)-glycoprotein beta-1,2-N-acetylglucosaminyltransferase	protein-coding
OVCAR-8.dedup_peak_3336	chr11	77994662	77995173	+	224	NA	promoter-TSS (NM_033547)	promoter-TSS (NM_033547)	-249	NM_033547	92105	Hs.533723	NM_033547	ENSG00000149262	INTS4	INT4|MST093	integrator complex subunit 4	protein-coding
OVCAR-8.dedup_peak_5064	chr14	49586328	49587163	+	224	NA	promoter-TSS (NM_001030001)	promoter-TSS (NM_001030001)	165	NR_002715	6029		NR_002715	ENSG00000276168	RN7SL1	7L1a|7SL|RN7SL|RNSRP1	RNA component of signal recognition particle 7SL1	scRNA
OVCAR-8.dedup_peak_5178	chr14	61695169	61695656	+	224	NA	promoter-TSS (NM_001530)	promoter-TSS (NM_001530)	-101	NM_001530	3091	Hs.597216	NM_001530	ENSG00000100644	HIF1A	HIF-1-alpha|HIF-1A|HIF-1alpha|HIF1|HIF1-ALPHA|MOP1|PASD8|bHLHe78	hypoxia inducible factor 1 subunit alpha	protein-coding
OVCAR-8.dedup_peak_4902	chr14	19337218	19337846	+	224	NA	intron (NR_122112, intron 1 of 7).2	CpG	137	NR_122112	503638	Hs.474095	NR_122111		DUXAP9	LINC01296	double homeobox A pseudogene 9	pseudo
OVCAR-8.dedup_peak_18169	chr8	130263622	130264105	+	224	NA	intron (NM_001362925, intron 3 of 29)	MIRc|SINE|MIR	32670	NR_002765	29065	Hs.639318	NR_002765		ASAP1-IT1	ASAP1-IT|ASAP1IT|ASAP1IT1|DDEF1IT1|HSPC054|NCRNA00050	ASAP1 intronic transcript 1	ncRNA
OVCAR-8.dedup_peak_4528	chr12	132908347	132908941	+	223	NA	Intergenic	CpG	20802	NR_110919	101928530	Hs.560003	NR_110919	ENSG00000236617	LOC101928530	-	uncharacterized LOC101928530	ncRNA
OVCAR-8.dedup_peak_13105	chr3	150408257	150409091	+	223	NA	non-coding (NR_130136, exon 1 of 5)	non-coding (NR_130136, exon 1 of 5)	376	NM_001303264	9819	Hs.722470	NM_014779	ENSG00000196428	TSC22D2	TILZ4a|TILZ4b|TILZ4c	TSC22 domain family member 2	protein-coding
OVCAR-8.dedup_peak_12150	chr22	41468641	41469446	+	223	NA	promoter-TSS (NM_001098)	promoter-TSS (NM_001098)	-74	NM_001098	50	Hs.643610	NM_001098	ENSG00000100412	ACO2	ACONM|HEL-S-284|ICRD|OCA8|OPA9	aconitase 2	protein-coding
OVCAR-8.dedup_peak_18707	chr9	86282477	86282923	+	223	NA	promoter-TSS (NM_030940)	promoter-TSS (NM_030940)	-162	NM_030940	81689	Hs.449291	NM_030940	ENSG00000135070	ISCA1	HBLD2|ISA1|MMDS5|hIscA	iron-sulfur cluster assembly 1	protein-coding
OVCAR-8.dedup_peak_5858	chr15	72117927	72118542	+	223	NA	promoter-TSS (NM_145204)	promoter-TSS (NM_145204)	-84	NM_006901	4649	Hs.513000	NM_006901	ENSG00000066933	MYO9A	CMS24	myosin IXA	protein-coding
OVCAR-8.dedup_peak_8627	chr19	4713587	4713939	+	223	NA	intron (NM_139159, intron 4 of 21)	intron (NM_139159, intron 4 of 21)	10079	NM_001365987	91039	Hs.515081	NM_139159	ENSG00000142002	DPP9	DP9|DPLP9|DPP IX|DPRP-2|DPRP2	dipeptidyl peptidase 9	protein-coding
OVCAR-8.dedup_peak_15410	chr6	31664876	31666037	+	223	NA	promoter-TSS (NM_033177).4	promoter-TSS (NM_033177).4	174	NM_001199240	7918	Hs.247478	NM_033177	ENSG00000204438	GPANK1	ANKRD59|BAT4|D6S54E|G5|GPATCH10	G-patch domain and ankyrin repeats 1	protein-coding
OVCAR-8.dedup_peak_8745	chr19	9785479	9786264	+	223	NA	intron (NM_001353800, intron 1 of 6)	CpG	312	NM_001353800	162993	Hs.665717	NM_001077624	ENSG00000196605	ZNF846	-	zinc finger protein 846	protein-coding
OVCAR-8.dedup_peak_17691	chr8	42051896	42052609	+	223	NA	promoter-TSS (NM_006766)	promoter-TSS (NM_006766)	-265	NM_001305878	7994	Hs.491577	NM_006766	ENSG00000083168	KAT6A	MOZ|MRD32|MYST-3|MYST3|RUNXBP2|ZC2HC6A|ZNF220	lysine acetyltransferase 6A	protein-coding
OVCAR-8.dedup_peak_3990	chr12	54324790	54325466	+	223	NA	promoter-TSS (NM_001271734)	promoter-TSS (NM_001271734)	-3	NM_001271734	22818	Hs.505652	NM_016057	ENSG00000111481	COPZ1	CGI-120|COPZ|HSPC181|zeta-COP|zeta1-COP	coatomer protein complex subunit zeta 1	protein-coding
OVCAR-8.dedup_peak_19008	chr9	128067249	128067652	+	223	NA	promoter-TSS (NM_197956)	promoter-TSS (NM_197956)	-130	NM_197956	203245	Hs.373606	NM_197956	ENSG00000171169	NAIF1	C9orf90|bA379C10.2	nuclear apoptosis inducing factor 1	protein-coding
OVCAR-8.dedup_peak_5802	chr15	65296053	65296775	+	223	NA	TTS (NR_002756)	TTS (NR_002756)	363	NR_002756	26831		NR_002756	ENSG00000199568	RNU5A-1	RNU5|RNU5A|RNU5C|U5A|U5B1	RNA, U5A small nuclear 1	snRNA
OVCAR-8.dedup_peak_3085	chr11	64317636	64318255	+	223	NA	promoter-TSS (NM_001358516)	promoter-TSS (NM_001358516)	139	NM_001286084	51504	Hs.333579	NM_016404	ENSG00000173113	TRMT112	HSPC152|HSPC170|TRM112|TRMT11-2|hTrm112	tRNA methyltransferase subunit 11-2	protein-coding
OVCAR-8.dedup_peak_6191	chr16	2155317	2155729	+	223	NA	promoter-TSS (NR_132114)	promoter-TSS (NR_132114)	-165	NR_132114	100507303	Hs.369728	NR_132114	ENSG00000260260	SNHG19	SNORD60HG	small nucleolar RNA host gene 19	ncRNA
OVCAR-8.dedup_peak_7510	chr17	47492434	47492834	+	222	NA	promoter-TSS (NR_033934)	promoter-TSS (NR_033934)	-14	NR_033934	653479	Hs.537279	NR_033934		MRPL45P2	-	mitochondrial ribosomal protein L45 pseudogene 2	pseudo
OVCAR-8.dedup_peak_9709	chr1_KI270763v1_alt	267806	268189	+	222	NA	promoter-TSS (NM_001350248).2	promoter-TSS (NM_001350248).2	-116	NM_001350251	10806	Hs.591530	NM_006642	ENSG00000054282	SDCCAG8	BBS16|CCCAP|CCCAP SLSN7|HSPC085|NPHP10|NY-CO-8|SLSN7|hCCCAP	serologically defined colon cancer antigen 8	protein-coding
OVCAR-8.dedup_peak_18580	chr9	43270356	43270651	+	222	NA	Intergenic	HERVL-int|LTR|ERVL	144337	NR_160669	102724904		NR_160669		LOC102724904	-	methylenetetrahydrofolate dehydrogenase (NADP+ dependent) 1 like pseudogene	pseudo
OVCAR-8.dedup_peak_18013	chr8	109334098	109334777	+	222	NA	promoter-TSS (NR_036471)	promoter-TSS (NR_036471)	90	NR_036472	56943	Hs.492555	NM_020189	ENSG00000120533	ENY2	DC6|Sus1|e(y)2	ENY2 transcription and export complex 2 subunit	protein-coding
OVCAR-8.dedup_peak_12092	chr22	38145723	38146030	+	222	NA	intron (NM_001199562, intron 2 of 15)	intron (NM_001199562, intron 2 of 15)	-35192	NM_025045	80115	Hs.474822	NM_025045	ENSG00000128298	BAIAP2L2	-	BAI1 associated protein 2 like 2	protein-coding
OVCAR-8.dedup_peak_4014	chr12	56157823	56158494	+	222	NA	promoter-TSS (NM_079423)	promoter-TSS (NM_079423)	-201	NM_021019	4637	Hs.632717	NM_021019	ENSG00000092841	MYL6	ESMLC|LC17|LC17-GI|LC17-NM|LC17A|LC17B|MLC-3|MLC1SM|MLC3NM|MLC3SM	myosin light chain 6	protein-coding
OVCAR-8.dedup_peak_374	chr1	28648113	28649357	+	222	NA	TTS (NR_146731)	TTS (NR_146731)	135	NR_004407	26824	Hs.640266	NR_004407	ENSG00000274978	RNU11	RNU11-1|U11	RNA, U11 small nuclear	snRNA
OVCAR-8.dedup_peak_3615	chr11_KI270830v1_alt	152790	153108	+	222	NA	Intergenic	Intergenic	5113	NR_026643	387742	Hs.567908	NM_001014374	ENSG00000205866	FAM99A	-	family with sequence similarity 99 member A	ncRNA
OVCAR-8.dedup_peak_17234	chr7	138459952	138460350	+	222	NA	promoter-TSS (NM_015905)	promoter-TSS (NM_015905)	-108	NM_015905	8805	Hs.490287	NM_003852	ENSG00000122779	TRIM24	PTC6|RNF82|TF1A|TIF1|TIF1A|TIF1ALPHA|hTIF1	tripartite motif containing 24	protein-coding
OVCAR-8.dedup_peak_15328	chr6	27251421	27252060	+	222	NA	intron (NM_005865, intron 7 of 11)	CpG-23319	4039	NM_005865	10279	Hs.274407	NM_005865	ENSG00000112812	PRSS16	TSSP	serine protease 16	protein-coding
OVCAR-8.dedup_peak_1919	chr10	6275207	6275619	+	222	NA	Intergenic	Intergenic	-51131	NR_040079	399715		NR_040079	ENSG00000215244	LINC02649	-	long intergenic non-protein coding RNA 2649	ncRNA
OVCAR-8.dedup_peak_7038	chr17	7403784	7404685	+	222	NA	promoter-TSS (NR_037719)	promoter-TSS (NR_037719)	-103	NR_037719	100529211	Hs.534591	NR_037719		TMEM256-PLSCR3	C17orf61-PLSCR3|PLSCR3	TMEM256-PLSCR3 readthrough (NMD candidate)	ncRNA
OVCAR-8.dedup_peak_10887	chr2	238098568	238098804	+	222	NA	non-coding (NR_037904, exon 19 of 19)	non-coding (NR_037904, exon 19 of 19)	-1654	NM_194312	339768	Hs.127724	NM_194312	ENSG00000144488	ESPNL	-	espin like	protein-coding
OVCAR-8.dedup_peak_9244	chr19	41859611	41860281	+	222	NA	promoter-TSS (NM_001022)	promoter-TSS (NM_001022)	-309	NM_001022	6223	Hs.438429	NM_001022	ENSG00000105372	RPS19	DBA|DBA1|S19|eS19	ribosomal protein S19	protein-coding
OVCAR-8.dedup_peak_6100	chr16	19535	20000	+	222	NA	Intergenic	(ACCCTG)n|Simple_repeat|Simple_repeat	-2648	NR_128720	103504738		NR_128720	ENSG00000278739	MIR6859-4	hsa-mir-6859-4	microRNA 6859-4	ncRNA
OVCAR-8.dedup_peak_14557	chr5	108748631	108749295	+	222	NA	promoter-TSS (NM_001308038)	promoter-TSS (NM_001308038)	15	NM_001308028	2241	Hs.107418	NM_005246	ENSG00000151422	FER	PPP1R74|TYK3|p94-Fer	FER tyrosine kinase	protein-coding
OVCAR-8.dedup_peak_19239	chr9	138159641	138159982	+	222	NA	intron (NR_027156, intron 1 of 4)	G-rich|Low_complexity|Low_complexity	9698	NR_027156	643224	Hs.551805	NR_027156		TUBBP5	-	tubulin beta pseudogene 5	pseudo
OVCAR-8.dedup_peak_6554	chr16	56964726	56965184	+	222	NA	intron (NM_001286085, intron 2 of 14)	AluJb|SINE|Alu	3005	NM_001286085	1071	Hs.89538	NM_000078	ENSG00000087237	CETP	BPIFF|HDLCQ10	cholesteryl ester transfer protein	protein-coding
OVCAR-8.dedup_peak_4431	chr12	122946779	122947264	+	221	NA	intron (NM_001243014, intron 5 of 11)	intron (NM_001243014, intron 5 of 11)	19442	NM_203444	23457	Hs.511951	NM_019624	ENSG00000150967	ABCB9	EST122234|TAPL	ATP binding cassette subfamily B member 9	protein-coding
OVCAR-8.dedup_peak_275	chr1	23980303	23980640	+	221	NA	promoter-TSS (NR_034035)	promoter-TSS (NR_034035)	-8	NR_034035	10772	Hs.3530	NM_006625	ENSG00000188529	SRSF10	FUSIP1|FUSIP2|NSSR|PPP1R149|SFRS13|SFRS13A|SRp38|SRrp40|TASR|TASR1|TASR2	serine and arginine rich splicing factor 10	protein-coding
OVCAR-8.dedup_peak_9540	chr19	53980250	53981480	+	221	NA	intron (NM_031895, intron 3 of 3)	intron (NM_031895, intron 3 of 3)	-1442	NR_030632	100126325		NR_030632	ENSG00000284583	MIR935	MIRN935|hsa-mir-935|mir-935	microRNA 935	ncRNA
OVCAR-8.dedup_peak_13039	chr3	136195927	136196925	+	221	NA	promoter-TSS (NM_018133)	promoter-TSS (NM_018133)	-91	NM_018133	55167	Hs.18631	NM_018133	ENSG00000174579	MSL2	MSL-2|MSL2L1|RNF184	MSL complex subunit 2	protein-coding
OVCAR-8.dedup_peak_5293	chr14	75278337	75278963	+	221	NA	promoter-TSS (NM_005252)	promoter-TSS (NM_005252)	-178	NM_005252	2353	Hs.25647	NM_005252	ENSG00000170345	FOS	AP-1|C-FOS|p55	Fos proto-oncogene, AP-1 transcription factor subunit	protein-coding
OVCAR-8.dedup_peak_10554	chr2	173079699	173080302	+	221	NA	intron (NM_133646, intron 1 of 11)	Tigger3b|DNA|TcMar-Tigger	4154	NM_133646	51776	Hs.444451	NM_016653	ENSG00000091436	MAP3K20	AZK|CNM6|MLK7|MLT|MLTK|MLTKalpha|MLTKbeta|MRK|SFMMP|ZAK|mlklak|pk	mitogen-activated protein kinase kinase kinase 20	protein-coding
OVCAR-8.dedup_peak_1178	chr1	149851597	149852890	+	221	NA	promoter-TSS (NM_021059).2	promoter-TSS (NM_021059).2	-376	NM_021059	126961	Hs.647745	NM_021059	ENSG00000203811	HIST2H3C	H3|H3.2|H3/M|H3F2|H3FM|H3FN	histone cluster 2 H3 family member c	protein-coding
OVCAR-8.dedup_peak_8587	chr19	3275910	3276726	+	221	NA	intron (NR_033342, intron 4 of 12)	intron (NR_033342, intron 4 of 12)	51040	NR_033342	60680	Hs.655747	NM_021938	ENSG00000161082	CELF5	BRUNOL-5|BRUNOL5|CELF-5	CUGBP Elav-like family member 5	protein-coding
OVCAR-8.dedup_peak_2482	chr10	102503657	102503931	+	220	NA	promoter-TSS (NM_016169)	promoter-TSS (NM_016169)	-168	NM_016169	51684	Hs.404089	NM_016169	ENSG00000107882	SUFU	JBTS32|PRO1280|SUFUH|SUFUXL	SUFU negative regulator of hedgehog signaling	protein-coding
OVCAR-8.dedup_peak_10429	chr2	127885891	127886478	+	220	NA	promoter-TSS (NM_001199140)	promoter-TSS (NM_001199140)	-244	NM_001199140	83607	Hs.546449	NM_031445	ENSG00000144233	AMMECR1L	-	AMMECR1 like	protein-coding
OVCAR-8.dedup_peak_14087	chr5	911746	912026	+	220	NA	exon (NM_004237, exon 10 of 13)	exon (NM_004237, exon 10 of 13)	19002	NM_004237	9319	Hs.436187	NM_004237	ENSG00000071539	TRIP13	16E1BP|MVA3	thyroid hormone receptor interactor 13	protein-coding
OVCAR-8.dedup_peak_19679	chrX	149539376	149541004	+	220	NA	promoter-TSS (NM_001324274)	promoter-TSS (NM_001324274)	-411	NM_001324274	91966	Hs.458216	NM_178124	ENSG00000197620	CXorf40A	CXorf40|EOLA1	chromosome X open reading frame 40A	protein-coding
OVCAR-8.dedup_peak_3107	chr11	65040834	65041516	+	220	NA	promoter-TSS (NM_001367486)	promoter-TSS (NM_001367486)	-35	NM_001367488	29901	Hs.23642	NM_013299	ENSG00000168061	SAC3D1	HSU79266|SHD1	SAC3 domain containing 1	protein-coding
OVCAR-8.dedup_peak_4886	chr13	114119315	114120601	+	220	NA	intron (NM_001320821, intron 1 of 25).2	intron (NM_001320821, intron 1 of 25).2	12665	NM_001320821	22821	Hs.593075	NM_007368	ENSG00000185989	RASA3	GAP1IP4BP|GAPIII	RAS p21 protein activator 3	protein-coding
OVCAR-8.dedup_peak_138	chr1	9129093	9129663	+	220	NA	promoter-TSS (NM_024980)	promoter-TSS (NM_024980)	-276	NM_024980	80045	Hs.632367	NM_024980	ENSG00000180758	GPR157	-	G protein-coupled receptor 157	protein-coding
OVCAR-8.dedup_peak_16226	chr6_GL000252v2_alt	3110499	3110985	+	220	NA	promoter-TSS (NM_000434).3	promoter-TSS (NM_000434).3	-143	NM_000434	4758	Hs.520037	NM_000434	ENSG00000204386	NEU1	NANH|NEU|SIAL1	neuraminidase 1	protein-coding
OVCAR-8.dedup_peak_16669	chr7	5562657	5563212	+	220	NA	Intergenic	CpG	-29882	NM_003088	6624	Hs.118400	NM_003088	ENSG00000075618	FSCN1	FAN1|HSN|SNL|p55	fascin actin-bundling protein 1	protein-coding
OVCAR-8.dedup_peak_2133	chr10	43455460	43455962	+	220	NA	intron (NM_001355444, intron 1 of 3)	CpG	18600	NM_001355450	642819	Hs.719657	NM_001355444	ENSG00000243660	ZNF487	KRBO1|ZNF487P	zinc finger protein 487	protein-coding
OVCAR-8.dedup_peak_2278	chr10	72273613	72274064	+	220	NA	promoter-TSS (NM_019058)	promoter-TSS (NM_019058)	-86	NM_019058	54541	Hs.744875	NM_019058	ENSG00000168209	DDIT4	Dig2|REDD-1|REDD1	DNA damage inducible transcript 4	protein-coding
OVCAR-8.dedup_peak_16140	chr6_GL000251v2_alt	3340138	3340629	+	220	NA	promoter-TSS (NM_000434)	promoter-TSS (NM_000434)	-144	NM_000434	4758	Hs.520037	NM_000434	ENSG00000204386	NEU1	NANH|NEU|SIAL1	neuraminidase 1	protein-coding
OVCAR-8.dedup_peak_14430	chr5	74316073	74316608	+	220	NA	Intergenic	Intergenic	-6146	NR_105010	101929082	Hs.434316	NR_105010	ENSG00000249343	LINC01333	-	long intergenic non-protein coding RNA 1333	ncRNA
OVCAR-8.dedup_peak_15421	chr6	31862720	31863211	+	220	NA	promoter-TSS (NM_000434).8	promoter-TSS (NM_000434).8	-144	NM_000434	4758	Hs.520037	NM_000434	ENSG00000204386	NEU1	NANH|NEU|SIAL1	neuraminidase 1	protein-coding
OVCAR-8.dedup_peak_9451	chr19	49451715	49452018	+	219	NA	promoter-TSS (NM_017916)	promoter-TSS (NM_017916)	-52	NM_017916	55011	Hs.5245	NM_017916	ENSG00000104872	PIH1D1	NOP17|Pih1	PIH1 domain containing 1	protein-coding
OVCAR-8.dedup_peak_19813	chrY	57206437	57206678	+	219	NA	Intergenic	(GGGTCA)n|Simple_repeat|Simple_repeat	-3207	NR_138048	100128260		NR_138048	ENSG00000185203	WASIR1	NCRNA00286B	WASH and IL9R antisense RNA 1	ncRNA
OVCAR-8.dedup_peak_12418	chr3	14178608	14178979	+	219	NA	promoter-TSS (NR_148950)	promoter-TSS (NR_148950)	-24	NM_014463	27258	Hs.111632	NM_014463	ENSG00000170860	LSM3	SMX4|USS2|YLR438C	LSM3 homolog, U6 small nuclear RNA and mRNA degradation associated	protein-coding
OVCAR-8.dedup_peak_6126	chr16	636296	637238	+	219	NA	promoter-TSS (NM_001288710)	promoter-TSS (NM_001288710)	-185	NR_149003	100287175	Hs.730130	NR_149003		LOC100287175	-	uncharacterized LOC100287175	ncRNA
OVCAR-8.dedup_peak_500	chr1	40979213	40980083	+	219	NA	promoter-TSS (NM_001905)	promoter-TSS (NM_001905)	-48	NR_125440	1503	Hs.473087	NM_001905	ENSG00000171793	CTPS1	CTPS|GATD5|IMD24	CTP synthase 1	protein-coding
OVCAR-8.dedup_peak_10309	chr2	109604534	109604936	+	219	NA	intron (NM_001321509, intron 1 of 10)	GA-rich|Low_complexity|Low_complexity	8932	NM_001321513	151011	Hs.469615	NM_144710	ENSG00000186522	SEPTIN10	SEPT10	septin 10	protein-coding
OVCAR-8.dedup_peak_4410	chr12	122064846	122065143	+	219	NA	intron (NR_135044, intron 2 of 3)	intron (NR_135044, intron 2 of 3)	1704	NR_135044	100506691	Hs.536336	NR_135044	ENSG00000256546	LOC100506691	-	uncharacterized LOC100506691	ncRNA
OVCAR-8.dedup_peak_3543	chr11	119381498	119381906	+	219	NA	promoter-TSS (NR_034160)	promoter-TSS (NR_034160)	-12	NM_001243759	9099	Hs.524085	NM_004205	ENSG00000036672	USP2	UBP41|USP9	ubiquitin specific peptidase 2	protein-coding
OVCAR-8.dedup_peak_7913	chr17	81395011	81395593	+	219	NA	Intergenic	CpG	-4072	NM_001291324	57597	Hs.514580	NM_024696	ENSG00000266074	BAHCC1	BAHD2	BAH domain and coiled-coil containing 1	protein-coding
OVCAR-8.dedup_peak_16355	chr6_GL000254v2_alt	3204831	3205281	+	218	NA	promoter-TSS (NM_000434).7	promoter-TSS (NM_000434).7	-165	NM_000434	4758	Hs.520037	NM_000434	ENSG00000204386	NEU1	NANH|NEU|SIAL1	neuraminidase 1	protein-coding
OVCAR-8.dedup_peak_11223	chr20	36808682	36809237	+	218	NA	intron (NM_199181, intron 7 of 14)	intron (NM_199181, intron 7 of 14)	-35196	NM_001145315	79980	Hs.632268	NM_024918	ENSG00000149636	DSN1	C20orf172|KNL3|MIS13|dJ469A13.2|hKNL-3	DSN1 component of MIS12 kinetochore complex	protein-coding
OVCAR-8.dedup_peak_9149	chr19	37669261	37670031	+	218	NA	exon (NM_152605, exon 4 of 4)	exon (NM_152605, exon 4 of 4)	-13385	NM_001320668	22835	Hs.668737	NM_014898	ENSG00000120784	ZFP30	ZNF745	ZFP30 zinc finger protein	protein-coding
OVCAR-8.dedup_peak_5668	chr15	44288316	44288797	+	218	NA	promoter-TSS (NM_138423)	promoter-TSS (NM_138423)	-163	NR_157849	113201	Hs.512867	NM_138423	ENSG00000166734	CASC4	H63	cancer susceptibility 4	protein-coding
OVCAR-8.dedup_peak_19205	chr9	137240811	137241365	+	218	NA	promoter-TSS (NM_006088)	promoter-TSS (NM_006088)	-199	NM_006088	10383	Hs.433615	NM_006088	ENSG00000188229	TUBB4B	Beta2|LCAEOD|TUBB2|TUBB2C	tubulin beta 4B class IVb	protein-coding
OVCAR-8.dedup_peak_7380	chr17	42388440	42388955	+	218	NA	promoter-TSS (NM_139276)	promoter-TSS (NM_139276)	-202	NM_139276	6774	Hs.463059	NM_003150	ENSG00000168610	STAT3	ADMIO|ADMIO1|APRF|HIES	signal transducer and activator of transcription 3	protein-coding
OVCAR-8.dedup_peak_15627	chr6	63571798	63572649	+	218	NA	5' UTR (NM_003463, exon 1 of 6)	5' UTR (NM_003463, exon 1 of 6)	211	NM_003463	7803	Hs.227777	NM_003463	ENSG00000112245	PTP4A1	HH72|PRL-1|PRL1|PTP(CAAX1)|PTPCAAX1	protein tyrosine phosphatase 4A1	protein-coding
OVCAR-8.dedup_peak_19490	chrX	48801563	48802242	+	218	NA	promoter-TSS (NM_006044)	promoter-TSS (NM_006044)	-47	NM_001321229	10013	Hs.6764	NM_006044	ENSG00000094631	HDAC6	CPBHM|HD6|JM21|PPP1R90	histone deacetylase 6	protein-coding
OVCAR-8.dedup_peak_3142	chr11	65711882	65712743	+	218	NA	promoter-TSS (NM_182709)	promoter-TSS (NM_182709)	60	NM_182709	10524	Hs.397010	NM_006388	ENSG00000172977	KAT5	ESA1|HTATIP|HTATIP1|PLIP|TIP|TIP60|ZC2HC5|cPLA2	lysine acetyltransferase 5	protein-coding
OVCAR-8.dedup_peak_6346	chr16	15642625	15643342	+	218	NA	promoter-TSS (NR_030159)	promoter-TSS (NR_030159)	171	NM_001184998	9665	Hs.173524	NM_014647	ENSG00000166783	MARF1	KIAA0430|LKAP|LMKB|PPP1R34	meiosis regulator and mRNA stability factor 1	protein-coding
OVCAR-8.dedup_peak_6867	chr16_KI270853v1_alt	1300636	1301353	+	218	NA	promoter-TSS (NM_001143979)	promoter-TSS (NM_001143979)	171	NM_001184999	9665	Hs.173524	NM_014647	ENSG00000166783	MARF1	KIAA0430|LKAP|LMKB|PPP1R34	meiosis regulator and mRNA stability factor 1	protein-coding
OVCAR-8.dedup_peak_17975	chr8	100951941	100952978	+	218	NA	promoter-TSS (NM_145690)	promoter-TSS (NM_145690)	-439	NM_145690	7534	Hs.492407	NM_003406	ENSG00000164924	YWHAZ	14-3-3-zeta|HEL-S-3|HEL-S-93|HEL4|KCIP-1|POPCHAS|YWHAD	tyrosine 3-monooxygenase/tryptophan 5-monooxygenase activation protein zeta	protein-coding
OVCAR-8.dedup_peak_10994	chr20	2102055	2102774	+	218	NA	intron (NM_080836, intron 1 of 3)	CpG	587	NM_080836	140901	Hs.100057	NM_080836	ENSG00000125834	STK35	CLIK1|STK35L1	serine/threonine kinase 35	protein-coding
OVCAR-8.dedup_peak_12044	chr22	35629946	35630705	+	218	NA	Intergenic	GA-rich|Low_complexity|Low_complexity	-6971	NM_203377	4151	Hs.517586	NM_005368	ENSG00000198125	MB	PVALB|myoglobgin	myoglobin	protein-coding
OVCAR-8.dedup_peak_170	chr1	11805831	11806227	+	218	NA	promoter-TSS (NR_046428)	promoter-TSS (NR_046428)	-67	NM_001256959	1185	Hs.193043	NM_001286	ENSG00000011021	CLCN6	CLC-6	chloride voltage-gated channel 6	protein-coding
OVCAR-8.dedup_peak_7955	chr17	82751385	82752130	+	218	NA	promoter-TSS (NM_005993)	promoter-TSS (NM_005993)	-308	NM_005993	6904	Hs.464391	NM_005993	ENSG00000141556	TBCD	PEBAT|SSD-1|tfcD	tubulin folding cofactor D	protein-coding
OVCAR-8.dedup_peak_14913	chr5	176388522	176389446	+	217	NA	promoter-TSS (NM_001317975)	promoter-TSS (NM_001317975)	-57	NM_001256539	51491	Hs.696283	NM_016391	ENSG00000048162	NOP16	HSPC111|HSPC185	NOP16 nucleolar protein	protein-coding
OVCAR-8.dedup_peak_301	chr1	25906114	25906539	+	217	NA	promoter-TSS (NM_203401)	promoter-TSS (NM_203401)	93	NM_001145454	3925	Hs.209983	NM_005563	ENSG00000117632	STMN1	C1orf215|LAP18|Lag|OP18|PP17|PP19|PR22|SMN	stathmin 1	protein-coding
OVCAR-8.dedup_peak_17657	chr8	38105325	38105918	+	217	NA	promoter-TSS (NM_001261832)	promoter-TSS (NM_001261832)	92	NM_004674	9070	Hs.521530	NM_004674	ENSG00000129691	ASH2L	ASH2|ASH2L1|ASH2L2|Bre2	ASH2 like, histone lysine methyltransferase complex subunit	protein-coding
OVCAR-8.dedup_peak_8748	chr19	9834731	9835318	+	217	NA	promoter-TSS (NR_038422)	promoter-TSS (NR_038422)	-183	NM_006221	5300	Hs.465849	NM_006221	ENSG00000127445	PIN1	DOD|UBL5	peptidylprolyl cis/trans isomerase, NIMA-interacting 1	protein-coding
OVCAR-8.dedup_peak_11286	chr20	44720692	44721585	+	217	NA	intron (NM_001323369, intron 2 of 2)	HAL1|LINE|L1	6294	NM_001323370	8839	Hs.592145	NM_003881	ENSG00000064205	CCN5	CT58|CTGF-L|WISP2	cellular communication network factor 5	protein-coding
OVCAR-8.dedup_peak_15473	chr6	34235409	34236029	+	217	NA	Intergenic	CpG	-1154	NM_001319081	3159	Hs.518805	NM_002131	ENSG00000137309	HMGA1	HMG-R|HMGA1A|HMGIY	high mobility group AT-hook 1	protein-coding
OVCAR-8.dedup_peak_4506	chr12	132242931	132243338	+	217	NA	intron (NM_001122636, intron 6 of 10)	intron (NM_001122636, intron 6 of 10)	-32257	NR_024563	100130238	Hs.536338	NR_024563		LOC100130238	-	uncharacterized LOC100130238	ncRNA
OVCAR-8.dedup_peak_16296	chr6_GL000253v2_alt	2969961	2971100	+	217	NA	promoter-TSS (NM_001282385).3	promoter-TSS (NM_001282385).3	147	NM_001199240	7918	Hs.247478	NM_033177	ENSG00000204438	GPANK1	ANKRD59|BAT4|D6S54E|G5|GPATCH10	G-patch domain and ankyrin repeats 1	protein-coding
OVCAR-8.dedup_peak_1094	chr1	144546124	144546923	+	216	NA	Intergenic	Intergenic	5420	NR_145576	6063		NR_145576	ENSG00000278099	RNVU1-11	RNU1-12P|RNU1P2|U1P2A|vU1.11	RNA, variant U1 small nuclear 11	snRNA
OVCAR-8.dedup_peak_3405	chr11	95231148	95231661	+	216	NA	promoter-TSS (NM_144665)	promoter-TSS (NM_144665)	-202	NM_144665	143686	Hs.120633	NM_144665	ENSG00000149212	SESN3	SEST3	sestrin 3	protein-coding
OVCAR-8.dedup_peak_8011	chr17_KI270729v1_random	2605	2841	+	216	NA	NA	(TTCCA)n|Simple_repeat|Simple_repeat	NA	NA
OVCAR-8.dedup_peak_18173	chr8	130483142	130483905	+	216	NA	Intergenic	Intergenic	-39849	NM_001362926	50807	Hs.655552	NM_018482	ENSG00000153317	ASAP1	AMAP1|CENTB4|DDEF1|PAG2|PAP|ZG14P	ArfGAP with SH3 domain, ankyrin repeat and PH domain 1	protein-coding
OVCAR-8.dedup_peak_8503	chr19	1102488	1102775	+	216	NA	Intergenic	Intergenic	-1363	NM_001039847	2879	Hs.433951	NM_002085	ENSG00000167468	GPX4	GPx-4|GSHPx-4|MCSP|PHGPx|SMDS|snGPx|snPHGPx	glutathione peroxidase 4	protein-coding
OVCAR-8.dedup_peak_14521	chr5	95858755	95859237	+	216	NA	non-coding (NR_026936, exon 3 of 3)	non-coding (NR_026936, exon 3 of 3)	6764	NR_026936	202299	Hs.8373	NM_175616	ENSG00000236882	LINC01554	C5orf27|FIS	long intergenic non-protein coding RNA 1554	ncRNA
OVCAR-8.dedup_peak_17740	chr8	51898985	51899625	+	216	NA	promoter-TSS (NM_052937)	promoter-TSS (NM_052937)	-119	NM_001286782	115294	Hs.671268	NM_052937	ENSG00000168300	PCMTD1	-	protein-L-isoaspartate (D-aspartate) O-methyltransferase domain containing 1	protein-coding
OVCAR-8.dedup_peak_2305	chr10	73997779	73998227	+	216	NA	promoter-TSS (NM_003373)	promoter-TSS (NM_003373)	-111	NM_014000	7414	Hs.643896	NM_003373	ENSG00000035403	VCL	CMD1W|CMH15|HEL114|MV|MVCL	vinculin	protein-coding
OVCAR-8.dedup_peak_12387	chr3	11136832	11137662	+	215	NA	promoter-TSS (NM_001098213)	promoter-TSS (NM_001098213)	9	NM_001098213	3269	Hs.1570	NM_000861	ENSG00000196639	HRH1	H1-R|H1R|HH1R|hisH1	histamine receptor H1	protein-coding
[truncated: 18,104 more rows]

## Sheet: OVCAR8-2.dedup_peaks_annotation
PeakID (cmd=annotatePeaks.pl 5-macs2_out/OVCAR8K1.dedup_peaks.narrowPeak hg38 -homer2 -cpu 32)	Chr	Start	End	Strand	Peak Score	Focus Ratio/Region Size	Annotation	Detailed Annotation	Distance to TSS	Nearest PromoterID	Entrez ID	Nearest Unigene	Nearest Refseq	Nearest Ensembl	Gene Name	Gene Alias	Gene Description	Gene Type
[truncated: 8,476 more rows]

[truncated: 2 more sheets: SKOV3-1.dedup_peaks_annotation, SKOV3-2.dedup_peaks_annotation]
