# Supplementary material for: ZSWIM4 inhibition improves chemosensitivity in epithelial ovarian cancer cells by suppressing intracellular glycine biosynthesis
Source: J Transl Med. 2024 Feb 21;22:192. doi: 10.1186/s12967-024-04980-8 (PMC10880229; doi:10.1186/s12967-024-04980-8)
Supplement: Supplementary file 3 — Additional file 3. RNA sequencing results in OVCAR8-shCTR and OVCAR8-shZSWIM4 cells. [file 12967_2024_4980_MOESM3_ESM.xlsx]

## Sheet: AllSamples.GeneExpression.FPKM
gene_id	transcript_id(s)	OV8-shZSWIM4-1_FPKM	OV8-shZSWIM4-2_FPKM	OV8-shZSWIM4-3_FPKM	OV8-shCTR-1_FPKM	OV8-shCTR-2_FPKM
4502	NM_005953	7771.92	3836.34	6343.5	4556.44	3991.99
6222	NM_022551	6936.98	4642.68	4134.51	5859.04	5276.01
6234	NM_001031	6689.9	4227.19	5930.19	4587.61	3335.1
1915	NM_001402	6299.31	6070.31	5081.75	5042.27	4961.91
2597	NM_001256799,NM_001289745,NM_001289746,NM_002046	5556.38	4059.71	3507.74	4511.41	4434.8
6204	NM_001014,NM_001203245,NM_001204091	5549	3626.57	3792.15	3255.22	2571.79
6227	NM_001024	5376.63	3569.18	3437.81	4683.51	3191.94
6171	NM_001035267,NM_021104	5123.32	2863.56	1189.89	5500.72	4658.91
6187	NM_002952	4799.74	2684.51	3315.26	3870.65	3830.16
6232	NM_001030	4788.63	3750.72	2517.37	3790.99	3092.28
6168	NM_000998	4655.18	2767.17	2540.86	3586.2	3508.54
6176	NM_001003,NM_213725	4400.9	3019.84	3251.3	3262.37	2188.44
6209	NM_001018,NM_001308226	4361.24	2622.25	3375.46	2486.91	2040.77
9168	NM_021103	4329.31	2773.86	3309.97	6130.97	5102.55
60	NM_001101	4315.2	4602.57	5644.98	4531.53	4073.8
6132	NM_000973,NM_001317771,NM_001317782,NM_033301	4027.92	2226.59	1565.66	4453.9	3915.69
11224	NM_007209	3868.43	1957.9	2692.7	3112.57	2632.75
6160	NM_000993,NM_001098577,NM_001099693	3837.31	2961.62	1603.72	3391.64	2713.24
6210	NM_001019,NM_001030009	3582.39	3054.02	3373.24	2485.63	1979.09
6129	NM_000971	3323.83	2220.03	2604.64	2099.75	2096.44
6175	NM_001002,NM_053275	3237.43	2205.84	2163.17	2104.93	1999.15
6156	NM_000989	3161.9	2065.1	1899.23	2144.87	2115.4
6208	NM_001025070,NM_001025071,NM_005617	3102.7	2273.04	1778.54	2693.95	2273.63
6155	NM_000988	3065.57	2069.97	1463.85	3258.59	2614.64
6130	NM_000972	3038.19	2098.33	1828.57	2609.65	2349.08
3921	NM_001304288,NM_002295	2926.33	1786.31	1761.23	1942	1757.67
6142	NM_000980	2629.9	1455.22	1309.06	1934.02	1709.21
6202	NM_001012	2547.86	1792.96	1705.95	1742.16	1787.16
6125	NM_000969	2544.05	1560.22	1842.7	1624.83	1493.84
6194	NM_001010	2437.89	1445.52	1355.89	1481.47	1459.99
10399	NM_006098	2431.65	1691.73	1447.14	1980.26	1851.38
4282	NM_002415	2424.12	1531.3	990.13	2203.02	1520.75
7114	NM_021109	2368.39	3111.95	1645.99	2490.87	2002.07
6181	NM_001004	2306.1	1458.65	1626.36	1783.08	1749.4
6128	NM_000970,NM_001024662,NM_001320137,NM_001320138,NM_001320139,NM_001320140,NM_001320141,NM_001320142	2273.73	1086.09	1451.24	1423.08	1477.06
6201	NM_001011	2239.98	1363.33	1861.54	1471.94	1159.57
7431	NM_003380	2215.23	1322.36	1744.74	1542.48	1428.78
302	NM_001002857,NM_001002858,NM_001136015,NM_004039	2202.62	1814.23	1780.47	1706.77	1669.39
3956	NM_002305	2191.71	1491.85	1725.34	2246.87	1913.45
6206	NM_001016	2151.4	1359.91	1423.84	1607.25	1142.85
6189	NM_001006,NM_001267699	2134.76	1644.09	1739.51	1253.64	1068
6154	NM_000987,NM_001315530,NM_001315531	2119.68	1562.59	1607.37	1369.86	1303.37
10376	NM_006082	2055.94	1600.92	1637.39	1384.03	1291.48
1937	NM_001404	2032.65	1618.91	1188.07	1840.32	1750.33
23521	NM_001270491,NM_012423	1995.42	1398.29	1278.93	1403.14	1418.45
6207	NM_001017	1994.61	1430.28	1551.25	1302.63	1245.03
6217	NM_001020	1963.91	1141.84	1377.26	1614.94	1550.83
4869	NM_001037738,NM_002520,NM_199185	1954.14	1237.27	1637.29	1151.76	1137.38
6143	NM_000981	1941.46	1366.68	1214.76	1662.72	1634.35
6159	NM_000992	1930.02	1347.77	1162.44	1635.22	1504.29
6144	NM_000982	1894.34	1142.52	956.55	1223.99	1101.83
4493	NM_175617	1856.68	1024.44	1365.88	1396.34	1504.8
6169	NM_000999,NM_001035258	1820.52	1203.94	1715.77	1395.61	1592.8
6122	NM_000967,NM_001033853	1784.71	1316.32	1077.53	1236.78	1235.51
6124	NM_000968	1761.68	1245.5	1516.29	1222.62	1137.32
5757	NM_001099285,NM_002823	1737.89	1344.02	1196.68	1549.78	1637.26
25873	NM_015414,NM_033643	1722.39	922.47	511.09	2468.2	1886.84
71	NM_001199954,NM_001614	1675.28	2288.8	2890.26	2606.19	2384.36
6223	NM_001022	1671.9	996.1	855.4	1051.55	948.38
203068	NM_001293212,NM_001293213,NM_001293214,NM_001293215,NM_001293216,NM_178014	1665.04	1649.66	1437.63	1349.33	1311.11
6229	NM_001026,NM_001142282,NM_001142283,NM_001142284,NM_001142285,NM_033022	1648.42	1113.1	768.22	1186.56	1101.26
9349	NM_000978	1640.15	1037.03	1660.06	1090.98	967.16
3320	NM_001017963,NM_005348	1587.1	779.79	1854.62	1059.08	1051.09
6136	NM_000976	1585.46	959.27	955.27	1442.53	1383.35
6133	NM_000661,NM_001024921	1581.32	1103.14	780.13	1347.31	1236.93
6218	NM_001021	1559.92	985.68	872.18	1157.74	1324.45
2512	NM_000146	1532.48	2021	1514.13	1929.44	1903.96
6205	NM_001015	1480.41	998.25	545.54	1501.25	1442.34
2023	NM_001201483,NM_001428	1454.41	913.75	1154.12	1248.86	1198.91
2495	NM_002032	1450	1721.99	715.01	1200.93	1133.53
2197	NM_001997	1447.45	810.66	1359.08	956.59	882.51
4637	NM_021019,NM_079423	1400.91	1086.37	947.87	1485.85	1486.74
1350	NM_001867	1380.17	1156.81	1236.7	1090.9	939.94
6188	NM_001005,NM_001256802,NM_001260506,NM_001260507	1371.94	938.52	794.28	1070.67	1080.5
6135	NM_000975,NM_001199802	1347.56	927.35	651.09	1177.48	1340.12
9045	NM_001034996,NM_003973	1337.86	865.79	719.33	1056.52	969.92
6147	NM_000984	1323.91	898.48	417.26	1119.34	1037.41
6235	NM_001030001,NM_001032	1321.91	900.07	442.53	1099.09	1345.59
6203	NM_001013	1267.95	691.73	657.49	864.23	817.87
6193	NM_001009	1238.88	942.68	995.61	1106.51	952.9
6233	NM_001135592,NM_001177413,NM_002954	1222.37	760.54	336.51	819.2	647.74
6231	NM_001029	1188.83	660.59	833.04	732.26	629.14
26986	NM_002568	1179.94	970.15	854.91	797.74	815.92
4736	NM_007104	1178.91	844.8	741.64	904.96	963.32
6191	NM_001007	1161.66	781.92	959.6	755.61	715.46
6141	NM_000979,NM_001270490	1154.57	745.38	796.43	963.65	744.99
3326	NM_001271969,NM_001271970,NM_001271971,NM_001271972,NM_007355	1152.47	787.75	1064.29	936.05	897.83
6170	NM_001000	1145.02	795.4	472.31	1427.98	1283.93
3178	NM_002136,NM_031157	1139.6	906.75	820.84	910.43	962.8
4831	NM_001018137,NM_001018138,NM_001018139,NM_001198682,NM_002512	1119.94	581.25	785.92	856.72	868.42
6230	NM_001028	1107.13	709.92	414.61	1289.09	1238.83
6165	NM_000996,NM_001316311	1097.39	804.56	494.57	969.14	968.83
6164	NM_000995,NM_001319232,NM_001319234,NM_001319235,NM_001319236,NM_033625	1093.7	767.27	847.82	687.07	684.25
7345	NM_004181	1081.71	862.75	1098.24	769.09	709.82
2778	NM_000516,NM_001077488,NM_001077489,NM_001077490,NM_001309840,NM_001309842,NM_001309861,NM_001309883,NM_016592,NM_080425,NM_080426	1080.81	1006.66	805.08	821.74	764.58
3015	NM_002106	1077.62	711.14	826.85	879.26	787.37
1351	NM_004074	1074.79	678.92	512.19	813.49	844.96
1936	NM_001130053,NM_001130055,NM_001130056,NM_001130057,NM_001195203,NM_001289950,NM_001317743,NM_001960,NM_032378	1063.88	614.32	598.99	788.41	730.95
5216	NM_005022	1062.68	645.95	734.52	1131.69	1029.75
84790	NM_001303114,NM_001303115,NM_001303116,NM_001303117,NM_032704	1043.56	683.72	866.11	684.41	598.3
1938	NM_001961	1042.95	848.95	680.13	892.11	853.98
514	NM_006886	983.55	676.72	412.57	749.08	908.97
689	NM_001037637,NM_001207	971.14	702.3	679.87	696.29	701.14
10383	NM_006088	957.9	599.35	419.89	713.64	658.66
7167	NM_000365,NM_001159287,NM_001258026	929.93	628.69	635.71	832.55	840.77
6138	NM_001253379,NM_001253380,NM_001253382,NM_001253383,NM_001253384,NM_002948	925.56	723.42	725.6	765.44	774.56
3312	NM_006597,NM_153201	921.79	597.58	845.5	629.79	605.39
4666	NM_001113201,NM_001113202,NM_001113203,NM_001320193,NM_001320194,NM_005594	920.88	715.81	524.07	680.99	654.24
6139	NM_000985,NM_001035006,NM_001199340,NM_001199341,NM_001199342,NM_001199343,NM_001199344,NM_001199345	909.66	600.4	954.19	527.8	538.14
2950	NM_000852	886.47	596.93	621.7	623.3	545.52
7295	NM_001244938,NM_003329	883.03	501.64	973.92	527.09	479.23
1337	NM_004373	879.04	575.7	713.28	727.07	626.11
100462981	NM_001190470	852.94	1166.03	497.7	809.42	889.94
506	NM_001686	852.84	699.8	775.31	720.85	691.94
6173	NM_001199972,NM_021029	841.21	615.8	602.06	601.11	574.78
3159	NM_001319077,NM_001319078,NM_001319079,NM_001319080,NM_001319081,NM_001319082,NM_002131,NM_145899,NM_145901,NM_145902,NM_145903,NM_145905	827.18	437.85	467.21	1058.55	1087.06
7316	NM_021009	793.55	799.35	691.35	660.55	831.81
7531	NM_006761	776.88	652.68	634.8	612.68	589.4
4501	NM_005952	765.28	488.38	283.54	373.7	387.42
226	NM_000034,NM_001127617,NM_001243177,NM_184041,NM_184043	761.03	455.09	473.87	698.08	669.33
3491	NM_001554	760.76	1644.26	1865.29	1466.16	1444.54
3945	NM_001174097,NM_001315537,NM_002300	757.22	623.44	650.86	626	612.44
5478	NM_001300981,NM_021130	747.92	566.57	705.81	575.4	689.75
5315	NM_001206796,NM_001206797,NM_001206798,NM_001206799,NM_001316318,NM_002654,NM_182470,NM_182471	745.54	570.77	764.33	869.66	817.61
387	NM_001313941,NM_001313943,NM_001313944,NM_001313945,NM_001313946,NM_001313947,NM_001664	713.49	759.69	840.15	599.64	573.6
6161	NM_000994,NM_001007073,NM_001007074	709.41	454.1	236.31	522.82	473.05
1072	NM_005507	700.51	464.22	474.27	739.37	733.82
7534	NM_001135699,NM_001135700,NM_001135701,NM_001135702,NM_003406,NM_145690	698.03	764.91	960.31	679.09	685.28
6152	NM_000986	696.62	395.91	450.44	564.65	454.58
5052	NM_001202431,NM_002574,NM_181696,NM_181697	666.78	448.1	605.62	583.21	515.98
3315	NM_001540	663.36	397.66	359.11	713.25	628.08
1192	NM_001287593,NM_001287594,NM_001288	656.26	447.12	471.2	556.3	526.53
84617	NM_001303524,NM_001303525,NM_001303526,NM_001303527,NM_001303528,NM_001303529,NM_001303530,NM_032525	655.15	426.55	599.63	621.5	585.44
1973	NM_001204510,NM_001416	653.24	483.18	617.35	658.89	654.33
4946	NM_001301020,NM_004152	647.07	450.62	661.12	690.48	575.86
2171	NM_001444	642.75	333.01	356.05	465.72	491.15
3925	NM_001145454,NM_005563,NM_203399,NM_203401	636.02	540.78	455.93	463.81	455.44
6134	NM_001256577,NM_001256580,NM_001303624,NM_001303625,NM_001303626,NM_006013	627.53	459.28	292.93	473.86	444.14
1933	NM_001037663,NM_001959,NM_021121	613.64	365.19	453.03	482.5	459.77
3106	NM_005514	611.95	688.07	557.01	717.71	776.43
3856	NM_001256282,NM_001256293,NM_002273	593.95	506.99	280.48	931.43	883.46
3329	NM_002156,NM_199440	591.59	368.41	552.87	466.46	468.2
100463486	NM_001190702	590.39	866	285.21	546.05	517.36
4715	NM_001278645,NM_001278646,NM_001311168,NM_005005	585.51	346.68	455.21	389.87	409.16
2274	NM_001039492,NM_001318894,NM_001318895,NM_001318896,NM_001318897,NM_001318898,NM_001318899,NM_001450,NM_201555,NM_201557	583.4	740.97	431.11	502.41	485.75
6224	NM_001023,NM_001146227	567.53	339.94	443.63	343.58	300.77
1984	NM_001143760,NM_001143761,NM_001143762,NM_001970	563.93	345.96	524.66	567.3	553.51
5688	NM_002792	561.29	348.95	358.09	490.36	450.74
4691	NM_005381	557.5	398.5	416.15	528.78	536.85
5250	NM_002635,NM_005888,NM_213611	548.49	407.64	401.73	490.76	455.42
1327	NM_001318786,NM_001318788,NM_001318794,NM_001318797,NM_001318802,NM_001861	539.9	337.36	329.42	396.14	357.95
1537	NM_001916	538.72	371.81	411.62	541.59	512.33
4830	NM_000269,NM_198175	538.02	277.64	362.29	368.14	317.5
27338	NM_014501	531.02	315.9	340.4	386.26	382.39
2876	NM_000581,NM_201397	521.12	294.76	396.4	509.6	483.62
23480	NM_001012456,NM_014302	521.03	379.74	513.2	266.9	261.53
6923	NM_007108,NM_207013	517.13	378.4	274.47	380.16	319.33
8407	NM_001277223,NM_001277224,NM_003564	513.98	390.8	391.76	463.12	425.95
6137	NM_000977,NM_001243130,NM_001243131,NM_033251	511.2	314	301.95	407.88	346.84
517	NM_001002031,NM_005176	510.88	328.17	169.59	371.03	314.36
103910	NM_001144944,NM_001144945,NM_033546	502.39	435.12	516.04	490.56	451.25
1164	NM_001827	501.35	296.67	333.23	409.61	350.19
3646	NM_001568	496.01	446.35	440.45	293.32	286.64
7178	NM_001286272,NM_001286273,NM_003295	492.84	441.73	554.41	424.31	430.38
3105	NM_001242758,NM_002116	489.16	454.06	275.48	422.26	424.77
6282	NM_005620	487.42	334.8	251.79	419.59	360.89
5901	NM_001300796,NM_001300797,NM_006325	484.95	364.42	403.78	367.17	349.26
5111	NM_002592,NM_182649	484.5	348.71	338.54	272.03	262.19
51142	NM_001320327,NM_016139	472.79	328.49	324.79	371.79	313.8
1029	NM_000077,NM_001195132,NM_058195,NM_058197	472.25	361	189.51	353.47	318.09
8655	NM_001037494,NM_001037495,NM_003746	465.76	356.83	334.63	333.6	316.17
826	NM_001003962,NM_001302632,NM_001302633,NM_001749	464.5	382.17	288.86	392.32	361.68
10094	NM_001278556,NM_001287222	463.39	399.63	414.6	351.59	286.22
308	NM_001154	461.88	463.04	592.47	452.52	435.35
3939	NM_001135239,NM_001165414,NM_001165415,NM_001165416,NM_005566	459.53	387.85	508.27	429.86	411.51
84833	NM_001206426,NM_001206427,NM_032747	455.49	335.84	379.78	330.59	230.11
805	NM_001305624,NM_001305625,NM_001305626,NM_001743	454.61	411.72	584.59	433.81	410.08
3838	NM_001320611,NM_002266	444.12	312.94	526.48	321.64	295.62
10476	NM_001003785,NM_006356	444.01	323.08	373.8	349.25	308.99
11065	NM_001281741,NM_001281742,NM_007019,NM_181799,NM_181800,NM_181801	434.7	231.8	376.87	306.62	317.01
1329	NM_001862	433.18	290.59	326.32	451.79	489.76
967	NM_001257389,NM_001257390,NM_001257391,NM_001257392,NM_001257400,NM_001257401,NM_001267698,NM_001780	430.95	465.61	527.5	509	532.06
1460	NM_001282385,NM_001320	430.1	318.94	276.58	222.76	206.93
5204	NM_002624,NM_145897	427.09	273.41	210.15	316.26	284.79
26472	NM_138689	424.78	191.41	133.16	424.12	412.96
10209	NM_005801	422.2	311.79	358.48	365.67	316.16
3615	NM_000884	415.19	275.57	282.39	345.79	334.13
1349	NM_001866	413.79	288.53	149.83	311.61	270.92
2787	NM_005274	411.53	300.49	280.9	256.05	221.49
3020	NM_002107	410.92	396.17	341.15	356.54	340.95
9232	NM_001282382,NM_001282383,NM_004219	407.02	211.75	270.73	197.69	183.95
5695	NM_002799	406.12	229.74	343.54	354.8	323.55
7384	NM_003365	403.97	264.48	251.86	278.81	275.63
1347	NM_001865	400.71	298.56	350.14	302.48	280.61
3107	NM_001243042,NM_002117	399.61	458.55	266.77	575.2	585.4
1622	NM_001079862,NM_001079863,NM_001178017,NM_001178041,NM_001178042,NM_001178043,NM_001282633,NM_001282634,NM_001282635,NM_001282636,NM_020548	399.2	331.12	259.29	458.68	435.27
5763	NM_002824	398.8	296.43	135.9	521.42	527.74
7184	NM_003299	396.59	372.56	483.36	350.05	348.83
126328	NM_001193375,NM_175614	395.48	213.61	141	345.84	305.48
6628	NM_003091,NM_198216	392.7	241.91	179.11	327.3	325.5
51330	NM_016639	392.55	280.53	200.13	388.17	356.65
59286	NM_001048241,NM_024292	390.31	269.71	261.78	360.54	276.89
4728	NM_002496	390.18	235.67	236.92	277.34	256.29
6902	NM_001297738,NM_001297740,NM_004607	386.61	315.67	181.62	308.29	316.36
6277	NM_014624	386.02	396.7	174.41	715.06	653.92
1978	NM_004095	383.98	187.47	162.51	438.91	413.62
6166	NM_001001	383.1	265.48	308.87	457.72	456.56
8667	NM_003756	382.22	343.27	315.32	277.37	279.92
1603	NM_001344	378.17	326.48	388.55	320.38	301.51
6613	NM_001005849,NM_006937	376.98	337.6	235.78	323.57	339.65
811	NM_004343	375.8	366.54	310.27	442.77	449.58
7388	NM_001297565,NM_001297566,NM_006004	374.84	253.66	161	544.58	509.22
653067	NM_001097604,NM_001097605	372.36	231.8	76.53	378	380.37
653220	NM_001097594,NM_001097596	372.36	231.8	76.53	378	380.37
5692	NM_002796	369.99	238.79	269.55	263.71	255.5
64073	NM_001317801,NM_033520	367.85	185.11	309.16	324.76	302.35
10581	NM_006435	366.87	359.42	201.04	425.75	400.71
2547	NM_001288976,NM_001288977,NM_001288978,NM_001469	365.87	248.44	339.13	276.61	245.47
292	NM_001152	365.63	272.26	343.89	263.41	262.34
10728	NM_001282601,NM_001282602,NM_001282603,NM_001282604,NM_001282605,NM_006601	364.23	342.6	394.97	290.21	291.06
5355	NM_002668	363.96	303	349.86	250.84	230.96
1173	NM_001025205,NM_001311198,NM_004068	356.6	308.29	201.2	320.92	294.08
653784	NM_001085365	355.71	202.74	208.81	259.42	254.75
3151	NM_005517	355.24	199.64	158.9	206.4	201.55
5223	NM_001317079,NM_002629	353.72	300.62	273.05	363.86	338.57
468	NM_001675,NM_182810	351.97	256.49	182.37	338.39	337.73
9141	NM_004708	351.39	189.82	164.76	233.11	215.72
5054	NM_000602	350.4	366.5	513.82	401.19	369.64
682	NM_001728,NM_198589,NM_198590,NM_198591	348.32	289.24	239.96	410.42	373.9
10410	NM_021034	348.12	431.8	152.66	484.71	443.67
3181	NM_002137,NM_031243	347.85	289.65	326.11	313.62	344.35
4708	NM_004546	341.87	222.86	194.51	248.77	209.01
5479	NM_000942	341.86	234.13	225.91	338.01	343.87
708	NM_001212	340.62	204.74	190.62	253.98	234.67
11047	NM_001281437,NM_001281438,NM_007002,NM_175573	339.38	149.18	164.9	273.58	269.16
4725	NM_001184979,NM_004552	339.11	228.16	206.56	214.5	194.41
375	NM_001024226,NM_001024227,NM_001024228,NM_001658	336.48	265.67	293.44	392.54	364
509	NM_001001973,NM_005174	335.93	261.09	297.57	277.42	260.83
7812	NM_001007553,NM_001130523,NM_001242891,NM_001242892,NM_001242893,NM_007158	334.66	333.18	395.09	258.34	264.07
10296	NM_001017405,NM_001297430,NM_001297431,NM_001297432,NM_001297433,NM_005882	334.65	192.57	119.82	312.52	282.04
301	NM_000700	332.61	325.54	540.35	425.25	397.62
516	NM_001002027,NM_005175	331.52	202.61	173.15	156.87	114.84
80097	NM_025029	329.89	203.26	119.1	266.57	256.05
8815	NM_001143985,NM_003860	329.74	199.04	213.8	247.43	241.94
539	NM_001697	328.73	216.6	256.18	178.11	169.12
5689	NM_002793	327.42	210.99	265.82	255.47	262.01
3148	NM_001130688,NM_001130689,NM_002129	327.4	227.05	176.09	203.11	197.26
10627	NM_001303047,NM_001303048,NM_001303049,NM_006471	326.94	409.76	497.06	380.49	369.34
3875	NM_000224,NM_199187	326.11	288.1	254.87	625.71	657.77
83658	NM_001281727,NM_001281728,NM_001281729,NM_001319157,NM_014183,NM_177953	321.41	276.3	136.42	231.39	210.76
5093	NM_006196	320.43	257.78	201.61	299.93	292.68
6427	NM_001195427,NM_003016	320.18	278.14	317.42	267.66	246.62
51372	NM_015933	319.4	207.09	88.46	355.02	364.73
2079	NM_004450	319.1	232.32	161.96	265.13	229.29
6633	NM_004597,NM_177542	317	200.76	153.23	269.4	210.18
5691	NM_002795	314.3	160.79	228.18	212.22	175.16
4710	NM_001168331,NM_004547	313.68	218.41	215.5	242.39	237.15
81892	NM_001267863,NM_001267864,NM_031210	310.16	174.53	306.39	220.24	170.91
3094	NM_005340	309.51	218.19	234.56	201.21	178.99
6726	NM_001130440,NM_003133	309.1	284.54	328.89	222.27	213
6637	NM_001317165,NM_001317166,NM_001317167,NM_001317168,NM_001317169,NM_001317171,NM_003096	308.78	198.32	154.85	214.56	252.29
7083	NM_003258	306.76	152.79	202.84	259.46	243.22
8665	NM_003754	306.43	215.24	179.55	207.98	196.31
521	NM_007100	305.94	153.74	113.5	253.72	354.83
22827	NM_001136033,NM_001271096,NM_001271097,NM_001271098,NM_001271099,NM_001271100,NM_014281,NM_078480	305.11	216.05	206.13	294.66	279.8
4904	NM_004559	303.71	182.47	112.91	332.67	311.92
11331	NM_001144831,NM_001267700	302.98	174.22	196.01	183.15	165.26
10574	NM_001009570,NM_001166284,NM_001166285,NM_006429	300.54	186.87	241.95	272.38	272.65
26227	NM_006623	300.31	189.38	144.2	310.45	286.72
3304	NM_005346	297.79	174.27	243.04	240.44	238.14
3855	NM_005556	297.42	286.31	253.62	518.57	497.66
527	NM_001198569,NM_001694	295.83	240.71	168.71	218.19	189.35
23204	NM_001313858,NM_015161	294.8	268.76	387.18	186.18	179.76
7203	NM_001008800,NM_005998	294.11	206.48	289.42	310.95	306.1
7913	NM_001134709,NM_003472	291.42	392.75	423.21	270.83	273.9
2896	NM_002087	291.35	278.97	187.58	291.43	285.63
3021	NM_005324	288.32	339.09	306.13	278.66	274.88
150678	NM_001163424,NM_138336	287.95	175.93	215.01	158.24	110.8
5879	NM_006908,NM_018890	287.45	271.87	275.16	228.05	223.81
3190	NM_001318186,NM_001318187,NM_001318188,NM_002140,NM_031262,NM_031263	287.44	312.08	270.6	363.65	376.21
2879	NM_001039847,NM_001039848,NM_002085	287.2	260.57	226	264.55	238.49
4726	NM_004553	285.61	144.03	185.46	207.2	234.47
5214	NM_001242339,NM_002627	285.01	240.91	259.71	350.48	340.5
746	NM_014206	285	203.32	178.35	255.24	175.82
7919	NM_004640,NM_080598	284.75	213.58	190.56	179.37	185.92
5687	NM_001282232,NM_001282233,NM_001282234,NM_002791	284.45	219.22	232.99	168.38	153.67
8666	NM_003755	283.64	152.25	97.45	234.69	243.22
7298	NM_001071	281.65	208.92	234.05	223.9	190.28
6301	NM_006513	281.13	210.16	189.73	277.36	266.57
3183	NM_001077442,NM_001077443,NM_004500,NM_031314	279.7	209.84	224.04	227.36	227.21
5902	NM_001278639,NM_001278640,NM_001278641,NM_002882	279.69	168.73	180.26	211.51	240.72
9556	NM_001127393,NM_004894	276.38	174.21	201.03	192.13	158.95
401115	NM_001141936,NM_001168243	274.94	193.55	100.79	392.45	211.14
5036	NM_006191	274.69	154.18	168.36	206.7	202.02
3276	NM_001207042,NM_001536,NM_198318	274.62	169.15	206.32	222.76	195.92
3692	NM_001267810,NM_002212,NM_181466,NM_181468	274.14	173.67	145.56	234.37	213.21
4673	NM_001307924,NM_004537,NM_139207	273.04	263.82	303.31	186.8	195.52
283869	NM_001099456	272.92	91.19	84.77	190.91	176.93
1982	NM_001042559,NM_001172705,NM_001418	272.58	295.52	384.31	253.6	250.01
6158	NM_000991,NM_001136134,NM_001136135,NM_001136136,NM_001136137	272.48	149.04	68.79	142.85	179.62
6647	NM_000454	272.11	182.93	232.37	251.43	227
4738	NM_006156	271.45	187.89	128.74	310.03	305.62
27335	NM_001300992,NM_001308393,NM_013234	271.4	169.47	161.37	159.32	147.63
2091	NM_001436	270.16	149.84	117.1	177.4	185.16
4670	NM_001297418,NM_005968,NM_031203	269.21	162.5	205.72	199.08	187.84
6281	NM_002966	268.33	234.93	223.11	314.03	319.54
9551	NM_001003713,NM_001003714,NM_001039178,NM_004889	267.1	157.93	140.36	233.27	226.1
6749	NM_003146	266.21	179.69	196.02	198.17	191.98
27166	NM_001271828,NM_013237	266.19	150.93	186.99	214.32	182.37
51596	NM_001014433,NM_001014837,NM_001014838,NM_001014840,NM_015921	263.38	230.73	206.01	156.63	150.16
5705	NM_001199163,NM_002805	262.59	144.27	173.49	207.9	201.43
10155	NM_005762	262.4	175.36	97.83	225.52	196.48
11315	NM_001123377,NM_007262	262.13	156.04	174.64	225.8	209.3
90480	NM_052850	258.21	115.98	175.51	186.78	156.32
2665	NM_001115156,NM_001494	257.66	240.47	283.13	233.83	227.96
10963	NM_001282652,NM_001282653,NM_006819	255.96	172.45	225.49	278.36	278.7
55505	NM_018648	255.6	184.67	62.37	286.18	245.12
5499	NM_001008709,NM_002708,NM_206873	254.85	163.6	139.85	206.75	186.71
808	NM_005184	253.3	218.81	133.34	190.74	197.75
22948	NM_001306153,NM_001306154,NM_001306155,NM_001306156,NM_012073	252.86	167.6	267.77	231.41	238.14
81	NM_004924	252.74	256.55	280.17	334.73	338.8
140823	NM_080748	251.92	156.17	96.73	220.62	205.34
7169	NM_001301226,NM_001301227,NM_003289,NM_213674	250.65	133.2	95.7	273.52	263.24
10541	NM_006401	250.36	146.29	147.07	140.75	146.89
55651	NM_001034833,NM_017838	249.95	115.07	99.45	254.06	258.71
7170	NM_001043351,NM_001043352,NM_001043353,NM_001278188,NM_001278189,NM_001278190,NM_001278191,NM_152263,NM_153649	247.85	198.01	218.03	227.84	218.41
6742	NM_001256510,NM_001256511,NM_001256512,NM_001256513,NM_003143	247.53	130.99	176.84	159.21	147.3
891	NM_031966	246.97	182.3	260.16	168.31	164.16
706	NM_000714,NM_001256530,NM_001256531	245.89	127.98	88.14	254.02	220.11
6228	NM_001025	244.93	159.79	100.88	162.95	207.86
7284	NM_003321	243.57	154.6	159.14	189.4	185.33
1535	NM_000101	243.22	166.24	78.73	279.03	300.92
7430	NM_001111077,NM_003379	243.14	218.24	326.71	318.7	313.53
5694	NM_001270481,NM_002798	242.75	152.43	193.39	171.85	156.03
8061	NM_001300844,NM_001300855,NM_001300856,NM_001300857,NM_005438	241.94	141.5	170.69	202.68	206.08
10576	NM_001198842,NM_006431	241.19	166.17	173.18	171.36	155.51
3309	NM_005347	240.87	264.75	318.39	278.17	260.69
5034	NM_000918	240.72	198.65	171.01	241.95	243.69
83443	NM_031287	240.47	131.59	86.54	150.47	123.5
6631	NM_003093	240.44	137.82	97.52	164.76	169.11
7171	NM_001145160,NM_003290	240.37	269.9	426.54	313.71	310.01
513	NM_001001975,NM_001687	240.04	146.03	131.24	233.88	201.64
8721	NM_001281297,NM_001281298,NM_001281299,NM_003792,NM_153200	239.41	157.35	97.2	352.47	343.5
3185	NM_001098204,NM_001098205,NM_001098206,NM_001098207,NM_001098208,NM_004966	239.35	241.2	250.47	278.51	270.25
5037	NM_002567	239.06	185.3	128.53	188.73	191.37
3182	NM_004499,NM_031266	239.02	162.25	225.74	259.9	267.8
389	NM_001042678,NM_001042679,NM_175744	238.64	218.85	147.73	246.5	238.7
7555	NM_001127192,NM_001127193,NM_001127194,NM_001127195,NM_001127196,NM_003418	236.95	206.04	286.96	200.28	187.87
51637	NM_016039	235.54	164.42	202.56	155.19	146.29
11140	NM_007065	234.96	147.14	122.08	293.05	289.52
10204	NM_005796	234.38	193.03	196.17	214.06	222.76
100287932	NM_006327	231.91	160.36	202.62	173.04	160
10971	NM_006826	231.5	220.93	249.5	202.11	199.18
6636	NM_003095	231.24	124.93	195	145.67	123.53
7076	NM_003254	230.68	161.03	100.18	135.12	137.92
10109	NM_005731,NM_152862	230.44	201.21	205.22	250.56	233.83
87	NM_001102,NM_001130004,NM_001130005	229.3	240.37	345.59	407.57	407.81
991	NM_001255	227.78	131.88	182.4	197.62	194.43
353	NM_000485,NM_001030018	227	117.34	67.69	259.64	227.89
3191	NM_001005335,NM_001533	226.95	188.11	208.21	195.38	182.83
4833	NM_001286433,NM_001286435,NM_001286436,NM_001286438,NM_001286439,NM_001286440,NM_005009	226.91	216.37	83.17	298.61	295.9
51258	NM_016497	226.25	108.31	147.88	199.1	191.64
192286	NM_138820	225.01	154.4	105.24	196.5	160.67
23603	NM_001105237,NM_001276471,NM_014325	224.55	278.48	315.22	289.29	287.22
293	NM_001636	224.5	144.82	115.27	218.81	220.59
1655	NM_001320595,NM_001320596,NM_001320597,NM_004396	224.5	267.29	232.05	219.82	225.8
8971	NM_006026	224.01	172.78	65.04	190.89	177.76
5245	NM_001281496,NM_001281497,NM_001281715,NM_002634	223.89	132.58	159.55	157.08	140.94
6727	NM_001309434,NM_003134	223.01	174.59	190.4	140.23	129.01
22974	NM_012112	222.14	165.07	226.92	155.51	157.05
5464	NM_021129	220.92	179.71	200.94	150.32	151.56
2014	NM_001313905,NM_001425	220.81	147.15	143.54	200.66	174.66
6185	NM_001135771,NM_002951	219.91	205.99	203.62	173.9	157.5
4841	NM_001145408,NM_001145409,NM_001145410,NM_007363	219.79	217.01	164.15	149.71	155.32
6723	NM_003132	218.63	85	86.85	115.27	104.37
7419	NM_001135694,NM_005662	218.58	170.04	212.83	160.17	157.63
7307	NM_001025203,NM_001025204,NM_006758	217.64	123.31	134.26	192.42	181.69
7280	NM_001069,NM_001310315	217.3	219.51	126.93	194.17	184.37
1211	NM_001076677,NM_001184760,NM_001184761,NM_001184762,NM_001311203,NM_001311204,NM_001311205,NM_001311206,NM_001833,NM_007096	217.12	183.09	132.25	173.4	158.57
1652	NM_001084392,NM_001355	214.98	153.39	109.92	140.03	117.87
51079	NM_015965	214.96	127.94	85.78	240.75	224.75
3608	NM_001267809,NM_004515	213.98	151.02	160.29	162.98	148.85
51522	NM_001165258,NM_016462	213.94	158.41	317.08	221.52	222.69
1345	NM_004374	213.75	169.08	138.32	192.35	231.03
2316	NM_001110556,NM_001456	213.73	295.7	348.64	478.39	465.2
4000	NM_001257374,NM_001282624,NM_001282625,NM_001282626,NM_005572,NM_170707,NM_170708	213.64	177.5	203.93	306.4	297.51
81853	NM_001127711,NM_001286484,NM_001286488,NM_001286489,NM_030969	213.5	132.3	200.6	126.01	124.03
5094	NM_001098620,NM_001128911,NM_001128912,NM_001128913,NM_001128914,NM_005016,NM_031989	212.73	197.55	191.81	181.8	196.95
1917	NM_001958	211.71	208.43	105.75	271.84	241.31
10952	NM_006808	211.7	131.18	133.91	156.18	140.71
4627	NM_002473	211.57	245.52	264.65	314.68	305.68
2771	NM_001166425,NM_001282617,NM_001282618,NM_001282619,NM_001282620,NM_002070	211.16	206.08	185.63	261.77	261.37
7311	NM_001033930,NM_003333	210.62	133.88	54.81	161.28	137.57
51629	NM_001143780,NM_016016	210.4	154.79	126.65	174.18	166.05
5702	NM_002804	210.19	105.21	129.87	135.53	130.58
4735	NM_001008491,NM_001008492,NM_001282972,NM_001282973,NM_004404,NM_006155	208.2	262.53	229.03	194.41	194.57
5685	NM_001102667,NM_001102668,NM_002789	208.14	133.24	152.79	121.5	129.38
6430	NM_001039465,NM_001320214,NM_006925	207.27	210.58	143.92	157.01	156.41
6418	NM_001122821,NM_001248000,NM_001248001,NM_003011	207.08	192.89	231.62	172.95	173.19
51155	NM_001002032,NM_001002033,NM_001288609,NM_001288610,NM_001288611,NM_016185	207.05	170.3	222.9	205.95	204.21
113246	NM_001301834,NM_001301836,NM_001301837,NM_001301838,NM_138425	206.85	182.35	173.45	223.96	216.42
51253	NM_016491	206.79	137.5	141.6	152.59	141.44
10211	NM_001318875,NM_005803	206.49	191.73	209.24	211.21	213.6
1340	NM_001863	206.31	126.75	58.08	197.14	168.4
10398	NM_006097,NM_181526	206.09	148	142.71	353.01	360.71
401505	NM_001001790,NM_001134484,NM_001134485	205.92	146.19	152.84	151.96	145.9
7168	NM_000366,NM_001018004,NM_001018005,NM_001018006,NM_001018007,NM_001018008,NM_001018020,NM_001301244,NM_001301289	205.65	221.43	171.53	269.18	251.82
3837	NM_001276453,NM_002265	205.56	178.5	184.94	170.97	173.3
4729	NM_021074	205.17	163.84	154.79	174.55	181.81
8683	NM_003769	204.8	149.93	198.12	213.32	193.76
2297	NM_004472	204.31	171.47	130.02	212.22	203.57
5708	NM_001278708,NM_001278709,NM_002808	203.94	122.77	261.98	194.91	183.44
27258	NM_014463	203.7	104.26	206.38	141.71	140.37
515	NM_001688	203.62	126.53	181.3	145.51	137.93
3303	NM_005345	203.58	113.87	161.58	225.42	221.58
2152	NM_001178096,NM_001993	202.78	372.04	575.08	356.95	357.88
5885	NM_006265	202.36	236.28	270.83	193.71	195.2
6146	NM_000983	201.94	155.31	102.58	163.41	177.29
476	NM_000701,NM_001160233,NM_001160234	201.22	220.84	266.92	240.05	218.96
7001	NM_005809	200.66	149.85	113.22	143.27	137.02
55845	NM_018462	200.43	163.07	84.76	164.78	174.91
10131	NM_001272049,NM_016292	200.17	124.14	112.44	167.52	156.16
5684	NM_002788,NM_152132	199.97	141.61	182.87	127.12	125.97
1266	NM_001286055,NM_001286056,NM_001839	199.31	263.59	260.46	297.4	288.13
126003	NM_001042461,NM_001042462,NM_174894	199.26	134.32	155.2	186.48	145.24
64975	NM_032477	198.87	121.89	193.1	162.48	159.58
10726	NM_006600	198.86	110.07	119.47	226.41	218.29
328	NM_001244249,NM_001641,NM_080648,NM_080649	198.39	157.89	139.04	166.98	161.21
5693	NM_001130725,NM_001144932,NM_002797	198.06	119.37	190.14	177.01	186.86
5682	NM_001143937,NM_002786,NM_148976	198.01	138.81	169.33	133.65	131.99
30968	NM_001287031,NM_001287032,NM_001287033,NM_013442	197.65	129.96	173.13	153.62	138.27
7086	NM_001064,NM_001135055,NM_001258028	197.27	168.16	176.46	208.41	205.99
4173	NM_005914,NM_182746	196.97	182.71	171.88	156.41	159.62
6184	NM_002950	196.81	199.14	198.77	192.43	188.27
5725	NM_002819,NM_031990,NM_031991	196.45	165.74	161.31	214.11	206.58
821	NM_001024649,NM_001746	196.28	243.92	261.41	224.4	227.65
29997	NM_015710	195.12	132.02	97.77	119.41	124.11
3184	NM_001003810,NM_002138,NM_031369,NM_031370	194.76	136.08	121.57	173.71	190.1
64951	NM_032014	194.68	97.48	118.49	161.64	143.26
55353	NM_018407	194.63	213.9	262.24	182.19	163.84
83460	NM_001014764,NM_031298	194.62	140.57	142.49	149.78	133.27
3150	NM_004965	193.74	157.72	217.62	196.07	218.04
2987	NM_000858,NM_001159390,NM_001159391,NM_001242839,NM_001242840	193.12	138.92	113.46	179.93	173.76
23246	NM_015201	192.54	90.12	107.2	171.14	158.49
10189	NM_005782	190.77	98.72	123.58	151.73	154.82
10921	NM_001286625,NM_001286626,NM_001286627,NM_006711,NM_080594	190.44	149.36	131.2	175.7	170.17
51386	NM_001242923,NM_016091	190.18	137.79	141.88	131.23	121.47
6950	NM_001008897,NM_030752	189.78	120.29	167.21	132.96	127.06
10694	NM_001282907,NM_001282908,NM_001282909,NM_006585	188.2	136.07	184.61	141.34	141.12
1175	NM_001301076,NM_001301078,NM_001301081,NM_004069,NM_021575	188.06	106.47	109.46	155.68	149.2
58485	NM_001166621,NM_021210	187.74	155.75	153.74	135.04	123.2
1019	NM_000075	187.02	157.51	112.11	144.5	147.35
79002	NM_024038	186.22	103.42	94.21	163.09	165.99
4716	NM_004548	185.82	102.56	65.74	178.39	177.12
7791	NM_001010972,NM_003461	184.83	175.17	124.85	202.08	199.09
6472	NM_001166356,NM_001166357,NM_001166358,NM_001166359,NM_005412	184.2	106.63	95.06	201.51	203.72
10935	NM_001302272,NM_006793	184.15	174.6	229.81	130.77	122.61
829	NM_006135	183.84	183.79	254.01	131.99	133.32
8079	NM_005439	183.36	151.28	139.37	226.48	225.68
7520	NM_021141	183.35	154.68	192.67	163.12	152.42
7009	NM_001098576,NM_003217	182.63	214.67	333	233.9	221.48
3313	NM_004134	181.62	153.15	217.04	175.6	165.12
1163	NM_001826	181.05	110.23	199.09	178.68	163.13
6746	NM_003145	180.79	135.27	94.61	129.52	118.95
10412	NM_001271665,NM_014886	180.71	119.86	108.02	119.88	122.14
10063	NM_005694	180.4	114.62	169.18	172.98	142.47
54458	NM_001005354,NM_018457	180.23	129.72	87.13	151.64	141.38
7979	NM_006304	180.1	91.66	62.52	202.72	172.49
2280	NM_000801,NM_001199786,NM_054014	179.7	154.3	185.85	180.93	193.5
4713	NM_004146	179.65	89.96	91.95	156.68	145
908	NM_001009186,NM_001762	179.6	123.54	201.4	154.23	158.28
53827	NM_001164605,NM_014164,NM_144779	179.14	98.86	52.91	206.36	203.66
10493	NM_006373	178.99	241.52	175.88	288.87	272.49
4706	NM_005003	177.92	109.95	140.55	123	127.8
5230	NM_000291	177.82	155.4	213.51	195.86	194.21
51639	NM_016047	177.62	133.65	150.54	138.74	152.34
10856	NM_006666	177.02	89.97	115.56	147.13	136.17
10969	NM_001159936,NM_006824	176.9	71.87	131.59	121.18	116.17
3068	NM_001126050,NM_001126051,NM_001319186,NM_001319187,NM_001319188,NM_004494	176.13	123.57	141.99	177.96	182.09
8992	NM_003945	176.07	166.66	202.43	172.54	156.09
3397	NM_002165,NM_181353	175.9	202.5	93.5	201	167.07
23193	NM_001278192,NM_001278193,NM_001278194,NM_198334,NM_198335	175.76	182.84	158.87	203.05	201.79
54742	NM_001160354,NM_001160355,NM_017527	175.76	114.32	70.76	302.43	309
3146	NM_001313892,NM_001313893,NM_002128	175.56	114.59	111.37	120.29	131.6
10589	NM_006442	174.95	98.96	82.41	239.68	241.04
3014	NM_002105	174.82	88.78	65.21	125.96	110.41
11316	NM_007263,NM_199442,NM_199444	174.39	103.83	99.91	127.35	110.38
2806	NM_001286220,NM_002080	174.29	134.23	206.06	165.71	157.24
402	NM_001199745,NM_001667	173.83	120.88	116.02	178.65	178.33
4141	NM_004990	173.48	123.65	111.86	146.9	139.15
3609	NM_001137673,NM_004516,NM_012218,NM_017620,NM_153464	173.21	158.83	138.69	175.8	170.94
2318	NM_001127487,NM_001458	173.06	168.08	231.77	257.46	243.77
1152	NM_001823	172.92	154.26	156.63	298.97	286.54
6888	NM_006755	172.89	117.49	157.08	155.76	139.74
9130	NM_004699	172.43	148.98	128.16	196.18	179.76
400916	NM_001301339,NM_213720	171.75	116.27	57.82	227.7	203.42
7533	NM_003405	171.39	159.32	167.2	138.49	138.26
9324	NM_001201362,NM_001201363,NM_001318884,NM_001318885,NM_001318886,NM_001318887,NM_001318888,NM_004242,NM_138730	171.22	156.5	94.37	130.84	131.35
6182	NM_002949	171.18	82.7	91.17	139.94	141.2
10212	NM_005804	170.96	99.86	92.88	106.96	103.33
100128731	NM_001134693	170.5	96.26	84.65	205.04	206.54
30851	NM_001204698,NM_014604	170.22	105.1	95.95	164.95	154.91
54732	NM_017510	170.16	130.92	118.96	175.78	165.29
9524	NM_138501	170.11	134.17	82.28	161.78	148.7
51614	NM_015966,NM_198398	170.11	146.6	120.83	141.61	130.82
498	NM_001001935,NM_001001937,NM_001257334,NM_001257335,NM_004046	169.45	141.72	148.72	141.68	130.25
84321	NM_032361	168.47	113.4	155.2	137.69	134.41
8663	NM_001037808,NM_001199142,NM_001267574,NM_001286478,NM_003752	168.46	114.36	126.46	131.14	133.09
10567	NM_006423	167.75	119.28	81.73	210.76	165.43
84232	NM_032272	167.39	101.04	84.04	169.36	152.98
7879	NM_004637	167.38	184.1	194.43	171.27	166.4
6611	NM_001258423,NM_004595	167.09	162.21	342.44	185.93	188.59
10381	NM_001197181,NM_006086	166.9	151.91	72.07	111.14	108.93
6520	NM_001012662,NM_001012664,NM_001013251,NM_002394	166.79	107.79	94.33	154.56	148.51
3688	NM_002211,NM_033668,NM_133376	165.17	262.11	315.24	215.51	212.48
5720	NM_001281528,NM_001281529,NM_006263,NM_176783	164.79	180.43	206.2	152.41	159.17
6428	NM_003017	164.22	137.8	158.16	118.63	115.17
51053	NM_001251989,NM_001251990,NM_001251991,NM_015895	163.87	111.43	180.14	116.62	110.35
7417	NM_001184783,NM_001184823,NM_003375	163.81	130.52	207.6	142.29	131.32
55861	NM_001048221,NM_001048222,NM_001048223,NM_001048224,NM_001048225,NM_001048226,NM_001197139,NM_001197140,NM_018478	163.7	125.67	113.81	108.77	97.87
9377	NM_004255	163.64	111.43	87.57	151.46	159.16
29968	NM_021154,NM_058179	163.12	111.96	125.77	169.2	164.05
93621	NM_001272053,NM_001272054,NM_033296	163.03	127.76	132.26	168.16	162.97
10572	NM_006427,NM_021709	162.6	100.29	75.96	139.69	100.63
2923	NM_005313	162.38	158.7	136.93	175.22	173.14
3187	NM_001257293,NM_005520	162.05	164.18	186.69	174.17	177.95
27316	NM_001164803,NM_002139	161.83	132.95	150.64	120.27	124.07
25824	NM_012094,NM_181651,NM_181652	161.25	140.9	106.84	227.43	243.74
8664	NM_003753	161.19	100.83	125.61	152.19	140.17
93974	NM_016311,NM_178190,NM_178191	160.92	88.63	87.15	127.27	133.09
558	NM_001278599,NM_001699,NM_021913	160.82	164.32	174.07	178.58	178.97
51406	NM_001317724,NM_016167	160.71	108.9	155.66	152.6	154.58
871	NM_001207014,NM_001235	160.45	150.33	114.42	133.91	133.36
10573	NM_006428	160.01	100.64	75.87	172.56	167.81
2098	NM_001984	159.9	149.78	180.82	103.89	97.19
8662	NM_001037283,NM_003751	159.76	112.63	124.09	152.04	143.73
50854	NM_001040437,NM_001040438,NM_001287482,NM_001287483,NM_001287484,NM_001287485,NM_001287486,NM_001287487,NM_001287488	159.58	140.34	98.89	187.87	183.92
3843	NM_002271	159.52	149.15	207.58	132.09	126.71
51264	NM_016504	159.19	71.1	119	107.64	112.26
3336	NM_002157	159.12	96.82	84.18	173.6	199.46
23406	NM_021149	158.73	113.11	122.32	209.37	199.49
219927	NM_181514,NM_181515	158.21	89.76	134.37	117.25	109.34
1431	NM_004077	157.77	153.39	154.71	157.12	164.54
475	NM_004045	157.72	107.19	136.13	184.82	164.9
6675	NM_003115	157.6	122.13	177.35	159.2	155.12
81567	NM_001145549,NM_030810	157.3	110.4	135.24	130.06	123.69
51398	NM_016145	157.28	106.88	89.68	105.25	81.74
4176	NM_001278595,NM_005916,NM_182776	157.26	98.3	115.41	111.63	104.72
51121	NM_001317980,NM_001317981,NM_001317982,NM_016093	156.46	103.17	104.02	152.16	133.84
27339	NM_014502	155.64	102.24	67.38	116.55	117.75
7112	NM_001032283,NM_001032284,NM_001307975,NM_003276	155.54	184.89	211.95	123.51	122.28
57819	NM_021177	155.48	95.05	106.65	98.25	91.97
25798	NM_001159491,NM_015379	155.11	124.8	99.4	215.38	233.15
22919	NM_012325	155.01	158.02	138.72	160.33	158.09
1292	NM_001849,NM_058174,NM_058175	154.63	98.17	125.1	116.85	116.59
2029	NM_004436,NM_207042,NM_207043,NM_207044,NM_207045,NM_207046,NM_207047,NM_207168	154.5	117.9	94.74	139.68	153.97
10528	NM_006392	154.48	102.85	131.39	107.19	105.68
11337	NM_007278	154.18	171.73	126.01	147.39	134.14
26147	NM_001009936,NM_001286840,NM_001286842,NM_001286843,NM_015651	154.04	99.65	131.8	104.29	109.58
5605	NM_030662	153.89	127.97	71.16	179.46	169.58
4701	NM_005001	153.84	97.83	36.29	146.22	117.6
7317	NM_003334,NM_153280	153.64	124.05	113.2	136.5	127.44
6421	NM_005066	153.45	139.01	145.26	180.25	179.02
79144	NM_024299	153.39	106.07	44.4	162.45	155.61
6510	NM_001145144,NM_001145145,NM_005628	152.33	111.62	75.95	171.34	155.72
5700	NM_002802	152.23	89.16	77.71	106.93	105.58
10933	NM_001265603,NM_001265604,NM_001265605,NM_006791,NM_206839	152.21	166	148.79	134.07	133.44
231	NM_001628	152.12	105.38	132.23	185.31	178.58
22826	NM_014280	151.93	127.86	109.42	114.87	117.36
1974	NM_001967	151.92	213.48	148.91	125.03	126.14
388	NM_004040	151.77	355.42	281.53	205.69	193.55
351	NM_000484,NM_001136016,NM_001136129,NM_001136130,NM_001136131,NM_001204301,NM_001204302,NM_001204303,NM_201413,NM_201414	151.75	203.3	170.69	182.28	166.01
5589	NM_001001329,NM_001289102,NM_001289103,NM_001289104,NM_002743	151.72	128.77	72.18	152.92	154.44
7283	NM_001070	151.71	100.31	91.93	122.28	115.24
81876	NM_030981	151.48	113.05	80.63	176.54	181.4
10492	NM_001159673,NM_001159674,NM_001159675,NM_001159676,NM_001159677,NM_001253771,NM_006372	151.46	167.84	205.21	156.01	153.83
54998	NM_001127229,NM_001127230,NM_017900	151.34	72.44	47.92	129.51	129.7
4714	NM_001284367,NM_001284368,NM_005004	151.17	92.74	82.83	132.61	132.96
8531	NM_001145426,NM_003651	150.94	114.78	184.06	162.08	155.6
3297	NM_005526	150.92	114.19	101.09	133.57	130.17
5714	NM_002812	150.86	91.29	84.94	125.17	128.46
684	NM_004335	150.85	146.59	164.48	199.67	188.61
9403	NM_004261,NM_203341	150.77	144.26	196.08	136.79	123.17
2130	NM_001163285,NM_001163286,NM_001163287,NM_005243,NM_013986	150.67	119.63	101.05	145.35	146.81
56655	NM_019896	150.32	73.29	71.97	110.4	99.23
28958	NM_001040431	150.26	110.66	119.47	101.94	85.53
2783	NM_005273	150.21	122.02	103.96	179.66	168
396	NM_001185077,NM_001185078,NM_001301240,NM_001301241,NM_001301242,NM_001301243,NM_004309	150.14	100.51	81.5	170.32	151.04
7027	NM_007111	149.65	174.89	149.35	130.91	130.49
94239	NM_012412,NM_138635,NM_201436,NM_201516,NM_201517	148.49	145.37	145.47	138.9	130.16
9689	NM_001207067,NM_001207068,NM_001207069,NM_014670	148.48	156.67	199.6	92.86	91.86
6157	NM_000990	148.31	94.86	60.38	133.48	150.82
1495	NM_001290307,NM_001290309,NM_001290310,NM_001290312,NM_001903	148.22	171.06	169.4	140.55	140.45
7917	NM_001098534,NM_001199697,NM_001199698,NM_004639,NM_080702,NM_080703	148.1	134.35	113.99	168.97	167.69
1499	NM_001098209,NM_001098210,NM_001904	146.66	176.08	174.11	156.19	147.33
5440	NM_005034	146.5	121.09	128.58	83.53	74.27
57142	NM_007008,NM_020532,NM_153828,NM_207520,NM_207521	146.39	169.02	180.99	211.02	193.03
1277	NM_000088	146.32	211.5	56.08	116.29	109.16
5501	NM_001244974,NM_002710	146.29	159.22	234.07	143.47	141.9
10535	NM_006397	145.94	84.18	99.51	121.7	113.91
84324	NM_033082	145.66	106.69	118	115.26	112.22
166	NM_001130,NM_198969,NM_198970	145.56	124.29	66.93	158.39	157.55
4522	NM_005956	145.52	125.76	103.07	136.55	133.48
10146	NM_005754,NM_198395	145.47	157.33	203.49	159.27	150.14
28998	NM_014078	145.41	88	105.69	79.16	91.47
3005	NM_005318	145.01	201.77	95.23	117.68	126.54
6607	NM_017411,NM_022875,NM_022876,NM_022877	144.88	125.39	138.31	107.47	111.65
5300	NM_006221	144.73	82.82	52.9	126.86	121.24
5836	NM_001163940,NM_002863	144.66	120.92	180.94	161.42	166.5
3301	NM_001314039,NM_001539	144.55	104.9	165.9	113.37	119.54
10945	NM_006801	144.29	129.07	110.16	141.47	130.39
2782	NM_001282538,NM_001282539,NM_002074	144.12	171.02	177.32	175.13	165.33
89891	NM_052844	143.98	109.86	52.7	94.15	86.94
51504	NM_001286082,NM_001286084,NM_016404	143.94	101.39	85.8	146.45	165.59
10992	NM_006842	143.89	103.79	112.77	128.06	129.6
6612	NM_001286416,NM_006936	143.88	110.61	104.43	122.55	115.03
10313	NM_001265589,NM_001265590,NM_001265591,NM_006054,NM_201428,NM_201429,NM_201430	143.6	184.19	176.38	132.87	129.34
10452	NM_001128916,NM_001128917,NM_006114	143.56	81.26	93.54	156.62	151.36
977	NM_001039490,NM_004357,NM_139029,NM_139030	143.32	140.51	103.85	180.76	168.57
1207	NM_001293,NM_001311199,NM_001311200,NM_001311201,NM_001311202	143.29	117.63	135.69	113.43	115.62
84823	NM_032737	143.09	124.02	110.6	148.9	145.12
7936	NM_002904	142.8	104.11	97.3	125.36	119.01
84326	NM_001040160,NM_001040161,NM_001040162,NM_001040165,NM_001288710,NM_032366	142.67	75.03	87.89	131.1	126.13
822	NM_001256139,NM_001256140,NM_001320732,NM_001320733,NM_001320734,NM_001747	142.66	133.26	150.58	168.38	173.13
6167	NM_000997	142.6	88.65	65.29	148.25	227.33
56984	NM_020232,NM_147163	141.86	89.48	124.02	88.27	84.72
7529	NM_003404,NM_139323	141.84	143.39	202.49	136.77	138.97
5660	NM_001042465,NM_001042466,NM_002778	141.82	242.08	167.18	254.93	239.73
8733	NM_003801	141.81	116.54	51.56	105.79	93.66
6748	NM_001204526,NM_001204527,NM_006280	141.65	107.45	62.15	161.14	124.45
6048	NM_006913	141.63	123.8	118.38	117.61	120.09
83442	NM_031286	141.58	98.84	98.31	166.02	168.65
51070	NM_001270960,NM_015953	141.23	79.12	70.37	105.63	99.74
1841	NM_001165031,NM_012145	141.14	71.72	109.98	108.71	100.37
3192	NM_004501,NM_031844	141.07	137.91	128.39	147.9	154.64
4696	NM_004542	140.52	81.96	16.04	185.13	166.95
2287	NM_002013	140.38	125.01	104.1	100.14	97.98
3069	NM_001243900,NM_005336,NM_203346	140.22	146.11	112.03	152.68	150.36
10970	NM_006825	140.03	122.72	99.25	117.2	120.14
10273	NM_001293197,NM_005861	139.89	103.74	95.98	138.87	140.77
10049	NM_005494,NM_058246	139.22	123.64	170.27	190.17	200.07
378	NM_001660	138.92	152.61	192.43	166.23	156.55
4190	NM_001199111,NM_001199112,NM_001316374,NM_005917	138.86	109.94	112.6	100.8	93.98
11335	NM_007276,NM_016587	138.63	128.67	157.83	92.35	93.68
23560	NM_012341	138.19	119.8	160.02	134.24	130.66
2617	NM_001316772,NM_002047	138.07	92.86	80.95	112.63	111.94
65993	NM_001300900,NM_023936	137.92	69.81	75.93	174.43	136.63
51160	NM_016208,NM_183057	137.6	115.2	98.56	133.7	128.9
25932	NM_013943	137.36	226.73	242.07	196.42	196.59
5721	NM_002818	137.34	108.81	144.5	131.93	125.12
54948	NM_017840	137.29	97.19	75.49	94.12	85.26
5710	NM_002810	137.21	84.74	84.94	100.09	100.47
10942	NM_001270452,NM_006799,NM_144956,NM_144957	137.07	139.17	79.77	84.39	87.72
7536	NM_001178030,NM_001178031,NM_004630,NM_201995,NM_201997,NM_201998	136.8	123.47	86.72	134.75	137.96
387882	NM_001145199	136.75	103.45	130.81	106.3	120.02
2739	NM_006708	136.47	128.43	214.42	117.81	112.11
10575	NM_001256721,NM_006430	136.32	109.69	185.45	141.57	138.11
8668	NM_003757	136.29	88.46	104.11	96.56	97.69
2971	NM_002097	135.88	83.94	90.26	85.52	74.81
10549	NM_006406	135.87	98.84	121.68	126.88	103.89
9978	NM_014248	135.79	90.38	107.8	78.69	71.81
55573	NM_001134422,NM_001134423,NM_001282762,NM_001282763,NM_001282764,NM_001282765,NM_017548	135.61	133.11	171.42	127.66	127.06
4061	NM_001127213,NM_002346	135.52	116.39	84.39	193.63	180.72
3916	NM_005561	135.52	152.06	94.99	140.37	136.57
10480	NM_001307929,NM_006360	134.7	113.43	134.94	91.08	85.96
8878	NM_001142298,NM_001142299,NM_003900	134.61	170.7	143.14	151.62	149.33
4085	NM_002358	133.92	85.6	147.14	89.45	81.74
81618	NM_001012514,NM_001012516,NM_001287240,NM_001287241,NM_030926	133.91	155.34	93.9	205.26	215.2
25996	NM_015523	133.85	94.97	164.8	118.49	117.06
23787	NM_001271641,NM_014341	133.41	111.48	106.61	151.88	152.17
8894	NM_001316363,NM_001316364,NM_003908	133.11	103.02	109.83	105.24	118.63
4809	NM_001003796,NM_005008	133.06	100.26	99.84	120.61	120.05
1522	NM_001336	132.94	144.05	165.37	235.47	222.79
9445	NM_021999	132.88	178.17	134.11	109.56	110.42
2907	NM_000837,NM_001009184	132.71	154.87	127.44	153.05	152.16
51421	NM_001278683,NM_001278685,NM_016201	132.68	197.47	182.75	242.94	241.85
9553	NM_004891,NM_145330	132.53	131.33	108.91	128.92	145.85
3725	NM_002228	132.39	303.27	184.62	221.57	210.84
51116	NM_016034	132.01	67.43	66	104.67	92.01
9296	NM_001198909,NM_004231	131.8	104.96	53.92	136.59	125.47
9588	NM_004905	131.78	83.93	129.43	110.58	115.46
10606	NM_001079524,NM_001079525,NM_006452	131.75	120.79	140.71	105.83	106.79
7416	NM_003374	131.68	119.35	86.97	157.39	158.9
7336	NM_003350	131.63	108.12	140.16	84.43	82.9
522	NM_001003696,NM_001003697,NM_001003701,NM_001003703,NM_001320266,NM_001320267,NM_001685	131.6	89.24	91.71	74.64	75.5
7916	NM_004638,NM_080686	131.27	139.97	82.45	156.91	153.6
51400	NM_001271593,NM_016147	131.18	173.82	176.26	152.56	140.61
2790	NM_001017998,NM_001198664	131.18	100.92	132.1	80.08	73.8
9861	NM_001271779,NM_001271780,NM_001271781,NM_014814	131.09	85.95	98.02	80.59	83.73
975	NM_001297649,NM_004356	130.95	117.61	94.52	141.2	127.85
8570	NM_003685	130.92	113.72	102.41	159.26	165.64
1033	NM_001130851,NM_005192	130.76	108.01	117.11	72.92	71.92
9235	NM_001012631,NM_001012632,NM_001012633,NM_001012634,NM_001012635,NM_001012636,NM_001012718,NM_001308078,NM_004221	130.4	128.84	135.06	102.03	93.57
10797	NM_006636	130.2	118.68	130.74	115.9	116.8
5908	NM_001010942,NM_001251917,NM_001251918,NM_001251921,NM_001251922,NM_015646	129.66	132.46	155.69	107.39	106.2
1212	NM_001834,NM_007097	129.36	72.04	59.59	107.75	106.57
6392	NM_001276503,NM_001276504,NM_001276506,NM_003002	129.25	105.36	126.95	106.66	106.4
6046	NM_001113182,NM_001199455,NM_001199456,NM_001291986,NM_005104	129.2	133.13	70.04	128.45	132.02
23770	NM_001308373,NM_012181	128.94	111.75	78.97	167.65	162.46
7415	NM_007126	128.76	98.21	132.51	119.27	106.46
55967	NM_001258338,NM_018838	128.7	83.04	75.76	97.48	78.51
6880	NM_001015892,NM_003187	128.69	102.59	106.71	96.52	87.87
200185	NM_173852	128.52	98.41	123.08	118.52	85.96
6396	NM_001136026,NM_001136232,NM_001278946,NM_030673,NM_183352	128.26	98.28	76	117.15	117.62
142	NM_001618	127.57	103.19	109.81	116.62	110.58
286257	NM_183241	127.45	90.27	53.73	72.87	66.73
114908	NM_052932	127.31	163.23	221.36	133.01	134.86
1632	NM_001178029,NM_001919	127.31	97.11	69.74	139.54	122.15
10130	NM_001282704,NM_001282705,NM_001282706,NM_001282707,NM_005742	127.16	127.55	180.64	169.61	152.79
11222	NM_007208	126.72	88.56	113.22	82.92	87.95
440400	NM_001004333	126.7	103.04	53.47	161.85	152.03
6390	NM_003000	126.69	95.61	106.93	113.52	110.69
51287	NM_016565	126.54	93.12	112.38	111.51	84.5
9133	NM_004701	126.51	81.35	93.85	62.62	56.91
11258	NM_001281425,NM_001281426,NM_001281427,NM_007234,NM_024348	126.25	79.49	62.96	77.2	82.17
64960	NM_031280	126.15	82.67	115.75	99.8	99.36
28972	NM_014041	126.03	89.19	80.66	98.88	92.99
10055	NM_001145713,NM_001145714,NM_005500	125.77	105.22	129.99	114.95	108.74
5217	NM_002628,NM_053024	125.4	147.47	111.24	102.14	107.73
5347	NM_005030	125.32	80.11	91.16	89.82	89.68
875	NM_000071,NM_001178008,NM_001178009,NM_001320298	125.16	97.04	67.91	122.23	126.46
10552	NM_001190996,NM_006409	124.55	90.66	91.32	81.96	79.44
56910	NM_020151	124.37	114.84	128.13	115.25	116.19
29894	NM_013291	124.06	127.1	93.71	137.96	129.13
3028	NM_001037811,NM_004493	123.79	80.7	76.37	94.88	88.37
10540	NM_001261412,NM_001261413,NM_006400	123.48	110.16	96.38	114.79	105.84
1650	NM_005216	123.3	100.01	88.67	109.85	103.96
9212	NM_001256834,NM_001284526,NM_001313950,NM_001313951,NM_001313952,NM_001313953,NM_001313954,NM_001313955,NM_004217	123.18	59.76	65.96	73.7	76.31
28973	NM_014046	122.99	80.49	91.55	108.03	110.2
1718	NM_014762	122.97	143.75	171.7	215.88	196.47
5201	NM_002622	122.78	110.56	98.78	103.3	107.13
55969	NM_001199534,NM_018840,NM_199483	122.61	95.08	79.31	131.07	133.8
54939	NM_001284377,NM_001284378,NM_001284379,NM_017828	122.59	74.4	44.15	58.91	52.69
7341	NM_001005781,NM_001005782,NM_003352	122.1	134.39	116.63	114.85	115.77
5518	NM_014225	122.06	95.55	100.24	114.49	109.98
4697	NM_002489	122.02	86.37	94.62	81.01	80.78
81688	NM_030939	121.98	109.4	124.21	80.23	79.78
4678	NM_001195193,NM_002482,NM_152298	121.92	91.21	89.29	81.45	80.52
10594	NM_006445	121.72	136.32	144.82	139.68	135.93
2810	NM_006142	121.34	70.47	113.9	191.75	198.85
4723	NM_001166102,NM_007103	121.05	73.92	61.64	88.83	90.57
10950	NM_001130914,NM_006806	120.65	117.2	185.04	71.79	67.91
5931	NM_001198719,NM_002893	120.65	111.07	120.12	97.62	96.96
9775	NM_014740	120.49	99.16	116.53	109.74	107.58
55627	NM_001171083,NM_017751,NM_017951	120.3	115.25	103.83	115.29	114.77
284119	NM_012232	120.21	98.36	110.19	188.38	186.25
51081	NM_015971	120.19	74.08	84.02	100.34	84.37
54908	NM_017785	120.13	112.57	118.73	69.09	67.6
7374	NM_003362,NM_080911	119.83	88.58	66.32	94.07	91.26
471	NM_004044	119.7	80.81	93	92.74	91.25
2017	NM_001184740,NM_005231,NM_138565	119.26	111.39	112.27	148.76	152.74
1627	NM_004395,NM_080881	119.2	103.38	76.06	159.38	150.39
7153	NM_001067	119.06	141.77	195.07	108.87	106.8
51035	NM_001286077,NM_001286078,NM_015853	118.8	84.25	75.39	103.97	108.29
55004	NM_017907	118.53	104.22	62.02	95.81	90.43
10430	NM_001242597,NM_001242598,NM_032635	118.32	81.99	98.6	114.75	87.41
10632	NM_006476	118.23	87.71	85.52	92.56	80.95
9782	NM_001194954,NM_001194955,NM_001194956,NM_001282278,NM_018834,NM_199189	118.15	125.6	137.87	88.3	88.8
9643	NM_001142418,NM_001142419,NM_001142420,NM_001142421,NM_001142422,NM_001142423,NM_001142424,NM_001142425,NM_001142426,NM_001142427,NM_001142428,NM_001142429,NM_001142430,NM_001142431,NM_001142432,NM_012286	118.14	130.45	139.01	120.39	117.34
118487	NM_203298	117.97	73.6	72.68	121.09	114.32
64978	NM_032478	117.76	71.5	84.46	92.22	89.18
26354	NM_014366,NM_206825,NM_206826	117.72	84.55	111.28	92.53	98.47
23532	NM_001291715,NM_001291716,NM_001291717,NM_001291719,NM_001318126,NM_001318127,NM_006115,NM_206953,NM_206954,NM_206955,NM_206956	117.6	133.16	130.8	118.94	106.08
6389	NM_001294332,NM_004168	117.45	97.58	98.11	132.15	125.59
6827	NM_003168	117.36	87.91	94.55	84.66	74.24
6284	NM_001024210,NM_001024211,NM_001024212,NM_001024213,NM_005979	117.33	89.72	92.75	136.62	106.47
4478	NM_002444	117.33	111.87	161.03	146.53	145.06
1647	NM_001199741,NM_001199742,NM_001924	117.15	209.04	226.06	202.27	209.02
4953	NM_001287188,NM_001287189,NM_001287190,NM_002539	116.95	54.5	113.8	80.05	75.27
16	NM_001605	116.94	119.34	88.38	127.9	129.49
5202	NM_012394	116.77	69.75	104.01	128.44	112.97
8099	NM_001270433,NM_001270434,NM_004642	116.76	96.4	112.47	71.47	65.41
79022	NM_001143841,NM_001143842,NM_001143843,NM_024056	116.57	104.11	77.33	72.37	73.29
4605	NM_001278610,NM_002466	116.5	75.36	63.63	50.16	52.21
10961	NM_001034025,NM_006817	116.38	100.82	44.1	123.14	124.76
85236	NM_001312653,NM_080593	116.34	171.66	147.1	158.54	130.19
81502	NM_030789,NM_178580,NM_178581,NM_178582	116.29	105.26	106.22	130.54	113.27
6625	NM_001301069,NM_003089	116.18	75.83	50.33	130.77	133.6
51699	NM_001282150,NM_001282151,NM_016226,NM_057180	116.08	109.57	120.24	85.28	72.84
51025	NM_016069	116.08	59.26	56.2	80.75	71.88
7386	NM_006003	116.08	90.05	92.5	83.74	78.83
6767	NM_001278589,NM_003932	116.07	115.38	101.82	85.59	94.1
9741	NM_014713	116	152.78	150.63	120.82	108.41
22818	NM_001271734,NM_001271735,NM_001271736,NM_016057	115.88	89.73	96.43	98.12	96.36
4144	NM_005911	115.77	140.61	119.67	113.27	106.75
10983	NM_006835	115.72	144.76	133.61	110.8	110.4
64965	NM_182640	115.71	88.66	106.41	87.51	97.74
27063	NM_014391	115.68	216.97	141.07	307.97	328.46
7264	NM_001317783,NM_003313	115.67	73.98	66.61	105.48	90.85
9184	NM_001007793,NM_004725	115.65	92.67	123.97	99.26	99.08
6009	NM_005614	115.62	102.36	133.99	106.63	107.32
191	NM_000687,NM_001161766	115.59	90.33	120.15	133.74	121.01
11034	NM_001011546,NM_006870	115.56	114.01	103.83	94.94	99.48
3727	NM_001286968,NM_005354	115.54	133.67	45.08	85.58	79.83
9584	NM_001242599,NM_001242600,NM_004902,NM_184234	115.36	129.06	107.71	92.84	97.75
1017	NM_001290230,NM_001798,NM_052827	115.29	91.07	109.99	104.01	99.93
5425	NM_001127218,NM_001256879,NM_006230	115.13	68.87	48.66	76.59	75.53
10134	NM_001139441,NM_001139457,NM_001256447,NM_005745	115.12	81.15	77.08	119.73	112.39
2271	NM_000143	114.91	85.62	97.91	70.33	64.56
10362	NM_006339	114.88	82.75	73.21	112.6	109.86
1975	NM_001300821,NM_001417	114.84	102.68	107.11	114.84	115.37
84269	NM_001304353,NM_001304354,NM_032309	114.78	72.22	64.49	57.75	43.67
84798	NM_001290149,NM_001290150,NM_001290151,NM_001290152,NM_001290153,NM_001290154,NM_001290155,NM_032712,NM_199249,NM_199250	114.75	67.26	57.08	95.39	94.47
5441	NM_021128	114.75	59.24	33.25	166.05	183.26
7335	NM_001032288,NM_001257393,NM_001257394,NM_001257395,NM_001257396,NM_001257397,NM_001257398,NM_001257399,NM_001282575,NM_001282576,NM_001282577,NM_001282578,NM_001282579,NM_001282580,NM_021988,NM_022442,NM_199144	114.64	110.37	99.72	97.72	97.82
5515	NM_002715	114.64	95.97	113.05	88.05	85.25
23524	NM_016333	114.61	182.01	107.45	126.05	117.32
9144	NM_001320523,NM_004710	114.59	96.73	74.17	136.97	124.26
5591	NM_001081640,NM_006904	114.39	184	179.24	142.9	136.83
10409	NM_001271606,NM_006317	114.21	113.41	77.01	149.85	167.63
1892	NM_004092	114.16	88.81	68.65	119.29	92.33
5886	NM_001270362,NM_001270363,NM_005053	114.11	85.01	80.36	86.66	90.55
51073	NM_015956,NM_146387,NM_146388	114.01	58.46	67.38	100.11	93.16
51747	NM_006107,NM_016424	113.82	138.17	100.13	89.4	90.05
9260	NM_005451,NM_203352,NM_213636	113.78	101.79	79.78	144.06	144.14
10494	NM_001271977,NM_001271978,NM_001271979,NM_001271980,NM_001282305,NM_001282306,NM_001282307,NM_001282308,NM_006374	113.69	100.06	75.89	127.44	115.52
8125	NM_006305	113.44	105.11	71.03	102.22	104.75
6500	NM_006930,NM_170679	113.4	103.96	103.33	82.84	85.53
8836	NM_003878	113.37	84.44	188.56	87.8	83.55
1434	NM_001256135,NM_001316	113.32	87.7	179.92	94.29	89.29
79077	NM_024096	113.26	77.48	75.53	93.27	89.9
832	NM_001206540,NM_001206541,NM_001282162,NM_001313932,NM_004930	113.23	113.8	120.06	122.08	115.15
26528	NM_018959,NM_170711	112.68	68.15	72.19	107.18	111.67
7411	NM_001303543,NM_001303544,NM_001303545,NM_003372	112.57	101.77	100.87	80.72	82.15
3606	NM_001243211,NM_001562	112.46	138.21	174.65	147.49	135.36
25796	NM_012088	112.45	84.14	53.72	116.86	88.91
80145	NM_001285387,NM_001285404,NM_025075	112.4	96.55	83.73	64.91	68.98
11198	NM_007192	112.36	125.62	113.84	111.13	113.01
7045	NM_000358	112.27	331.02	54.58	274.11	265.91
5719	NM_002817,NM_175932	112.08	75.97	106.51	86.25	83.53
6836	NM_001280788,NM_001280789,NM_001280790,NM_001280791,NM_001280792,NM_001280793,NM_033161	112.05	95.78	90.38	118.4	113.73
7846	NM_001270399,NM_001270400,NM_006009	111.96	194.67	112.36	121.76	113.34
10105	NM_005729	111.66	69.24	137.33	97.43	84.94
79581	NM_001253815,NM_001253816,NM_024531	111.58	73.47	52.88	107.91	94.36
10657	NM_001271878,NM_006559	111.28	106	112.86	125.66	125.69
6717	NM_001256891,NM_001256892,NM_003130,NM_198901	111.23	102.79	136.49	135.79	141.42
29089	NM_001310326,NM_014176	110.79	86.92	106.86	75.73	66.8
23741	NM_014335	110.42	96.52	94.18	81.76	83.2
4171	NM_004526	110.29	90.57	72.91	89.53	88.55
9688	NM_001242795,NM_001242796,NM_014669	110.26	79.45	115.02	96.54	90.24
10419	NM_001039619,NM_001282953,NM_001282954,NM_001282955,NM_001282956,NM_006109	110.01	78.08	84.24	113.31	109.17
5706	NM_002806	109.93	78.1	93.3	72.96	67.53
10542	NM_006402	109.59	77.07	83.85	82.02	80.87
4172	NM_001270472,NM_002388	109.52	91.14	87.2	76.72	74
7165	NM_001243891,NM_001243892,NM_001243894,NM_001243895,NM_003288,NM_199359,NM_199360,NM_199361,NM_199362,NM_199363	109.42	87.01	104.43	115.61	114.97
51316	NM_001130715,NM_001130716,NM_016619	109.39	159.06	86.38	163.53	161.18
6624	NM_003088	109.34	119.56	59.97	163.25	146.07
824	NM_001146068,NM_001748	109.27	99.76	227.96	173.61	165.81
54543	NM_019059	109.02	72.05	66.77	69.96	102.32
51602	NM_015934	108.89	79.33	96.19	76.46	71.99
23020	NM_014014	108.89	117.16	126.24	116.1	108.77
5018	NM_005015	108.78	88.95	77.22	96.52	96.65
7458	NM_022170,NM_031992	108.74	112.24	90.71	146.62	144.34
29128	NM_001048201,NM_001290050,NM_001290051,NM_001290052,NM_013282	108.73	96.81	113.26	126.99	121.78
26586	NM_001098525,NM_001286686,NM_001286687,NM_018204	108.65	111.08	139.93	74.56	78.14
11267	NM_001317192,NM_001317193,NM_001317194,NM_007241	108.44	85.65	105.06	80.93	85.46
3833	NM_002263	108.43	74.72	81.96	91.55	91.14
11100	NM_001301016,NM_007040,NM_144732	108.38	92.03	61.9	112.43	112.14
55052	NM_001318485,NM_017971	108.17	68.16	65.07	76.91	78.08
79171	NM_001319113,NM_024321	108.08	60.96	43.64	83.19	81.87
6741	NM_001294145,NM_003142	107.9	81.65	97.84	80.44	71.43
9055	NM_001267580,NM_003981,NM_199413	107.88	94.94	131.17	88.89	93.81
51690	NM_016199	107.83	59.93	25.82	180.59	153.03
3895	NM_001079521,NM_001079522,NM_001271014,NM_004986	107.82	153.14	140.31	106.92	107.48
8192	NM_006012	107.69	61.59	39.92	109.36	101.82
83871	NM_001142624,NM_001142625,NM_001144942,NM_001144943,NM_001256276,NM_001256277,NM_001256278,NM_031934	107.52	86.37	77.7	88.79	88.87
1786	NM_001130823,NM_001318730,NM_001318731,NM_001379	107.49	105.6	109.11	126.98	125.46
5436	NM_002696	107.35	77.97	59.87	98.12	86.02
113452	NM_033504	107.13	80.15	55.26	93.95	89.84
1642	NM_001923	107.1	100.07	105.94	123.69	118.46
8263	NM_012151	107.03	85.6	60.11	84	71.08
6993	NM_001291602,NM_001291603,NM_006519	106.99	92.38	105.89	84.35	77.37
2664	NM_001493	106.99	108.63	113.15	129.95	118.48
54539	NM_001135998,NM_019056	106.24	78.7	49.01	75.08	76.22
4174	NM_006739	106.22	61.02	56.34	78.51	71.78
7385	NM_003366	106.01	97.1	93.24	84.32	77.82
4257	NM_001260511,NM_001260512,NM_001267598,NM_020300,NM_145764,NM_145791,NM_145792	105.99	92.35	137.57	78.25	65.75
29088	NM_014175	105.91	58.82	75.82	56.11	58.78
10286	NM_005872	105.67	76.75	111.98	61.99	61.32
5683	NM_002787	105.44	78.05	97.16	92.61	76.92
51335	NM_001033088	104.91	70.2	70.34	70.53	59.64
6118	NM_001286076,NM_001297558,NM_002946	104.76	81.22	80.81	77.68	75.58
374291	NM_024407	104.26	63.07	41.12	90.43	71.73
29927	NM_013336	104.2	94.24	85.85	97.81	89.38
5829	NM_001080855,NM_001243756,NM_002859,NM_025157	104.12	92.51	102.35	139.59	139.43
6790	NM_003600,NM_198433,NM_198434,NM_198435,NM_198436,NM_198437	104.1	71.08	98.89	75.24	72.93
64969	NM_031902	103.9	73.69	59.47	100.68	98.35
29101	NM_014188	103.88	80.37	98.89	82.04	65.44
572	NM_004322,NM_032989	103.88	59.86	52.75	96.54	94.95
54976	NM_001039140,NM_001258429,NM_001258430	103.51	62.27	49.89	110.63	101.54
22985	NM_001164814,NM_001164815,NM_001164816,NM_001164817,NM_014977	103.42	77.34	52.49	89.73	93.01
10487	NM_001105530,NM_006367	103.39	112.4	141.9	141.71	142.08
5110	NM_001252049,NM_001252050,NM_001252051,NM_001252052,NM_001252053,NM_005389	103.27	89.86	107.87	102.6	107.23
51203	NM_001243142,NM_001243143,NM_001243144,NM_001301136,NM_016359,NM_018454	103.13	91.83	102.73	63.2	62.32
28974	NM_014047	103.04	58.78	37.87	110.86	108.14
10951	NM_001127228,NM_006807	102.98	114.26	92.98	104.57	109.22
5496	NM_177983	102.91	82.15	76.93	103.18	107.9
6241	NM_001034,NM_001165931	102.89	63.11	113.52	57.58	57.51
51647	NM_016062	102.85	54.2	27.49	90.67	99
9601	NM_004911	102.82	90.74	90.61	109.44	105.68
27018	NM_001282674,NM_014380,NM_206915,NM_206917	102.71	105.66	59.52	142.16	134.82
10175	NM_005776	102.52	102.67	123.73	99.43	97.79
51247	NM_001033112,NM_016480	102.42	113.12	111.25	93.15	100.55
54512	NM_019037	102.41	70.44	72.59	98.42	81.26
11007	NM_006848	102.36	71.98	54.17	131.96	106.74
6897	NM_001258437,NM_001258438,NM_152295	102.32	83.2	82.72	89.27	89.7
79001	NM_001311311,NM_024006,NM_206824	102.24	94.58	62.72	90.19	79.45
1155	NM_001281,NM_001300971	102.1	61.62	86.05	89.6	100.04
801	NM_006888	101.93	95.65	121.2	84.11	87.65
2288	NM_002014	101.79	58.85	106.91	98.49	95.73
81620	NM_030928	101.76	52.99	54.18	72.75	69.83
55256	NM_001306077,NM_018269	101.74	59.03	75.85	72.93	72.4
9361	NM_001276479,NM_001276480,NM_004793	101.53	69.58	66.99	102.34	94.68
7205	NM_003302	101.35	74.17	56.67	101.6	97.42
55692	NM_001320226,NM_018032,NM_201412	101.3	69.83	83.44	70.55	68.25
3959	NM_005567	101.26	121.08	61.94	138.03	139.19
4700	NM_002490	101.25	67.07	76.51	67.84	66.92
55859	NM_018476	101.12	76.04	51.32	89.32	95.79
125988	NM_001308240,NM_205767	101.05	57.54	35.04	101.8	102.33
5859	NM_001272073,NM_005051	100.93	85.65	70.23	93.86	93.68
9948	NM_005112,NM_017491	100.9	103.36	136.28	161.52	157.97
1075	NM_001114173,NM_001814,NM_148170	100.82	85.27	76.12	99.35	96.75
102288414	NM_001286086	100.67	49.99	50.9	98.7	110.21
1843	NM_004417	100.65	498.34	479.76	484.53	439.44
581	NM_001291428,NM_001291429,NM_001291430,NM_001291431,NM_004324,NM_138761,NM_138763,NM_138764	100.59	86.71	58.54	87.74	81.68
1396	NM_001311	100.51	99.42	33.01	420.51	371.92
51075	NM_001144012,NM_015959	100.5	88.62	81.1	98.18	98.18
23344	NM_001184796,NM_015292	100.44	108.07	52.63	90.95	84.37
529	NM_001039366,NM_001039367,NM_001696	100.31	96.8	108.16	74.91	80.23
4724	NM_001318051,NM_002495	100.29	90.48	98.82	85.97	79.75
115939	NM_001001410	100.05	56.09	60.64	90.5	83.88
280636	NM_170746	100.05	57.87	35.81	63.23	60.43
983	NM_001170406,NM_001170407,NM_001786,NM_033379	99.83	84.77	134.1	61.32	67.93
6566	NM_001166496,NM_003051	99.82	132.06	130.9	111.52	104.97
4134	NM_001134364,NM_002375,NM_030885	99.8	141.98	87.73	119.98	116.58
10959	NM_006815	99.8	117.41	155.89	107.9	113.19
11332	NM_007274,NM_181864,NM_181865,NM_181866	99.7	64.49	97.55	102.9	96.81
51187	NM_016304	99.69	79.41	51.7	69.15	66.79
8607	NM_001319084,NM_001319086,NM_003707	99.61	60.89	68.03	91.59	90.86
3065	NM_004964	99.58	104.19	84.68	94.37	92.14
5050	NM_001145939,NM_001145940,NM_002573	99.57	77.1	83.98	81.57	71.06
64943	NM_001134231,NM_022908	99.55	61.04	52.89	64.31	59.8
1635	NM_001012732,NM_001921	99.44	84.71	89.96	88.71	88.22
51246	NM_001272065,NM_001272066,NM_001272067,NM_001272068,NM_001272082,NM_001272083,NM_016479	99.43	94.07	59.91	90.65	83.31
5954	NM_002901	99.19	103.13	103.71	102.52	104.46
7965	NM_006303	99.13	62.19	76.49	68.49	60.59
11171	NM_007178	98.92	78.57	120.33	76.17	75.4
51474	NM_001113546,NM_001113547,NM_001243775,NM_016357	98.9	136.03	170.72	137.25	136.71
55379	NM_018509	98.86	70.49	118.48	117.59	116.66
84661	NM_032574	98.85	99.55	112.41	77.02	72.21
23471	NM_001317804,NM_001317805,NM_014294	98.76	159.18	157.69	107.73	109.94
65003	NM_016050,NM_170738,NM_170739	98.71	54.63	43.3	63.81	67.46
10101	NM_001284501,NM_001284502,NM_012225	98.66	55.56	38.47	68.87	65.88
64979	NM_032479	98.4	64.55	50.11	78.4	84.22
10857	NM_001282621,NM_006667	98.39	91.23	118.97	75.73	72.49
10755	NM_005716,NM_202468,NM_202469,NM_202470,NM_202494	98.38	87.46	69.7	123.57	118.67
4001	NM_001198557,NM_005573	98.28	90.63	53.06	76.68	73.85
11130	NM_001005413,NM_007057,NM_032997	98.25	69.2	73.55	79.43	86.53
56945	NM_020191	98.2	67.24	82.68	53.01	57.94
9088	NM_001258450,NM_001258451,NM_004203,NM_182687	98.2	41.04	27.17	61.57	58.53
4722	NM_004551	98.18	60.6	61.15	56.3	58.54
5899	NM_002881	98.1	90.43	120.86	92.35	96.17
890	NM_001237	97.99	72.9	115.7	56.5	57.9
81037	NM_030782	97.95	69.97	94.58	98.68	94.08
5538	NM_000310,NM_001142604	97.95	104.4	72.4	83.34	79.72
8872	NM_006023	97.69	65.07	80.45	73.89	71.06
10980	NM_006833	97.66	75.62	84.75	90.78	100.78
6150	NM_021134	97.64	56.74	62.73	92.54	78.47
5704	NM_006503,NM_153001	97.53	55.19	71.8	65.17	64.98
8870	NM_003897	97.4	316.85	236.58	200.47	167.87
84262	NM_001134340,NM_032302	97.31	68.89	65.68	83.68	76.74
6415	NM_003009	97.3	60.7	30.69	67.47	66.77
57407	NM_001305141,NM_001305142,NM_020677	97.22	73.65	61.87	93.49	86.66
56005	NM_019107	97.03	66.55	56.55	118.93	108.77
998	NM_001039802,NM_001791,NM_044472	96.97	110.8	93.94	96.66	99.33
10460	NM_006342	96.74	63.86	91.78	92.5	91.95
1476	NM_000100	96.61	73.83	42.13	119.08	118.88
84310	NM_001134395,NM_001134396,NM_001318252,NM_032350	96.36	46.15	28.96	76.98	85.12
54927	NM_001317177,NM_017812	96.33	85.79	99.47	85.42	89.22
2224	NM_001135821,NM_001135822,NM_001242824,NM_001242825,NM_002004	96.32	82.24	109.98	135.39	138.91
29085	NM_001135861,NM_001287342,NM_001287343,NM_014172	96.19	62.68	42.4	81.46	96.71
221960	NM_198097	95.97	84.69	105.46	66.58	62.24
6050	NM_002939,NM_203383,NM_203384,NM_203385,NM_203386,NM_203387,NM_203388,NM_203389	95.79	68.97	58.82	109.4	104.68
4357	NM_001013436,NM_001130517,NM_021126	95.71	62.27	48.75	81.97	87.59
1471	NM_000099,NM_001288614	95.55	72.13	32.93	85.56	76.23
284184	NM_001086521	95.54	44.92	74.21	52.72	60.95
5905	NM_001278651,NM_001317930,NM_002883	95.32	52.97	74.47	85.14	80.88
2317	NM_001164317,NM_001164318,NM_001164319,NM_001457	95.15	170.64	128.67	170.69	164.48
84722	NM_001005290,NM_001032291,NM_032636	95.13	61.49	61.58	64.63	59.75
4702	NM_001318195,NM_014222	95.12	70.48	64.11	77.42	76.63
5516	NM_001009552	95.02	108.99	137.06	102.75	99.52
28969	NM_001159767,NM_014038	94.9	71.07	97.03	88.4	86.2
4150	NM_001042539,NM_001276275,NM_001276276,NM_002383	94.85	71.67	41.85	61.85	60.52
25804	NM_001252129,NM_012321	94.82	61.02	58.73	97.81	99.46
754	NM_001286822,NM_004339	94.52	100.22	110.12	142.53	130.86
10467	NM_006349	94.52	58.37	59.89	57.36	55.01
11014	NM_001100603,NM_006854	94.41	106.4	129.99	122.62	127.41
4907	NM_001204813,NM_002526	94.26	97.53	360.56	263.84	260.28
4116	NM_002370	94.11	63.47	43.67	71.18	87.26
5747	NM_001199649,NM_001316342,NM_005607,NM_153831	93.86	146.02	178.03	135.48	130.19
5106	NM_001018073,NM_001291556,NM_001308054,NM_004563	93.8	63.56	38.89	102.97	97.18
3835	NM_001256269,NM_001256270,NM_007317	93.77	53.3	68.05	65.16	64.56
10280	NM_001282205,NM_001282206,NM_001282207,NM_001282208,NM_001282209,NM_005866,NM_147157	93.7	83.94	61.93	92.88	97.02
11137	NM_001317962,NM_001317963,NM_007062	93.7	72.13	106.44	83.18	80.99
6626	NM_004596	93.66	61.58	42.76	75.86	70.55
79035	NM_024068	93.63	62.8	61.14	61.11	56.82
8565	NM_003680	93.49	63.01	50.4	84.51	84.05
9918	NM_014865	93.43	77.78	111.69	87.1	84.66
8754	NM_003816	93.31	162.97	216.68	154.49	148.6
11282	NM_014275,NM_054013	93.23	99.61	72.45	89.75	85.2
1653	NM_004939	93.17	73.64	80.92	72.73	71.39
51293	NM_001165895,NM_016579	93.11	62.35	39.33	96.83	91.27
10455	NM_001166010,NM_006117,NM_206836	93.07	84.43	67.35	67.6	65.04
54187	NM_018946	93.06	61.77	56.44	71.58	70.8
6001	NM_001005339,NM_002925	92.97	62.94	92.58	103.48	101.1
5411	NM_002687	92.92	98.08	54.18	67.25	67.67
10897	NM_001300861,NM_020470	92.86	67.36	68.61	86.12	86.65
79084	NM_001317062,NM_001317063,NM_001317064,NM_024102	92.8	56.9	71.99	62.95	59.56
8813	NM_001317034,NM_001317035,NM_001317036,NM_003859	92.79	78.83	92.21	66.37	59.72
1981	NM_001194946,NM_001194947,NM_001291157,NM_004953,NM_182917,NM_198241,NM_198242,NM_198244	92.7	90.82	112.3	117.73	121.17
38	NM_000019	92.67	71.63	76.62	66.26	65.23
51507	NM_001283035,NM_001283036,NM_001283037,NM_016407	92.55	66.69	67.34	71.15	72.11
134492	NM_145266	92.52	84.54	136.02	62.93	61.58
10949	NM_006805	92.46	72.97	53.96	76.67	77.26
204	NM_001199199,NM_001319139,NM_001319140,NM_001319141,NM_001319142,NM_001319143,NM_001625,NM_013411	92.18	72.18	58.19	94.47	105.69
8904	NM_001198863,NM_003915,NM_152925,NM_152926,NM_152927,NM_152928	92.1	85.36	80.2	69.48	69.23
8270	NM_006014	92.08	78.38	24.72	101.51	80.61
10197	NM_001267045,NM_005789,NM_176863	92.06	74.75	98.5	92.45	91.39
7407	NM_006295	91.77	60.14	63.99	98.08	93.88
2963	NM_004128	91.75	74.86	90.43	93.67	95.61
9124	NM_020992	91.68	104.48	61.17	63.29	65.61
10054	NM_005499	91.67	86.34	77.07	67.94	69.07
6597	NM_001128844,NM_001128845,NM_001128846,NM_001128847,NM_001128848,NM_001128849,NM_003072	91.61	82.45	51.16	96.01	97.35
6598	NM_001007468,NM_001317946,NM_003073	91.42	72.4	70.07	89.49	88.73
9380	NM_012203	91.39	75.17	47.79	86.85	71.59
2237	NM_004111	91.35	58.77	67.83	86.81	78.84
8031	NM_001145260,NM_001145261,NM_001145262,NM_001145263,NM_005437	91.31	113.69	140.2	99.8	99.45
158	NM_000026,NM_001123378,NM_001317923	91.21	55.09	73.11	54.34	59.18
51371	NM_015932	91.21	59.31	71.77	70.06	65.5
9049	NM_001302959,NM_001302960,NM_003977	91.21	57.22	56.3	72.35	63.83
2108	NM_000126,NM_001127716	91.19	76.45	83.86	73.63	66.71
309	NM_001155,NM_001193544	91.06	92.56	111.66	126.47	131.08
79019	NM_001002876,NM_001110215,NM_001304370,NM_001304371,NM_001304372,NM_001304373,NM_024053	90.76	42.12	38.97	51.11	46.57
5887	NM_001244713,NM_001244724,NM_002874	90.71	111.76	115.26	112.41	114.19
116540	NM_053050	90.67	57.14	69.83	67.74	59.74
26135	NM_001018067,NM_001018068,NM_001018069,NM_015640	90.65	85.52	83.36	83.1	86.87
8724	NM_001300928,NM_001300929,NM_003795,NM_152827	90.55	88.9	76.83	74.77	71.05
6632	NM_001291916,NM_006938	90.41	71.52	82.71	61.91	57.88
51234	NM_001286420,NM_016454	90.31	70.86	109.36	71.62	68.6
9592	NM_004907	90.28	199.65	89.65	153.74	136.26
23513	NM_015356,NM_182706	90.24	67.15	45.46	86.4	82.37
56647	NM_016567,NM_078468,NM_078469	89.96	59.73	63.78	62.79	58.3
1104	NM_001048194,NM_001048195,NM_001048199,NM_001269	89.85	59.71	72.79	75.4	74.34
140576	NM_001317007,NM_001317008,NM_080388	89.84	84.81	82.8	94.34	87.81
389541	NM_001008395,NM_001318236,NM_001318237	89.7	52.35	45.18	62.06	55.79
54344	NM_018973,NM_153741	89.69	54.2	52.17	42.35	43.62
80279	NM_001278197,NM_001278198,NM_001278216,NM_001278217,NM_176096	89.62	63.48	64.49	58.29	55.93
2026	NM_001975	89.62	120.34	104.53	124.51	115.55
6747	NM_001308197,NM_001308204,NM_001308205,NM_007107	89.61	73.95	179.39	110.04	114.45
1854	NM_001025248,NM_001025249,NM_001948	89.59	53.4	38.76	44.83	55.65
51329	NM_001002251,NM_001002252,NM_001278378,NM_001278379,NM_001278380,NM_016638,NM_018694	89.58	49.57	34.58	66.55	65.25
7866	NM_006764	89.56	60.18	66.58	90.29	81.75
23564	NM_001303007,NM_001303008,NM_013974	89.37	86.45	52.45	78.65	80.85
54108	NM_017444	89.34	77.83	87.29	64.1	67.22
7922	NM_001077516,NM_001288777,NM_006979	89.22	79.29	80.54	87.46	94.05
23451	NM_001005526,NM_001308824,NM_012433	89.14	142.97	163.38	106.99	102.02
7453	NM_004184,NM_173701,NM_213645,NM_213646	89.08	64.79	39.2	80.67	79.55
10598	NM_012111	89.03	48.39	94.69	97.16	83.55
5878	NM_001252039,NM_004583,NM_201434	88.88	82.35	63.44	100.18	94.85
29902	NM_013300	88.77	53.6	71.16	53.18	57.52
51192	NM_001040138,NM_016326,NM_016951,NM_181640,NM_181641	88.71	78.68	64.81	85.84	87.66
79031	NM_024065	88.59	56.97	70.24	73.16	69.13
4707	NM_004545	88.53	77.24	47.25	46.85	77.23
2305	NM_001243088,NM_001243089,NM_021953,NM_202002,NM_202003	88.52	64.36	81.4	66.46	67.32
51659	NM_016095	88.49	49.92	53.22	52.04	44.77
27069	NM_014394	88.45	63.21	88.09	68.88	69.01
5831	NM_001282279,NM_001282280,NM_001282281,NM_006907,NM_153824	88.31	57.14	39.3	105.89	110.87
9040	NM_003969	88.24	54.32	54.95	103.69	104.38
51367	NM_015918,NM_198202	88.23	65.78	55.03	49.9	45.67
550	NM_181575	88.07	60.8	59.36	69.15	64.1
10262	NM_005850	88.04	56.57	47.73	62.86	62.92
699	NM_001278616,NM_001278617,NM_004336	87.74	72.53	114.28	77.63	71.22
25953	NM_001077399,NM_015488,NM_022572	87.62	69.45	41.87	57.65	55.38
9555	NM_001040158,NM_004893,NM_138609,NM_138610	87.57	62.92	76.93	58.3	56.39
440	NM_001178075,NM_001178076,NM_001178077,NM_001673,NM_133436,NM_183356	87.54	46	35.68	66.71	64.34
8926	NM_005678,NM_022804	87.49	97.22	67.26	105.49	96.5
51255	NM_016494	87.48	51.54	71.47	66.47	57.02
91582	NM_194326	87.43	50.66	21.81	86.26	86.2
11338	NM_001012478,NM_007279	87.42	62.81	41.52	92.21	93.72
10093	NM_001024959,NM_001024960,NM_001198780,NM_005718	87.17	63.76	50.41	92.39	92.51
5709	NM_002809	87.1	55.87	62.41	106.4	106.94
51042	NM_015871	87.02	47.13	38.94	74.38	71.03
537	NM_001183	87.02	99.29	55.31	90.37	90.04
29028	NM_014109	86.95	88.29	135.66	64.96	64.35
7329	NM_003345,NM_194259,NM_194260,NM_194261	86.87	59.75	55.74	64.95	75.68
23203	NM_001282944,NM_001282946,NM_015160	86.87	55.15	58.28	71.54	73.02
5531	NM_001303503,NM_001303504,NM_001303506,NM_001303507,NM_002720	86.82	57.44	54.03	71.87	69.15
10456	NM_001018837,NM_006118	86.71	51.28	52.47	61.45	59.65
55630	NM_001280557,NM_017767,NM_130849	86.67	50.86	63.19	85.65	86.79
404217	NM_206833	86.64	47.11	15.51	74.3	70.48
10989	NM_001100169,NM_001100170,NM_006839	86.59	78.69	83.9	68.22	67.2
1452	NM_001025105,NM_001271741,NM_001271742,NM_001892	86.55	94.89	125.91	119.98	115.82
1968	NM_001415	86.48	86.94	76.58	64.61	65.9
10473	NM_006353	86.31	87.71	105.51	66.32	58.63
2873	NM_004127,NM_212492	86.28	61.11	51.05	73	65.73
9295	NM_001190987,NM_004768	86.27	99.25	83.65	67.62	71.18
8877	NM_001142601,NM_001142602,NM_021972,NM_182965	86.2	38.86	82.85	50	45
25912	NM_001098616,NM_001297717,NM_001297718,NM_001297720,NM_001297721,NM_001297723,NM_015449,NM_138740	86.01	86.73	73.23	84	81.44
55684	NM_001173988,NM_001173989,NM_024718	85.87	58.8	45.18	72.26	72.04
94274	NM_001243947,NM_033256	85.52	54.01	37.91	102.66	107.5
2647	NM_001487	85.51	60.38	41.83	73.45	76.55
25920	NM_015456	85.5	60.65	53.64	80.05	71.45
8140	NM_003486	85.47	62.3	54.22	112.63	109.98
128308	NM_181441,NM_181454,NM_181455,NM_181456,NM_181462,NM_181463,NM_181464,NM_181465	85.44	47.44	49.55	75	55.51
23234	NM_015190	85.42	57.07	70.71	54.12	55.49
9322	NM_001288962,NM_001288963,NM_004240	85.4	76.35	86.57	94.48	97.26
3133	NM_005516	85.34	98.06	78.92	119.89	124.97
10360	NM_006993	85.21	43.1	36.47	46.33	43.89
8802	NM_003849	85.13	59.28	75.77	69.12	73.42
10232	NM_001177355,NM_005823,NM_013404	85.05	107.05	59.63	118.2	112.48
9167	NM_001319036,NM_001319037,NM_001319038,NM_001319040,NM_004718	85.02	79.94	69.22	72.95	70.46
391356	NM_001013663	84.82	42.01	42	63.91	58.15
10910	NM_001130912,NM_006704	84.8	57.22	88.55	59.29	51.51
51728	NM_016310	84.8	48.79	68.51	74.13	65.64
5162	NM_000925,NM_001173468,NM_001315536	84.59	81.1	78.03	83.85	80.78
23	NM_001025091,NM_001090	84.47	74.55	85.55	82.59	82.06
6449	NM_003021	84.42	57.12	46.52	73.09	74.68
10097	NM_001005386,NM_005722	84.36	121.03	149.23	109.31	116.76
1728	NM_000903,NM_001025433,NM_001025434,NM_001286137	84.26	77.32	80.39	66.95	66.99
3030	NM_000182	84.23	70.02	75.21	80.96	81.09
960	NM_000610,NM_001001389,NM_001001390,NM_001001391,NM_001001392,NM_001202555,NM_001202556,NM_001202557	84.17	86.81	118.97	99.68	98.66
10016	NM_001267556,NM_001267557,NM_001267558,NM_001267559,NM_013232	84.07	72.15	55.2	61.34	58.74
79622	NM_024571	84.06	42.64	47.48	69.7	63.6
9446	NM_001191002,NM_001191003,NM_004832	84.05	46.12	77.56	59.37	54.4
7265	NM_001282500,NM_003314	83.96	63.89	46.63	57.35	58.86
115098	NM_001136203,NM_138442	83.92	50.08	19.74	119.48	113.56
6627	NM_003090	83.87	62.08	63.53	77.8	77.2
1660	NM_001357	83.86	87.22	98.77	85.52	84.56
4744	NM_021076	83.69	39.52	56.96	90.42	92.07
4641	NM_001080779,NM_001080950,NM_033375	83.63	124.68	116.38	172.69	171.02
11164	NM_014142	83.6	66.4	75.53	67.4	69.81
5226	NM_001304451,NM_001304452,NM_002631	83.56	68.75	59.75	75.82	70.01
6638	NM_003097,NM_022805,NM_022806,NM_022807,NM_022808	83.55	96.58	65.08	91.24	89.95
483	NM_001679	83.47	72.1	91.25	80.2	78.86
11344	NM_007284	83.4	62.46	58.11	115.16	111.1
388962	NM_001035505,NM_212552	83.31	66.87	63.4	55.38	58.44
11180	NM_001320546,NM_001320547,NM_018031	83.22	68.7	41.43	83.15	77.33
65108	NM_023009	83.14	74.3	47.73	63.65	64.43
1736	NM_001142463,NM_001288747,NM_001363	83.02	60.8	82.08	81.79	81.95
7756	NM_001032293,NM_001098507,NM_003457	82.88	90.85	99.89	77.37	75.15
79228	NM_001142350,NM_024339	82.66	80.04	95.62	100.91	98.71
112495	NM_138408	82.65	44.14	36.72	47.08	47.71
10577	NM_006432	82.57	100.44	67.27	92.83	73.85
4609	NM_002467	82.53	159.53	111.36	170.92	170.03
2146	NM_001203247,NM_001203248,NM_001203249,NM_004456,NM_152998	82.36	81.21	72.46	51.03	50.41
1874	NM_001950	82.13	63.06	49.48	58.74	57.42
11051	NM_007006	82.11	102.4	96.34	75.87	75.64
6429	NM_005626	82.1	65.65	63.4	64.32	65.48
79073	NM_024092	82.04	60.34	35.18	85.73	80.04
3958	NM_001177388,NM_002306	82	108.1	64.51	64.8	52.32
8624	NM_001261824,NM_001320795,NM_003720,NM_203433	81.89	52.23	65.46	43.55	42.97
51668	NM_001316935,NM_016126	81.83	67.62	35.92	49.72	56.14
84650	NM_001278636,NM_032565	81.79	56.69	72.88	56.71	61.88
10289	NM_005875	81.56	57.12	51.98	65.98	59.38
5585	NM_002741,NM_213560	81.46	81.67	43.54	92.01	86.49
54985	NM_001002017,NM_001002018,NM_001288665,NM_001288666,NM_001288667,NM_001288668,NM_001308070,NM_017885	81.35	146.31	69.61	242.31	235.87
8896	NM_003910	81.31	43.15	37.61	55.43	52.4
10539	NM_001199868,NM_006541	81.28	63.45	112.36	57.28	68.31
3251	NM_000194	81.27	76.78	75.96	56.52	59.71
64745	NM_001029991,NM_022734	81.23	63.81	54.82	56.41	53.02
6921	NM_001204857,NM_001204858,NM_001204859,NM_001204860,NM_001204861,NM_001204862,NM_001204863,NM_001204864,NM_005648	81.2	64.84	68.45	63.26	61.91
6431	NM_006275	81.2	91.4	69.29	63.87	61.93
9985	NM_001048205,NM_005132	80.99	70.61	51.75	69.39	69.67
9230	NM_004218	80.98	58.61	34.68	56.61	59.52
10120	NM_005735	80.86	88.37	47.91	76.5	70.37
10092	NM_001270439,NM_005717	80.83	93.75	103.01	98.88	96.75
813	NM_001130674,NM_001199671,NM_001199672,NM_001199673,NM_001219	80.82	123.89	120.27	117.86	119.39
7296	NM_001093771,NM_001261445,NM_001261446,NM_003330,NM_182729,NM_182742,NM_182743	80.8	105.92	77.4	110.03	106.16
373156	NM_001143679,NM_001143680,NM_001143681,NM_015917	80.76	70.02	37.24	49.01	49.65
857	NM_001172895,NM_001172896,NM_001172897,NM_001753	80.67	76.94	132.36	122.91	122.21
51082	NM_001206559,NM_015972,NM_152705	80.65	61.79	64.39	49.51	52.03
29796	NM_001003684,NM_013387	80.65	50.06	33.24	72.62	69.67
10960	NM_006816	80.48	57.77	49.89	90.31	88.09
1410	NM_001289807,NM_001289808,NM_001885	80.46	73.99	45.21	86.33	70.08
8727	NM_001286974,NM_003798	80.38	60.84	98.6	55.35	49.65
57418	NM_024100	80.28	40.77	46.21	81.89	76.88
8883	NM_001018159,NM_001018160,NM_001286500,NM_003905	80.24	59.5	79.11	54.39	49.3
5872	NM_001272038,NM_002870	80.21	54.01	51.52	60.29	63.75
26521	NM_012459	80.05	48.23	49.52	71.95	76.53
6678	NM_001309443,NM_001309444,NM_003118	80.01	130.24	109.66	113.98	113.53
27089	NM_014402	79.85	50.59	40.72	59.04	72.51
51529	NM_001002244,NM_001002245,NM_001002246,NM_001002247,NM_001002248,NM_001002249,NM_001289414,NM_001289415,NM_001289416,NM_001289417,NM_001289418,NM_001289419,NM_001289420,NM_016476	79.63	57.23	75.4	73.36	60.12
831	NM_001042440,NM_001190442,NM_001284212,NM_001284213,NM_173060	79.61	85.96	119.02	71.93	76.03
9768	NM_001029989,NM_014736	79.61	62.01	56.99	53.78	62.07
57175	NM_001018070,NM_020441	79.58	71.19	42.3	78.93	77.75
39	NM_001303253,NM_005891	79.57	54.79	108.82	84.66	77.7
79036	NM_001171948,NM_001171949,NM_024069	79.56	56.45	37.36	69.28	68.67
8560	NM_003676	79.54	87.75	96.85	77.22	71.42
128866	NM_176812	79.51	65.99	59.75	63.87	64.66
9343	NM_001142605,NM_001258353,NM_001258354,NM_004247	79.49	63.32	77.62	74.07	71.19
2821	NM_000175,NM_001184722,NM_001289789,NM_001289790	79.26	59.67	55.74	69.6	66.17
488	NM_001681,NM_170665	79.19	99.07	121.92	94.84	87.73
3927	NM_001271608,NM_006148	79.12	84.76	50.77	112.18	106.59
10436	NM_001320049,NM_006331	79.12	46.33	54.02	74.53	72.3
2937	NM_000178	79.02	53.09	50.2	54.72	51.42
9401	NM_004260	79.01	49.26	40.17	67.08	64.18
9219	NM_004739	78.88	62.99	56.62	87.99	83.65
10534	NM_001303024,NM_006396	78.88	49.67	33.67	65.42	70.16
51727	NM_001136140,NM_016308	78.87	79.1	91.5	54.49	54.98
332	NM_001012270,NM_001012271,NM_001168	78.76	45.3	70.25	64.72	64.35
23212	NM_015169	78.61	41.96	53.93	61.5	58.79
9791	NM_001290225,NM_014754	78.59	66.2	107.37	85.19	85.25
79026	NM_001620,NM_024060	78.5	143.88	197.78	171.79	166.34
93099	NM_001035516,NM_001126056,NM_001126057,NM_001126058,NM_001126059,NM_001190347,NM_001190348,NM_001190349,NM_001308380,NM_001308383,NM_033317	78.49	58.59	60.04	75.81	81.1
444	NM_001164750,NM_001164751,NM_001164752,NM_001164753,NM_001164754,NM_001164755,NM_001164756,NM_004318,NM_020164,NM_032466,NM_032467,NM_032468	78.36	96.19	186.37	157.16	160.52
8301	NM_001008660,NM_001206946,NM_001206947,NM_007166	78.32	112.61	129.35	103.88	103.38
8409	NM_004182,NM_153477	78.3	54.43	67.35	70.39	52.84
81929	NM_001013437,NM_031216	78.21	74.97	89.23	75.23	72.69
7398	NM_001017415,NM_001017416,NM_003368	78.21	84.69	108.1	55.3	56.73
7077	NM_003255	78.2	114.14	60.83	98.62	97.54
23367	NM_015315	78.18	97.78	82.33	92.28	92.82
6240	NM_001033,NM_001318064,NM_001318065	78.12	62.85	79.79	54.02	48.73
4704	NM_005002	78.1	59.5	78.45	64.71	56.2
53615	NM_001281453,NM_001281454	78.1	47.88	23.84	58.86	53.78
5707	NM_001191037,NM_002807	78.07	64.85	90.61	79.64	77.31
6294	NM_001201338,NM_001201339,NM_001201340,NM_001320571,NM_001320572,NM_002967	78.04	55.05	49.67	72.69	72.69
5432	NM_032940	78.02	60.07	81.48	70.79	62.37
8533	NM_001199125,NM_001316354,NM_001316355,NM_001316356,NM_001316357,NM_001316358,NM_003653	77.97	54.71	68.71	49.41	55.08
51433	NM_001137559,NM_016237	77.8	75.66	71.61	63.2	60.95
89941	NM_138769	77.49	53.56	35.86	60.6	58.59
7514	NM_003400	77.47	94.33	120.48	77.05	76.09
8933	NM_001078171	77.44	72.21	27.88	60.24	48.37
60314	NM_021640	77.36	43.31	36.97	64.68	62.75
55914	NM_001006600,NM_001253697,NM_001253698,NM_001253699,NM_001253701,NM_018695	77.36	147.58	103.55	85.35	86.18
100287171	NM_182905	77.36	59.6	38.43	56.18	56.42
29901	NM_013299	77.35	40.89	19.12	60.32	47.59
51631	NM_001244585,NM_001270643,NM_016019	77.35	87.29	52.39	64.92	59.08
8260	NM_001256119,NM_001256120,NM_003491	77.33	56.89	50.72	73.44	70.46
8682	NM_001297576,NM_001297577,NM_001297578,NM_003768	77.3	66.89	60.85	124.88	127.88
65005	NM_001300733,NM_031420	77.24	43.26	53.84	48.25	46.11
10213	NM_005805	77.2	48.74	79.68	58.54	60.19
1509	NM_001909	77.15	80.86	44.14	102.2	96.59
439	NM_004317	77.07	50.31	50.34	71.15	71.7
10554	NM_006411,NM_032741	76.95	87.36	61.3	81.11	77.89
81610	NM_030919	76.94	55.29	68.87	50.48	46.7
79627	NM_024576	76.93	110.37	137.32	129.21	126.19
1291	NM_001848	76.91	35.23	70.42	56.36	57.85
29105	NM_013242	76.82	68.91	69.87	86.31	81.4
100463487	NM_001190706	76.74	87.61	20.65	74.91	131.23
6876	NM_001001522,NM_003186	76.66	24.46	60.06	242.93	236.36
28957	NM_014018	76.62	49.01	60.38	84.39	78.14
10330	NM_001190991,NM_014255	76.59	58.83	53.99	77.84	73.01
7357	NM_003358	76.58	174.75	175.22	103.68	108.27
10263	NM_001271849,NM_005851	76.52	50.94	59.94	75.06	66.33
10459	NM_001127325,NM_006341	76.4	54.83	37.11	65.16	57.64
55299	NM_018321	76.36	57.66	84.32	54.48	48.54
6576	NM_001256534,NM_001287387,NM_005984	76.35	71.08	48.38	99.9	95.85
3550	NM_006083	76.35	54.33	41.71	61.17	58.64
7138	NM_001126132,NM_001126133,NM_001291774,NM_003283	76.35	64.24	59.08	88.77	97.28
65265	NM_023080	76.3	62.62	62.91	67.47	66.44
23028	NM_001009999,NM_015013	76.29	80.99	91.51	80.05	77.07
1785	NM_001005360,NM_001005361,NM_001005362,NM_001190716,NM_004945	76.26	75.31	75.71	85.13	83.49
3308	NM_002154	76.2	74.94	85.85	73.53	71.68
5438	NM_006233	76.14	38.44	36.24	57.97	54
25915	NM_199069,NM_199070,NM_199073,NM_199074	76.1	68.58	63.38	75.07	74.41
79897	NM_001199120,NM_001199121,NM_024839	76.01	43.39	42.11	91.46	74
14	NM_001087,NM_001302545	76	54.1	45.45	86.89	81.43
4267	NM_001122898,NM_001277710,NM_002414	75.91	71.76	38.06	95.47	90.49
9521	NM_001135650,NM_004280	75.9	58.49	90.56	78.04	77.86
5889	NM_002876,NM_058216	75.87	45.04	83.14	39.59	40.62
84991	NM_001145547,NM_032905	75.79	63.63	58.18	68.15	67.05
9114	NM_004691	75.7	59.39	56.15	62.74	53.43
3486	NM_000598,NM_001013398	75.64	26.2	150.27	117.58	109.4
23107	NM_001286748,NM_001286751,NM_015084	75.64	61.16	73	66.2	66.51
47	NM_001096,NM_001303274,NM_001303275,NM_198830	75.55	92.7	121.18	120.83	117.47
327	NM_001640	75.52	64.25	55.3	78.55	73.21
8562	NM_003677	75.5	65.97	84	48.62	49.69
3189	NM_012207,NM_021644	75.45	61.44	47.69	57.02	56.64
3675	NM_002204	75.34	106.43	76.96	118.58	111
8661	NM_003750	75.25	82.21	90.15	98.23	93.25
4175	NM_005915	75.23	70.88	50.68	47.92	50.87
123920	NM_144601,NM_181553	75.11	74.4	44.44	46.32	48.05
900	NM_004060,NM_199246	74.97	90.11	98.02	53.33	53.44
10226	NM_001164189,NM_001164194,NM_005817	74.93	73.77	79.39	95.31	87.71
7040	NM_000660	74.91	63.86	43.59	77.97	75.72
3396	NM_001303265,NM_001545	74.85	40.12	57.08	57.43	50.81
55737	NM_018206	74.83	87.97	119.74	75.02	71.6
4711	NM_001199957,NM_001199958,NM_002492	74.72	56.62	68.52	46.91	45.57
153830	NM_001199380,NM_001199381,NM_001199382,NM_001199383,NM_144726	74.71	113.18	125.13	100.79	97.62
102157402	NM_001015891,NM_016283	74.68	64.1	70.42	61.05	61.06
10245	NM_001167947,NM_005834	74.67	57.97	32.52	66.08	61.64
54461	NM_018998	74.63	51.95	47.6	75	71.05
3611	NM_001014794,NM_001014795,NM_001278441,NM_001278442,NM_004517	74.62	69.32	99.78	83.53	80.57
220988	NM_194247	74.59	80.57	69.79	80.32	85.38
4860	NM_000270	74.57	48.21	83.83	61.88	55.76
3801	NM_001130099,NM_001130100,NM_001318710,NM_001318711,NM_001318712,NM_001318713,NM_001318714,NM_001318715,NM_005550	74.57	61.7	50.69	81.82	75.46
81890	NM_031209	74.51	35.31	46.15	48.55	46.48
1616	NM_001141969,NM_001141970,NM_001254717,NM_001350	74.46	62.47	73.09	66.63	64.03
5394	NM_001001998,NM_002685	74.33	58.96	68.38	55.79	51.29
51282	NM_016558,NM_033630	74.32	46.96	21.48	76.62	54.29
11004	NM_001297655,NM_001297656,NM_001297657,NM_006845	74.24	54.25	62.54	58.15	53.09
7884	NM_001306074,NM_001306075,NM_006527	74.19	74.89	62.23	74.31	67.37
9804	NM_014765	74.07	75.64	49.88	53.37	53.31
2319	NM_004475	73.98	66.67	42.25	59.05	55.8
5573	NM_001276289,NM_001276290,NM_001278433,NM_002734,NM_212471,NM_212472	73.94	107.05	106.93	110.92	119.66
29086	NM_001033549,NM_001288756,NM_001288757,NM_014173	73.93	47.69	50.28	51	49.63
6992	NM_021959	73.91	62.66	65.23	54.17	55.76
10096	NM_001277140,NM_005721	73.83	83.8	115.78	83.59	84.08
25994	NM_001099668,NM_001099669,NM_014056	73.78	56.22	83.2	63.55	60.72
2193	NM_004461	73.73	45.61	47.27	76.48	72.36
23594	NM_014321	73.72	39.39	68.65	38.02	41.39
283991	NM_182565	73.62	38.99	28.97	74.97	66.73
9987	NM_001207000,NM_031372	73.61	70.27	54.98	60.01	64.46
10975	NM_006830	73.55	51.52	52.84	57.47	77.6
26071	NM_001078172,NM_001134321	73.49	53.14	28.77	59.2	48.46
5269	NM_001195291,NM_001271822,NM_001271823,NM_001271824,NM_001271825,NM_001297699,NM_001297700,NM_004568	73.42	70.02	64.22	70.55	67.94
11273	NM_001308230,NM_007245,NM_017492,NM_145714,NM_148414,NM_148415,NM_148416	73.41	76	56.34	81.53	79.21
23399	NM_001143775,NM_015343	73.35	59.51	41.75	59.07	59.55
10121	NM_005736	73.31	60.79	62.43	67.78	69.24
5894	NM_002880	73.29	82.06	79.29	66.13	62.34
5096	NM_000532,NM_001178014	73.25	51.1	49.59	58.51	61.72
1822	NM_001007026,NM_001940	73.14	71.25	40.4	67.55	66.26
57222	NM_001031711	73.1	87.53	68.48	123.39	120.33
1487	NM_001012614,NM_001328	73.04	69.89	46.09	76.56	74.42
10521	NM_001098504,NM_006386	72.94	113.06	96.06	82.57	82.73
65264	NM_023079	72.83	69.71	50.63	69.58	65.9
7351	NM_003355	72.79	88.39	71.32	103.77	90.48
7132	NM_001065	72.71	80.46	51.08	87.51	85.88
79080	NM_024098	72.67	41.57	53.37	69.97	71.81
4717	NM_001184986,NM_001184987,NM_001184988,NM_001184989,NM_001184990,NM_001184991,NM_002494	72.58	46.35	40.3	69.13	64.63
51012	NM_001256403,NM_016045	72.51	82.36	97.09	69.11	74.07
6606	NM_000344,NM_001297715,NM_022874	72.42	55.78	69.66	47.45	46.26
23478	NM_001271918,NM_001271919,NM_001271920,NM_001271921,NM_001271922,NM_014300	72.32	74.27	89.79	80.79	73.33
5917	NM_002887	72.25	62.37	83.21	59.06	61.65
10169	NM_001018108,NM_001199875,NM_001199876,NM_001199877,NM_001199878	72.2	54.11	23.68	83.31	83.62
10769	NM_001252226,NM_006622	72.16	234.35	224.8	344.17	351.72
128	NM_000671	72.11	73.23	77.49	54.35	54.68
7277	NM_001278552,NM_006000	71.99	68.18	66.2	49.65	49.91
25906	NM_001278485,NM_001278486,NM_001278487,NM_001278488,NM_001278489,NM_001278490,NM_001278491,NM_001278492,NM_001278493,NM_001278494,NM_014042	71.96	43.38	33.71	29.28	32.74
6117	NM_002945	71.94	68.84	84.49	64.21	60.82
9787	NM_001146015,NM_014750	71.83	63.19	92.25	40.18	42.21
7873	NM_006010	71.79	59.39	55.83	65.84	67.61
1719	NM_000791,NM_001290354,NM_001290357	71.76	65.34	67.91	48.78	48.72
4796	NM_013432	71.76	38.43	38.76	54.05	51.74
51503	NM_016403	71.74	55.25	22.06	46.91	49.79
3654	NM_001025242,NM_001025243,NM_001569	71.61	50.5	48.59	78	74.35
6941	NM_001077511,NM_001318908,NM_007109	71.6	51.96	48.89	53.33	50.03
1690	NM_001135058,NM_004086	71.56	73.04	77.15	41.77	45.66
51024	NM_016068	71.55	54.38	46.12	73.73	72.54
8520	NM_003642	71.55	56.2	63.75	46.2	46.47
4733	NM_004147	71.53	47.05	66.88	54.6	45.96
53635	NM_001305105,NM_001305108,NM_017432	71.51	72	48.46	85.43	80.88
51495	NM_016395	71.51	87.39	89.55	75.89	75.91
30833	NM_001252377,NM_014595	71.28	51.84	45.3	66.49	61.62
6835	NM_001278928,NM_017503	71.12	34.57	21.02	47.33	45.41
1665	NM_001358	71.08	77.53	103.29	89.28	83.96
10190	NM_005783	71.06	59.58	97.18	54.27	55.62
100188893	NM_001134493	71.04	57.25	64.43	59.57	60.69
22820	NM_016128	71.04	63.76	59.86	69.67	69.32
10801	NM_001113491,NM_001113492,NM_001113493,NM_001113494,NM_001113495,NM_001113496,NM_001293695,NM_001293696,NM_001293697,NM_001293698,NM_006640	71.02	65.02	48.62	69.95	69.81
29015	NM_001278201,NM_001278206,NM_014096,NM_017611,NM_199329	70.76	58.56	72.65	66.82	61.33
84916	NM_001318391,NM_032830	70.68	62.42	66.75	67.12	62.23
7323	NM_001300795,NM_003340,NM_181886,NM_181887,NM_181888,NM_181889,NM_181890,NM_181891,NM_181892,NM_181893	70.6	76.96	89.44	68.35	69.68
57136	NM_020531	70.57	58.04	56.14	54.49	45.82
3265	NM_001130442,NM_001318054,NM_005343,NM_176795	70.51	40	43.69	54.29	46.47
11168	NM_001128217,NM_001317898,NM_001317900,NM_021144,NM_033222	70.43	83.91	56.98	60.66	66.18
51373	NM_015969	70.43	44.72	55.28	43.29	38.36
767558	NM_001128619	70.4	95.16	115.52	84.82	81.54
51181	NM_001195218,NM_016286	70.37	36.11	26.56	41.08	34.72
3376	NM_002161,NM_013417	70.36	65.87	70.09	70.93	71.6
4162	NM_006500	70.31	92.78	75.51	87.66	90.57
6059	NM_001040876,NM_002940	70.29	67.78	110.5	61.5	62.56
199990	NM_001146310,NM_001256945,NM_001256946,NM_001256947,NM_001282670,NM_001282671,NM_001282672,NM_001282673,NM_182533	70.28	58.98	26.81	69.82	72.92
6881	NM_006284	70.21	51.82	41.72	60.24	53.88
83590	NM_001136044,NM_031434	70.03	46.42	24.4	66.33	65.86
26284	NM_001317985,NM_001317986,NM_005702	69.88	49.7	53.6	48.75	47.33
140465	NM_001199629,NM_002475	69.86	56.95	35.62	68.28	76.14
3636	NM_001567	69.85	94.54	45.93	80.46	79.58
5982	NM_001278791,NM_001278792,NM_001278793,NM_002914,NM_181471	69.83	54.54	54.43	58.19	53.1
4076	NM_005898,NM_203364	69.81	86.53	90.4	73.58	73.74
57801	NM_001142467,NM_021170	69.8	79.77	17.06	68.35	62.9
7347	NM_001270952,NM_006002	69.72	47.96	79.34	41.32	41.62
873	NM_001286789,NM_001757	69.69	47.07	38.88	64.36	61.07
5876	NM_004582	69.68	56.19	82.77	59.32	58.92
8725	NM_001252641,NM_003796	69.54	62.87	83.69	61.98	58.91
5119	NM_001083314,NM_002768	69.5	54.87	47.13	68.9	65.5
4170	NM_001197320,NM_021960,NM_182763	69.49	134.11	123.06	106.52	103.01
10916	NM_014599,NM_177433,NM_201222	69.48	88.42	52.82	70.87	68.53
116092	NM_052951	69.34	40.05	34.95	43.65	38.71
7818	NM_001199849,NM_001199850,NM_001199851,NM_004632,NM_033657	69.33	51.68	65.84	61.86	60.56
3091	NM_001243084,NM_001530,NM_181054	69.13	145.33	108.7	64.84	65.36
51300	NM_016589	69.09	69.02	86.35	55.48	57.33
51604	NM_001184728,NM_001184729,NM_001184730,NM_015937	69.07	68.04	36.76	65.21	60.53
7204	NM_007118	69.02	131.74	121.89	107.26	101.55
90637	NM_182491	68.96	43.25	74.03	50.06	51.34
84545	NM_001308396,NM_032112,NM_176792,NM_176793,NM_176794	68.83	42.22	52.35	58.83	58.59
128240	NM_144772	68.81	60.52	56.39	63.51	65.57
6709	NM_001130438,NM_001195532,NM_003127	68.78	85.27	95.92	90.06	87.18
7266	NM_001144766,NM_003315	68.78	50.46	58.06	68.15	70.19
4676	NM_005969	68.67	58.51	67.06	63.92	57.18
64422	NM_001278712,NM_022488	68.6	59.83	54.87	52.27	49.22
51031	NM_016080	68.6	55.99	73.09	51.83	54.8
10095	NM_005720	68.54	50.29	53.54	84.32	79.54
201254	NM_001271006,NM_001271007,NM_144998	68.53	36.48	50.62	59.45	58.73
123803	NM_001270766,NM_001270767,NM_173474	68.49	55.39	53.5	48.74	44.26
37	NM_000018,NM_001033859,NM_001270447,NM_001270448	68.39	65.6	60.33	73.61	76.06
23326	NM_015276	68.36	83.5	56.92	63.84	61.69
9669	NM_015904	68.3	78.73	64.91	62.74	68.69
1654	NM_001193416,NM_001193417,NM_001356	68.26	99.47	139.28	101.14	101.33
6319	NM_005063	68.23	115.58	92.34	86.1	82.01
4147	NM_001317748,NM_002380,NM_030583	68.21	73.59	49.53	84.16	76.94
3337	NM_001300914,NM_001313964,NM_006145	68.16	53.68	40.09	60.32	62.82
51582	NM_001301668,NM_015878,NM_148174	68.04	91.48	103.95	73.23	73.06
3420	NM_001258384,NM_006899,NM_174855	68.02	51.03	62.02	72.21	76.87
10615	NM_006461	68.02	49.31	68.47	46.64	47.43
1397	NM_001270837,NM_001270841,NM_001312	67.98	69.2	32.54	101.24	95.16
2962	NM_002096	67.77	42.96	30.4	66.14	64.73
2131	NM_000127	67.49	88.27	74.15	125.64	128.9
439921	NM_001008528,NM_001008529,NM_198530	67.48	80.73	75.14	96.05	90.64
23277	NM_015229	67.44	50.28	54.58	79.04	75.2
3487	NM_001552	67.3	56.21	42.72	132.08	123.5
64928	NM_001318767,NM_001318768,NM_001318769,NM_001318770,NM_001318771,NM_032111	67.26	46.34	44.91	63.9	63.25
27101	NM_001007214,NM_014412	67.24	51.71	80.21	59.12	63.17
51434	NM_001137664,NM_016238	67.23	60.14	56.64	52.55	50.94
26233	NM_012162,NM_024555	67.22	46.02	28.29	64.05	58.13
2339	NM_002027	67.14	58.69	75.3	53.42	47.41
3995	NM_021727	67.09	74.88	50.21	91.85	85.28
4712	NM_001199987,NM_002493,NM_182739	67.06	55.01	51.03	59.27	53.73
91942	NM_174889	66.91	42.94	35.61	51.11	51.17
51491	NM_001256539,NM_001256540,NM_001291305,NM_001291307,NM_001291308,NM_001317975,NM_016391	66.86	35.42	41.66	53.84	53.21
997	NM_004359	66.79	40.85	36.94	75.66	76.89
10946	NM_006802	66.77	48.37	47.31	46.16	45.59
7026	NM_001145155,NM_001145156,NM_001145157,NM_021005	66.72	109.58	74.63	82.06	78.99
57128	NM_001164840,NM_001164841,NM_001318782,NM_001318783,NM_020408	66.7	45.48	47.03	44.25	51.75
79682	NM_024629	66.69	35.71	56.26	27.96	28.27
6426	NM_001078166,NM_006924	66.68	78.03	91.62	80.24	82.1
79902	NM_001303276,NM_024844	66.67	46.07	55.96	48.76	47.01
9277	NM_001164267,NM_005452	66.64	39.83	46.12	61.75	65.32
28992	NM_014067	66.61	56.1	20.99	64.37	61.34
5936	NM_001198843,NM_001198844,NM_002896	66.58	55.77	51.12	66.66	63.51
10400	NM_001267551,NM_001267552,NM_007169,NM_148172,NM_148173	66.56	51.75	49.91	52.37	49.14
10490	NM_006370	66.48	45.83	39.45	63.97	57.9
5987	NM_006510	66.46	59.14	61.52	61.65	55.96
6917	NM_006756,NM_201437	66.42	77.91	138.81	103.85	102.55
1503	NM_001301237,NM_001905	66.41	56.67	93.88	131.38	125.49
27173	NM_001271957,NM_001271958,NM_001271959,NM_001271960,NM_001271961,NM_014437	66.4	65.78	49.5	71	66.47
27257	NM_014462	66.39	49.27	59	61.32	60.6
4192	NM_001012333,NM_001012334,NM_001270550,NM_001270551,NM_001270552,NM_002391	66.36	68.86	22.63	56	49.39
56941	NM_001006109,NM_020187	66.31	54.81	41.37	41.01	36.47
533	NM_001039457,NM_001294333,NM_004047	66.31	48.26	42.11	65.83	61.09
6617	NM_003082	66.11	67.04	104.39	94.18	97.47
4074	NM_001207024,NM_002355	66.03	62.11	58.36	62.23	64.48
55611	NM_017670	66.01	47.29	38.38	58.86	59.55
6522	NM_001199692,NM_001199693,NM_001199694,NM_003040	65.98	69.04	67.72	101.26	100.84
56270	NM_019613	65.94	59.8	62.6	58.8	62.33
5984	NM_002916,NM_181573	65.94	48.13	70.41	41.35	38.84
221184	NM_152727	65.9	57.14	51.41	58.86	51.91
84962	NM_001289097,NM_032876,NM_198086	65.87	81.88	47.41	75.66	74.59
57820	NM_021178,NM_182849,NM_182852	65.8	50.43	83.04	54.71	45.75
56949	NM_020196	65.65	40.17	55.45	57.93	48.38
113130	NM_080668	65.64	35.26	35.94	42.44	40.93
28989	NM_001286796,NM_001286797,NM_001286798,NM_001286799,NM_001286800,NM_001286801,NM_001286802,NM_001286803,NM_014064	65.57	35.28	42.98	61.53	56.99
1508	NM_001317237,NM_001908,NM_147780,NM_147781,NM_147782,NM_147783	65.55	96.9	95.85	118.89	118.02
88745	NM_033112	65.54	55.98	43	55.52	59.95
8886	NM_006773	65.5	59.94	70.05	58	61.16
29920	NM_001271681,NM_013328	65.49	52.2	33.84	52.77	44.64
29979	NM_013438,NM_053067	65.35	74.44	91.89	77.51	79.44
143888	NM_153705	65.29	70.21	93.81	40.48	42.14
1153	NM_001280,NM_001300815,NM_001300829	65.27	44.4	40.33	64.02	63.49
26155	NM_015658	65.17	35.62	36.48	64.77	62.08
381	NM_001662	65.17	57.01	36.95	52.06	40.14
84365	NM_032390	65.16	42.63	73.07	38.94	35.59
9817	NM_012289,NM_203500	65.11	49.32	47.51	54.68	53.6
740	NM_004927	65.08	53.21	42.73	58.5	52.89
10465	NM_006347	65.04	31.62	42.77	43.28	41.39
100529063	NM_001199864	65	68.95	59.12	36.65	47.22
50809	NM_016287	64.94	84.43	88.77	60.93	61.72
55352	NM_018405	64.94	41.11	36.88	43.02	43.35
8148	NM_003487,NM_139215	64.89	56.7	46.55	94.77	104.03
30836	NM_014597	64.86	52.08	86.73	47.04	44.95
55011	NM_017916	64.83	50.24	43.48	46.03	49.01
55003	NM_017906	64.8	54.92	84.86	51.67	52.62
6525	NM_001207017,NM_001207018,NM_006932,NM_134269,NM_134270	64.73	34.25	54.71	59.24	55.18
2618	NM_000819,NM_001136005,NM_001136006,NM_175085	64.6	64.07	67.76	68.19	65.29
58533	NM_021249,NM_152233	64.58	73.14	106.59	64.07	60.23
994	NM_001287516,NM_001287517,NM_001287518,NM_001287519,NM_001287520,NM_001287522,NM_001287524,NM_004358,NM_021872,NM_021873	64.56	57.17	49.6	53.67	54.09
282969	NM_001098483,NM_001301827,NM_001301828,NM_198472	64.53	49.47	28.39	57.86	55.32
10591	NM_006443,NM_199184	64.49	55.57	43.22	44.64	46.86
8761	NM_001135653,NM_001135654,NM_003819	64.48	43.61	53.17	53.85	53.91
11167	NM_007085	64.46	116.7	132.99	71.77	68.42
51083	NM_015973	64.37	12.35	9.58	26.87	27.12
51154	NM_016183	64.36	31.96	44.31	43.34	45.83
64968	NM_032476	64.26	54.5	52.29	60.71	57.73
10987	NM_006837	64.22	52.55	68.33	61.81	63.6
6432	NM_001031684,NM_001195446	64.2	61.67	49.46	62.48	60.32
10956	NM_001017956,NM_001017957,NM_001017958,NM_001261420,NM_001261421,NM_001261422,NM_001261423,NM_006812	64.19	59.64	57.51	66.58	65.38
3735	NM_001130089,NM_005548	64.17	39.63	58.25	49.93	50.16
51097	NM_016002	64.07	53.89	66.6	62.6	58.9
4221	NM_000244,NM_130799,NM_130800,NM_130801,NM_130802,NM_130803,NM_130804	64.02	44.54	33.48	53.49	48.18
4898	NM_001101662,NM_001242361,NM_002525	63.95	70.53	100.16	93.07	91.85
2194	NM_004104	63.92	81.14	89.36	127.52	118.81
132	NM_001123,NM_001202449,NM_001202450,NM_006721	63.83	58.57	71.77	49.59	51.23
25926	NM_001303272,NM_015462	63.81	46.39	74.51	45.62	40.41
27243	NM_014453,NM_198426	63.81	59.38	41.11	60.5	70.41
201595	NM_178862	63.79	82.4	84.96	66.36	64.6
51497	NM_198976	63.76	54.85	47.07	56.73	54.87
29924	NM_001130071,NM_001130072,NM_013333	63.76	45.4	29.64	66.11	59.6
26519	NM_012456	63.76	31.31	48.31	67.07	47.97
30834	NM_001278785,NM_001278786,NM_014596,NM_170783	63.73	35.76	28.68	40.21	37.9
23261	NM_001195563,NM_001242701,NM_015215	63.71	55.19	46.18	34.52	30.01
1743	NM_001244883,NM_001933	63.71	62.07	58.11	65.59	67.9
115416	NM_138446	63.53	33.6	44.87	50.6	45.5
163	NM_001030006,NM_001282	63.52	73.92	99.96	77.3	76.1
1639	NM_001135040,NM_001135041,NM_001190836,NM_001190837,NM_004082,NM_023019	63.48	54.15	48.94	69.92	66.61
10939	NM_006796	63.44	48.48	69.01	58.07	58.05
1388	NM_001136153,NM_004381	63.44	68.04	43.11	48.73	47.99
64118	NM_022156	63.42	39.47	39.88	39.07	36.73
91304	NM_001033026,NM_033420	63.41	58.9	28.45	67.76	61.46
22980	NM_014972	63.41	54.77	43.88	49.02	46.45
7389	NM_000374	63.27	43.11	44.57	48.88	40.76
25855	NM_001024957,NM_015399	63.14	29.12	28.32	55.32	51.82
25828	NM_012473	63.14	46.3	28.22	44.46	43.05
64223	NM_001199173,NM_001199174,NM_001199175,NM_022372	63.13	43.1	21.05	58.74	52.89
79709	NM_024656	63.12	60.23	53.81	75.82	68.42
2593	NM_000156,NM_138924	63.06	46.17	23.23	65.27	61.45
10899	NM_006694	63.06	42.81	43.79	42.01	37.73
10084	NM_001032381,NM_001032382,NM_001032383,NM_001032384,NM_001167989,NM_001167990,NM_001167992,NM_005710,NM_144495	62.95	38.91	41.66	71.34	71.02
51593	NM_001128852,NM_001128853,NM_001128854,NM_015908	62.89	45.47	38.87	56.44	53.77
51501	NM_016401	62.89	53.67	77.61	43.98	41.23
10248	NM_005837	62.87	41.37	39.02	73.86	64.26
5827	NM_018663	62.82	53.24	30.63	33.15	31.48
60592	NM_001153446,NM_001153484,NM_001153552,NM_001153585,NM_001153635,NM_001153663,NM_001153690,NM_032547	62.81	65.74	88.36	50.64	47.65
9793	NM_001008938,NM_014756	62.81	79.78	92.68	62.95	59.57
4900	NM_001126181,NM_006176	62.75	37.42	23.13	37.73	35.51
29074	NM_001318817,NM_014161	62.73	50.65	48.23	51.87	53.73
55111	NM_001300836,NM_018049	62.55	46.46	31.23	44.28	36.91
25983	NM_001042635,NM_015514	62.53	44.4	55.67	48.76	47.08
4836	NM_021079	62.48	59.33	53.95	58.33	57.1
23640	NM_001130106,NM_001297600,NM_012267	62.41	31.77	27.22	43.09	37.73
54940	NM_001079839,NM_001079840,NM_001079841,NM_001079842,NM_001168254,NM_017830	62.38	63.07	65.21	39.5	39.55
6397	NM_001039573,NM_001143998,NM_001143999,NM_001144001,NM_001204408,NM_001204410,NM_003003	62.37	89.55	58.47	48.68	47.62
26355	NM_014367	62.35	50.15	41.11	45.67	37.88
1454	NM_001894,NM_152221	62.3	58.23	38.48	76.47	69.73
23636	NM_001193357,NM_012346,NM_016553,NM_153718,NM_153719	62.27	57.51	49.53	55.61	52.78
1465	NM_001193570,NM_001193571,NM_001193572,NM_004078	62.2	74.18	96.51	156.27	155.58
1213	NM_001288653,NM_004859	62.07	87.38	93.3	74.3	70.33
1490	NM_001901	62.02	377.69	287.57	295.71	271.71
29058	NM_001009923,NM_001009924,NM_001009925,NM_014145	61.92	68	66.41	64.75	69.61
10919	NM_001289413,NM_001318833,NM_006709,NM_025256	61.91	58.86	48.05	65.9	62.67
84988	NM_032902	61.9	39.19	23.8	43.17	39.84
4695	NM_001185012,NM_002488	61.9	44.96	29.97	65.46	50.28
79006	NM_024042	61.88	46.17	18.62	74.45	72.11
9375	NM_004800	61.84	81.89	85.04	67.31	67.94
10067	NM_005698,NM_052837	61.81	49.58	32.2	57.02	49.21
131076	NM_001017928,NM_001308326	61.76	39.47	29.31	42.98	35.63
92815	NM_033445	61.72	86.43	109	70.25	40.37
10434	NM_001279356,NM_001279357,NM_001279358,NM_001279359,NM_001279360,NM_006330	61.7	72.32	107.46	64.35	69.06
310	NM_001156,NM_004034	61.68	49.13	64.42	48.65	48.44
22907	NM_014966,NM_138615	61.64	50.39	49.22	54.05	46.99
8636	NM_003731	61.58	38.23	31.28	64.57	56.2
5437	NM_001278698,NM_001278699,NM_001278700,NM_001278714,NM_001278715,NM_006232	61.52	49.74	39.05	52.13	45.96
56897	NM_020135,NM_130395	61.5	56.52	66.42	76.16	68.57
10474	NM_001278270,NM_006354,NM_133480	61.49	56.89	50.14	60.52	61.18
254863	NM_152766	61.45	50.84	31.05	80.1	111.72
52	NM_001040649,NM_004300,NM_007099	61.42	53.7	61.49	50.61	56.43
10469	NM_006351	61.35	39.84	28.33	62.9	58.54
81858	NM_030974	61.26	52.41	34.36	54.11	54.16
3704	NM_001267623,NM_033453,NM_181493	61.13	34.26	23.51	43.12	35.86
1611	NM_001291963,NM_004394	61	58.34	93.35	162.08	155.66
9276	NM_004766	60.92	60.26	65.93	62.86	65.15
55210	NM_001170535,NM_001170536,NM_018188	60.91	32.09	24.04	57.94	51.91
4692	NM_002487	60.87	49.67	35.55	48.66	45.16
54107	NM_001278255,NM_017443	60.87	35.63	44.03	30.12	28.06
55819	NM_001280801,NM_018434	60.85	59.26	45.17	44.47	42.17
55696	NM_018047	60.82	44.25	57.27	45.97	40.58
51218	NM_016417	60.81	49.87	69.66	67.85	60.28
79101	NM_024116	60.74	55.86	74.75	45.91	51.82
124641	NM_080822	60.64	40.63	32.89	44.24	49.09
9493	NM_001281301,NM_004856,NM_138555	60.63	50.91	78.47	43.88	41.52
51374	NM_001170795,NM_016085,NM_080592	60.6	43.47	45.02	48.3	42.38
2040	NM_001270526,NM_001270527,NM_004099,NM_198194	60.59	72.75	77.82	70.59	66.43
653145	NM_001040084,NM_001271702,NM_001271703	60.58	54.83	35.92	66.21	67.9
79095	NM_024112	60.56	31.27	7.34	41.16	34.95
388753	NM_001012985,NM_001206641,NM_001301733	60.56	43.62	20.24	44.74	47.16
10051	NM_001002800,NM_001288753,NM_005496	60.55	69.89	92.14	47.84	50.7
55143	NM_001256875,NM_018101	60.48	44.02	34.33	42.45	46.79
1514	NM_001257971,NM_001257972,NM_001257973,NM_001912,NM_145918	60.44	46.63	61.82	54.67	54.64
51650	NM_016071,NM_053035	60.29	45.87	29.91	47.83	39.6
23435	NM_007375	60.27	57.28	61.55	51.06	53.05
55851	NM_001281532,NM_172341	60.09	39.2	44.19	36.02	38.35
81831	NM_001201477,NM_018092	60.09	63.7	74.22	55.92	55.19
51447	NM_001005909,NM_001005910,NM_001005911,NM_001146178,NM_001146179,NM_001190316,NM_001190317,NM_016291	60.03	62.95	42.8	52.02	54.09
115024	NM_052935	59.98	37.65	36.47	45.27	37.89
64946	NM_022909	59.97	34.92	46.18	26.89	27.24
2222	NM_001287742,NM_001287743,NM_001287744,NM_001287745,NM_001287747,NM_001287748,NM_001287749,NM_001287750,NM_001287751,NM_001287756,NM_004462	59.96	64.83	134.84	120.47	115.54
9341	NM_004781	59.91	56.97	65.72	45.79	44.72
10498	NM_199141	59.75	52.63	56.71	68.57	63.79
28987	NM_014062	59.69	41.99	48.76	52.04	48.68
1810	NM_001938	59.67	68.98	81	66.81	64.91
79033	NM_001301698,NM_001301699,NM_001301700,NM_001301701,NM_024066	59.66	43.35	30.41	40.83	38.03
56993	NM_020243	59.56	39.51	59.78	52.72	57.04
1108	NM_001273,NM_001297553	59.56	68.52	63.68	71.95	71.24
60481	NM_001242828,NM_001242830,NM_001242831,NM_001301856,NM_021814	59.55	84.04	83.68	76.59	78.53
54949	NM_017841	59.54	48.24	33.59	45.45	42
211	NM_000688,NM_001304443,NM_001304444,NM_199166	59.44	55.65	66.05	77	73.59
2521	NM_001170634,NM_001170937,NM_004960	59.42	54.19	50.32	66.81	74.46
28991	NM_001081003,NM_001081004,NM_001287237,NM_014066	59.4	48.94	12.53	52.41	49.43
10422	NM_016172	59.4	42.04	45.61	46.83	43.32
29127	NM_001126103,NM_001126104,NM_001319999,NM_001320000,NM_001320001,NM_001320002,NM_001320003,NM_001320004,NM_001320005,NM_001320006,NM_001320007,NM_013277	59.35	54.46	82.19	66.18	61.66
2010	NM_000117	59.33	49.41	39.33	74.15	73.22
9146	NM_004712	59.31	42.51	39.66	58.85	57.19
54888	NM_001193455,NM_017755	59.31	48.12	75.78	56.67	52.41
125950	NM_133452	59.3	42.81	26.14	57.31	55.01
10477	NM_001278554,NM_001278555,NM_006357,NM_182678	59.27	60.16	51.57	46.16	43.48
6635	NM_001304464,NM_003094	59.24	33.55	46.84	37.27	42.24
53371	NM_001278603,NM_017426	59.24	55.98	66.41	42.65	41.82
9898	NM_001127320,NM_001287815,NM_001287816,NM_014847	59.23	58.46	46.53	62.65	61
389177	NM_001164436	59.2	119.06	96.27	75.63	85.89
58505	NM_001267817,NM_001267818,NM_021227	59.09	57.41	79.16	56.29	54.34
79792	NM_001166237,NM_024736	58.99	45.46	30.45	51.52	52.13
10928	NM_006788	58.96	61.28	76.77	62.52	63.36
6015	NM_002931	58.94	56.13	31.16	57.09	60.89
25793	NM_001033024,NM_001257990,NM_012179	58.9	57.79	51.39	56.89	62.27
11260	NM_007235	58.89	71.09	95.49	73.02	68.7
51669	NM_001284239,NM_016127	58.86	61.64	61.45	54.28	47.99
5768	NM_001004128,NM_002826	58.86	39.89	44.39	83.38	72.96
121457	NM_153687,NM_201612,NM_201613	58.77	57.89	72.9	35.36	40.65
2107	NM_001256302,NM_001282185,NM_001291974,NM_001291975,NM_004730	58.76	56.74	83.61	59.05	57.77
116541	NM_172251	58.76	32.61	50.47	45.97	41.72
10471	NM_001185181,NM_001265595,NM_001265596,NM_014260	58.69	39.99	32	118.46	99.22
126321	NM_001287529,NM_174983	58.66	57.95	50.58	82.04	77.81
27344	NM_013271	58.64	47.13	8.59	50.57	52
84058	NM_001320823,NM_001320824,NM_001320825,NM_032118	58.64	40.76	51.81	46.39	48.98
5252	NM_002636,NM_024165	58.5	63.53	31.07	59.96	57.22
10607	NM_006453	58.48	42.38	38.82	49.11	46.64
29957	NM_013386,NM_213651	58.46	83.68	100.92	60.66	62.22
5970	NM_001145138,NM_001243984,NM_001243985,NM_021975	58.44	51.76	36.02	65.09	58.8
5424	NM_001256849,NM_001308632,NM_002691	58.43	38.1	38.76	41.72	39.96
54892	NM_001281932,NM_001281933,NM_017760	58.42	63.36	88.8	60.8	64.67
90417	NM_001142761,NM_001142762,NM_033286	58.39	46.01	68.22	53.81	53.08
2273	NM_001159699,NM_001159700,NM_001159701,NM_001159702,NM_001159703,NM_001159704,NM_001167819,NM_001449	58.37	92.46	60.45	64.39	65.64
4926	NM_001286561,NM_006185	58.36	54.39	44.06	54.95	51.5
81669	NM_001039577,NM_001320153,NM_001320155,NM_030937	58.36	73.67	46.49	63.32	59.42
57179	NM_001079684,NM_001079685,NM_001287335,NM_001287336,NM_020444	58.33	71.1	76.33	67.42	70.83
124944	NM_001142798,NM_001142799,NM_174893	58.3	33.67	25.43	34.3	33.61
29081	NM_001293186,NM_001293187,NM_014168	58.3	38.58	54.4	39.54	38.98
823	NM_001198868,NM_001198869,NM_005186	58.3	52.53	49.34	76.72	66.97
8833	NM_003875	58.27	52.79	61.88	46.59	45.21
3074	NM_000521,NM_001292004	58.25	64.29	70.02	51.57	53.68
7414	NM_003373,NM_014000	58.23	133.06	141.89	124.35	120.72
55863	NM_001193537,NM_001193538,NM_001256546,NM_001256547,NM_018480	58.18	64.16	77.86	57.44	54.77
5393	NM_001034194,NM_005033	58.12	40.65	41.03	30.15	31.58
220869	NM_001024916,NM_001286835,NM_001286836	58.11	45.52	25.81	58.63	56.56
5434	NM_001316323,NM_001316324,NM_002695	58.08	35.98	26.83	53.21	53.97
54958	NM_017854	58.02	36.36	19.93	55.52	42.45
10914	NM_001252006,NM_001252007,NM_001293627,NM_001293628,NM_001293632,NM_032632	58	76.49	106.16	70.64	68.57
3799	NM_004521	57.94	83.65	126.75	66.77	67.83
2935	NM_001130006,NM_001130007,NM_002094	57.9	62.87	67.28	54.57	54.19
55700	NM_001286365,NM_001286366,NM_018067	57.89	43.56	40.39	69.38	67.84
6813	NM_001127396,NM_001272034,NM_006949	57.84	53.09	48.42	67.59	70.26
23753	NM_022044	57.67	31.93	37.66	57.82	48.14
25902	NM_001242767,NM_001242768,NM_001242769,NM_015440	57.64	31.2	29.48	34.7	31.89
8078	NM_001098536,NM_003481	57.6	37.19	40.11	59.14	60.5
79143	NM_001146056,NM_001146082,NM_001146083,NM_024298	57.6	66.37	40.93	85.74	87.74
26073	NM_001290145,NM_015584	57.58	40.88	38.76	52.4	53.77
51649	NM_016070	57.56	38.44	53.47	47.38	44.4
9319	NM_001166260,NM_004237	57.52	37.22	47.54	39.6	37.2
124801	NM_152344	57.46	52.76	54.5	48.48	51.52
23576	NM_001134445,NM_012137	57.44	70.34	104.53	70.28	68.17
51096	NM_016001	57.4	40.89	65.4	49.37	47.34
928	NM_001769	57.32	83.28	155.05	112.29	103.76
5686	NM_001199772,NM_001199773,NM_001199774,NM_002790	57.3	39.41	51.94	46.86	46.04
28956	NM_001145264,NM_014017	57.23	48.54	46.21	43.88	46.49
54433	NM_018983,NM_032993	57.16	29.76	23.76	44.36	47.97
10808	NM_001286503,NM_001286504,NM_001286505,NM_006644	57.14	48.35	92.16	54.3	51.82
23558	NM_012478	57.12	52.98	56.26	91.68	88.36
2109	NM_001014763,NM_001985	57.11	39.37	36.11	63.57	49.11
58515	NM_021237	57.07	41.68	68.25	39.5	33.56
9158	NM_004214,NM_198897	56.93	47.79	35.26	50.16	47.1
8763	NM_001142401,NM_001142402,NM_001142403,NM_001142404,NM_006016	56.8	99.4	90.55	63.4	59.91
7004	NM_003213,NM_201441,NM_201443	56.78	37.37	41.31	64.25	61
1967	NM_001414	56.76	43.71	32.47	33.44	33.42
81926	NM_001130111,NM_031213	56.67	37.13	32.71	60.94	52.67
25847	NM_001242374,NM_001242375,NM_015391	56.64	58.2	35.52	42.49	39.24
29907	NM_013306,NM_147777	56.64	40.13	34.21	61.89	61.19
5781	NM_002834,NM_080601	56.53	67.14	101.41	58.21	58.18
5621	NM_000311,NM_001080121,NM_001080122,NM_001080123,NM_001271561,NM_183079	56.47	55.31	60.77	59.77	63.71
10927	NM_006717	56.47	80.2	74.31	55.58	56.75
8237	NM_004651	56.43	53.66	43.68	47.58	45.05
5715	NM_001261400,NM_002813	56.37	42.31	38.75	49.98	50.84
348235	NM_001100595,NM_182620	56.35	76.87	89.09	62.79	61.47
51428	NM_016222	56.34	37.83	40.82	51.23	50.14
10227	NM_001120,NM_001146069	56.34	54.54	30.1	60.22	51.61
118	NM_001119,NM_001286645,NM_014189,NM_014190,NM_176801	56.31	63.27	41.84	57.29	56.34
8451	NM_001008895,NM_001278513,NM_001278514,NM_003589	56.29	62.33	85.87	67.34	70.35
6342	NM_001007098,NM_001007099,NM_001007100,NM_001007250,NM_001193599,NM_001193600,NM_001193617,NM_002979	56.27	61.21	56.2	46.59	42.86
285855	NM_198486	56.26	52.3	66.52	56.31	56.38
10953	NM_006809	56.25	38.09	32.25	27.03	27.62
51292	NM_001002000,NM_001002001,NM_001002002,NM_001283021,NM_001283022,NM_001283023,NM_016576	56.21	56.16	60.11	51.59	50.54
55257	NM_018270	56.19	46.29	62.16	59.82	60.3
11186	NM_001206957,NM_007182,NM_170712,NM_170713,NM_170714	56.17	48.23	26.77	46.65	40.91
29097	NM_001277197,NM_001277198,NM_001277199,NM_001277200,NM_014184	56.17	48.75	51.32	44.24	30.86
80135	NM_025065	56.17	37.26	50.93	37.36	36.46
7150	NM_003286	56.14	61.27	66.97	56.7	56.55
9989	NM_001042388,NM_005134	56.13	67.64	68.69	40.91	41.94
401466	NM_001099670,NM_001099671,NM_001099672,NM_001099673,NM_001293320	56.05	36.76	35.42	30.28	33.53
8841	NM_003883	56.03	41.81	41.36	45.71	46.09
26973	NM_001144073,NM_012124	55.96	45.44	82.89	46.46	48.61
2773	NM_006496	55.96	58.21	75.31	51.65	51.05
949	NM_001082959,NM_005505	55.91	44.43	44.26	64.24	60.2
7381	NM_001199975,NM_001254752,NM_006294	55.9	42.87	19.72	45.85	50.87
9526	NM_004870	55.9	38.08	34.13	41.93	37.45
5870	NM_001243718,NM_001243719,NM_002869,NM_198896	55.86	77	90.74	58.86	59.86
84233	NM_001244735,NM_032273	55.79	43.68	56.17	44.3	38.75
63905	NM_001003897,NM_022077	55.66	48.15	50.55	48.49	47.31
7803	NM_003463	55.63	84.2	99.51	54.37	56.96
114049	NM_001202560,NM_017528	55.6	36.66	25.23	40.24	46.56
51729	NM_016312	55.53	39.82	54.27	41.37	41.69
6811	NM_001244666,NM_003164	55.52	42.65	41.28	50.79	42.37
23645	NM_014330	55.47	60.14	43.75	72.53	77.34
10056	NM_005687	55.46	49.8	48.14	47.85	47.54
51382	NM_015994	55.45	43.01	42.32	49.86	44.61
4720	NM_001166159,NM_004550	55.41	43.82	48.04	48.76	51
51150	NM_016176,NM_016547	55.39	44.76	38.88	72.1	66.1
23265	NM_001013839,NM_001145297,NM_001145298,NM_001145299,NM_001282313,NM_001282314,NM_015219	55.38	51.12	41.43	50.92	49.56
78999	NM_024036	55.37	40.59	13.22	49.04	44.1
377	NM_001659	55.37	53.97	60.89	61.49	59.95
6434	NM_001243879,NM_004593	55.28	47.66	65.46	47.74	42.59
29896	NM_001282757,NM_001282758,NM_001282759,NM_013293	55.26	57.98	58.34	42.97	38.58
26121	NM_015629	55.17	33.82	30.6	44.61	47.67
7332	NM_001256355,NM_001256356,NM_003347	55.11	46.84	35.8	46.31	49.9
3831	NM_001130107,NM_005552,NM_182923	55.05	63.18	61.32	66.92	65.33
133	NM_001124	55.03	52.49	182.69	203.31	198.06
8881	NM_001078645,NM_001318517,NM_001318518,NM_003903	55	50.77	56.5	46.63	42.77
26097	NM_001206612,NM_001244664,NM_001317077,NM_015607	54.98	48.61	47.08	51.57	46.38
79139	NM_001134671,NM_024295	54.97	55.07	66.28	51.7	53.14
64983	NM_031903	54.93	41.2	46.76	40.93	45.46
79017	NM_001199815,NM_001199816,NM_001199817,NM_024051	54.85	36.94	46.07	30.44	35.32
9334	NM_004776	54.81	82.87	60.05	56.32	56.28
5536	NM_001204284,NM_006247	54.78	44.78	37.87	64.8	62.15
51119	NM_016038	54.69	53.14	73.05	58.86	54.24
10445	NM_001012300,NM_001278341,NM_006337	54.68	33.27	36.83	39.56	39.58
9908	NM_012297,NM_203504,NM_203505	54.66	84.41	80.23	73.82	68.95
81631	NM_022818	54.65	68.57	58.23	52.93	55.1
149603	NM_001010858	54.64	50.63	26.53	74.2	68.96
23481	NM_001243225,NM_001282327,NM_001282328,NM_014303	54.61	29.34	36.58	48.1	49
7570	NM_006963	54.59	54.76	95.81	61.65	63.76
9833	NM_001256685,NM_001256687,NM_001256688,NM_001256689,NM_001256690,NM_001256691,NM_001256692,NM_001256693,NM_014791	54.52	47.44	75.51	42.27	39.09
84908	NM_032822	54.49	30.74	22.57	36.44	39.26
151011	NM_144710,NM_178584	54.44	85.06	134.63	82.18	83.71
4499	NM_176870	54.4	31.53	26.03	25.85	16.17
140690	NM_001269040,NM_001269041,NM_001269042,NM_001269043,NM_001269044,NM_001269045,NM_001269046,NM_001269047,NM_001269048,NM_001269049,NM_001269050,NM_001269051,NM_001269052,NM_001269054,NM_001269055,NM_080618	54.38	46.12	81.32	46.47	47.14
5631	NM_001204402,NM_002764	54.34	46.13	51.3	52.19	55.07
6464	NM_001130040,NM_001130041,NM_001202859,NM_003029,NM_183001	54.33	71.01	40.76	74.86	78.62
4191	NM_001282403,NM_001282404,NM_005918	54.28	43.7	32.66	58.27	55.04
5717	NM_001270482,NM_002815	54.23	40.56	48.98	41	42.89
192111	NM_001170543,NM_001170544,NM_138575	54.19	40.14	35.94	47.19	46.17
23225	NM_024923	54.18	84.01	38.89	58.74	54.4
79023	NM_024057	54.14	36.79	54.63	33.4	33.28
29928	NM_013337	54.07	37.09	46.36	42.91	44.39
1176	NM_001002924,NM_001284,NM_001318090,NM_001318091,NM_001318093,NM_001318094	54.05	47.01	60.37	37.94	34.06
51608	NM_015949	54.05	38	31.9	44.24	43.37
7272	NM_001166691,NM_003318	54.05	49.17	80.29	38.18	36.38
51126	NM_016100,NM_181527,NM_181528	53.93	44.87	42.82	53.94	48.15
10734	NM_001282716,NM_001282717,NM_001282718,NM_012447	53.91	49.73	40.03	40.47	37.4
55658	NM_194460	53.89	40.94	28.77	56.22	53.66
9188	NM_001256910,NM_004728	53.87	69.97	111.36	66.76	65.06
9784	NM_001267059,NM_001267060,NM_001267061,NM_014748	53.86	42.84	42.4	50.5	46.21
5329	NM_001005376,NM_001005377,NM_001301037,NM_002659	53.84	24.7	100.81	51.01	51.8
6651	NM_001291411,NM_001291412,NM_032195,NM_138927	53.82	55.18	62.19	43.01	45.43
374882	NM_001145416,NM_033408,NM_198536	53.79	38.79	36.96	43.88	42.89
7251	NM_006292	53.73	49.75	49.99	42.19	39.31
83940	NM_001146160,NM_001317889,NM_001317890,NM_001317891,NM_032026	53.72	42.68	62.24	40.7	40.62
6183	NM_021107,NM_033362,NM_033363	53.68	32.76	19.01	58.03	57.83
11340	NM_181503	53.67	28.48	39.41	27.98	25.51
55795	NM_001127202,NM_001127203,NM_001258212,NM_001258213,NM_001320655,NM_001320656,NM_001320657,NM_001320659,NM_001320660,NM_018386	53.63	52.19	61.71	67.2	64.66
9448	NM_001242559,NM_001242560,NM_004834,NM_145686,NM_145687	53.63	72.33	68.39	62.89	63.58
9921	NM_014868	53.61	49.06	40.75	48.63	44.19
64834	NM_001256399,NM_001256401,NM_001256402,NM_022821	53.61	49.92	69.15	82.86	74.17
7247	NM_001261401,NM_004622	53.57	49.82	53.36	45.8	46.78
6605	NM_003079	53.54	49.3	55.9	35.39	34.93
56654	NM_015392	53.53	37.82	20.98	43.61	39.1
3032	NM_000183,NM_001281512,NM_001281513	53.52	45.19	59.64	50.47	46.93
124446	NM_001083613,NM_194280	53.52	56.7	40.8	45.57	33.81
26156	NM_015659	53.49	38.17	34.76	38.34	38.83
1209	NM_001282175,NM_001282176,NM_001294	53.47	47.35	43.21	49.71	49.42
9761	NM_001303627,NM_001303628,NM_014730	53.46	62.49	55.16	60.37	56.98
5935	NM_006743	53.44	29.17	36.94	29.08	34.53
9368	NM_004252	53.42	42.99	39.16	68.72	63.37
1783	NM_001286157,NM_006141	53.37	71.07	82.01	51.76	50.96
8402	NM_001165417,NM_001165418,NM_003562	53.33	43.87	30.82	44.51	45.08
10102	NM_001172695,NM_001172696,NM_001172697,NM_005726	53.28	41.65	42.2	56.44	51.85
10553	NM_001098520,NM_001098521,NM_001098522,NM_001098523,NM_006410	53.28	47.33	68.46	38.74	41.59
1059	NM_001810	53.23	40.2	25.29	47.05	43.41
27249	NM_015702	53.23	46.47	53.48	39.03	40.47
26589	NM_022163	53.18	31.91	35.28	34.49	37.1
27043	NM_001278241,NM_014389	53.17	39.41	38.77	46.15	43.87
10237	NM_001278784,NM_005827	53.16	34.87	45.47	40.4	38.1
60681	NM_021939	53.15	43.72	20.3	57.51	60.7
51011	NM_016044	53.04	44.2	24.86	34.21	36.72
79711	NM_024658	53.01	31.58	27.72	40.44	41.44
7324	NM_001202476,NM_003341,NM_182666	53.01	59.51	65.04	69.06	66.86
51337	NM_016647	52.99	53.98	25.7	61.82	60.59
51184	NM_001164372,NM_001164373,NM_016301	52.98	35.83	58.81	33.35	33.98
10972	NM_006827	52.97	68.26	56.84	53.41	55.14
22938	NM_001318844,NM_012245	52.97	44.52	49.07	47.51	46.35
85014	NM_032928	52.95	47.6	21.67	77.03	78.47
1398	NM_005206,NM_016823	52.94	67.92	49.52	64.17	66.69
79763	NM_001136201,NM_001136202,NM_024710	52.88	29.87	30.83	44.2	47.22
2968	NM_001517	52.86	41.06	42.27	40.89	44.17
56851	NM_020154	52.86	45.14	50.24	44.08	39.75
8073	NM_001195100,NM_001195101,NM_080391	52.8	59.79	79.23	57.46	61.12
1174	NM_001283	52.8	45.04	63.76	70.36	68.72
56681	NM_001142648,NM_020150	52.8	62.04	65.1	51.03	54.98
90390	NM_001282986,NM_080651	52.77	39.32	59.52	49.94	49.02
1894	NM_001258315,NM_001258316,NM_018098	52.71	54.99	91.48	47.6	47.38
10519	NM_001277764,NM_006384	52.7	33.46	29.21	47.91	43.07
23475	NM_001318249,NM_001318250,NM_014298	52.67	79.58	34.18	66.49	71.66
51186	NM_001006612,NM_001006613,NM_001006614,NM_016303	52.65	63.77	48.28	62.58	61.52
84717	NM_001001520,NM_032631	52.64	41.08	24.42	72.71	74.76
833	NM_001014437,NM_001194997,NM_001751,NM_139273	52.57	39.61	34.55	53.52	52.15
54987	NM_001304759,NM_001304760,NM_017887	52.55	37.33	33.15	35.46	37.38
9589	NM_001270531,NM_001270532,NM_001270533,NM_004906,NM_152857,NM_152858	52.51	56.24	62.83	49.12	50.23
55536	NM_001127370,NM_001127371,NM_018719	52.48	54.23	55.04	55.54	53.68
9221	NM_001284388,NM_001284389,NM_004741	52.45	50.89	75.28	73.33	77.12
8318	NM_001178010,NM_001178011,NM_003504	52.44	26.77	37.77	27.86	27.45
7334	NM_003348	52.41	51.49	53.04	40.9	36.92
10482	NM_001081491,NM_006362	52.36	42.61	37.78	40.02	37.29
29893	NM_001256014,NM_001256015,NM_001256016,NM_013290,NM_016556	52.36	24.53	38.6	26.7	26.35
6599	NM_003074	52.32	62.86	60.89	56.21	55.78
84153	NM_032193	52.31	28.94	27.31	31.94	38.43
23353	NM_001130965,NM_001171944,NM_001171945,NM_001171946,NM_025154	52.26	81.53	82.11	69.22	62.18
79587	NM_024537	52.24	43.84	45.85	52.21	51.65
55858	NM_018475	52.21	62.39	62.72	58.96	58.86
56259	NM_001281495,NM_030877	52.2	34.9	51.28	49.3	49.61
283871	NM_001042371	52.18	33.48	34.6	46.89	44.69
3035	NM_001258040,NM_001258041,NM_001258042,NM_001289092,NM_001289093,NM_001289094,NM_002109	52.09	32.83	38.82	39.79	41.56
11333	NM_014891	52.05	32.96	18.95	63.5	60.96
6574	NM_005415	51.99	63.35	91.18	43.98	44.01
5771	NM_001207013,NM_001308287,NM_002828,NM_080422,NM_080423	51.96	36.13	47.69	34.34	32.9
113829	NM_080670	51.96	46.87	34.81	38.5	36.03
8826	NM_003870	51.93	86.24	86.67	59.94	61.03
51493	NM_014306	51.9	38.27	53.71	50.86	50.62
5524	NM_001193397,NM_001271832,NM_021131,NM_178000,NM_178001,NM_178003	51.88	45.58	36.77	60.4	59.88
85359	NM_033257	51.86	33.93	30.01	38.77	37.26
64645	NM_033055	51.84	72.64	90.12	57.04	56.59
1069	NM_004344	51.83	38.63	35.56	24.91	26.88
4048	NM_000895,NM_001256643,NM_001256644	51.83	48.43	54.09	40.54	42.16
25792	NM_001131015,NM_001131016,NM_001131017,NM_001131018,NM_001257975,NM_001257976,NM_012127	51.77	37.3	32.09	45.48	47.68
93100	NM_001286829,NM_145201	51.75	54.93	21.33	72.43	72.95
10038	NM_001042618,NM_005484	51.73	40.47	42.31	40.54	42.42
26517	NM_012458	51.71	26.07	33.92	46.15	45.34
100131801	NM_001171155	51.66	20.74	24.54	69.5	76.41
10276	NM_001047160,NM_005863	51.63	50.36	63.64	44.15	44.92
29781	NM_001185011,NM_014551,NM_152299	51.62	33.77	31	37.66	36.45
25870	NM_001042469,NM_001042470,NM_001130069,NM_001146333,NM_015411	51.61	51.39	31.57	52.26	55.37
9238	NM_001261834,NM_004749,NM_030900,NM_199122	51.54	38.5	48.13	48.96	47.87
10682	NM_006579	51.54	39.41	56.91	56.96	52.54
29777	NM_013375	51.51	37.89	36.76	41.44	43.19
160	NM_014203,NM_130787	51.51	52.42	43.28	66.07	61.99
170463	NM_001009998,NM_032627	51.51	35.87	10.61	47.84	43.49
116225	NM_138462	51.49	31.44	30.33	36.09	37.24
5431	NM_000938,NM_001303268,NM_001303269	51.49	57.37	79.85	63.65	59.44
115353	NM_001256409,NM_052940	51.48	52.67	51.51	58.21	58.41
2878	NM_002084	51.46	41.09	31.65	38.07	35.46
24148	NM_012469	51.44	34.25	42.68	44.48	42.05
116988	NM_001042535,NM_001281300,NM_001308304,NM_001308305,NM_031946	51.42	41.17	35.55	61.26	62.91
11124	NM_007051	51.41	47.4	47.79	46.45	40.42
1727	NM_000398,NM_001129819,NM_001171660,NM_001171661,NM_007326	51.4	42.54	27.43	61.77	64.92
8906	NM_001282474,NM_001282475,NM_003917	51.29	49.51	40.39	45.45	44.67
6780	NM_001037328,NM_001319134,NM_001319135,NM_004602,NM_017452,NM_017453,NM_017454	51.25	54.06	62.33	42.33	43.05
8131	NM_001039476,NM_001077350,NM_001243247,NM_001243248,NM_001243249	51.25	48.48	29.6	42.22	39.86
3421	NM_004135,NM_174869	51.17	40.15	34.28	49.62	45.2
123811	NM_001304497,NM_001304498,NM_001304499,NM_001304500,NM_001304502,NM_144600	51.16	39.24	66.87	33.77	37.19
7064	NM_003249	51.13	29.43	33.24	44.7	43.02
10514	NM_001105538,NM_014520	51.08	38.07	39.09	52.02	47.3
4350	NM_001015052,NM_001015054,NM_002434	51.08	43.7	22.04	57.6	50.72
5861	NM_004161,NM_015543	51.07	52.28	60.35	53.28	46.9
10525	NM_001130991,NM_006389	51.03	40.65	46.1	50.31	48.91
4232	NM_001253900,NM_001253901,NM_001253902,NM_002402,NM_177524,NM_177525	51.01	74.3	64.6	45.78	41.76
84300	NM_032340	50.99	39.89	37.55	49.35	51.39
8175	NM_007165	50.96	30.68	28.66	51.28	56.04
23420	NM_014287	50.94	63.58	46.11	52.2	47.73
57129	NM_020409,NM_177988	50.92	34.6	47.28	35.49	37.03
140735	NM_080677	50.92	44.94	45.02	48.89	43.31
65990	NM_001271285,NM_023933	50.88	24.48	18.26	42.56	42.3
54205	NM_018947	50.85	48.04	58.75	56.93	57.73
1051	NM_001285878,NM_001285879,NM_005194	50.85	37.12	23.83	61.66	61.23
3316	NM_001541	50.84	58.84	15.76	41.09	49.41
5430	NM_000937	50.77	52.56	49.57	49.28	49.23
84656	NM_001308096,NM_032569	50.76	50.47	36.89	42.37	42.98
57003	NM_020198	50.73	62.77	61.34	49.12	51.11
4677	NM_004539	50.72	41.92	51.83	43.44	44.84
9805	NM_001145513,NM_001145514,NM_001145515,NM_014766	50.71	80.43	85.67	64.52	65.65
9136	NM_004704	50.7	28.06	38.05	51.95	46.52
144097	NM_138471	50.69	36.9	28.94	56.45	53.65
51232	NM_016441	50.69	93.98	83.82	86.07	90.74
518	NM_001002258,NM_001190329,NM_001689	50.65	37.76	22.05	49.97	52.72
10979	NM_001134999,NM_001135000,NM_006832	50.64	79.02	88.49	57.61	56.68
5792	NM_002840,NM_130440	50.63	70.83	45.65	82.22	77.64
5819	NM_001042724,NM_002856	50.62	54.11	47.44	69.4	63.21
55831	NM_018447	50.61	39.5	49.62	38.25	39.72
10370	NM_001168388,NM_001168389,NM_006079	50.59	207.02	135.61	180.11	174.04
6382	NM_001006946,NM_002997	50.58	43.53	23.67	39.52	41.33
10099	NM_001168412,NM_005724,NM_198902	50.45	46.59	37.2	33.4	31.19
112464	NM_145040	50.4	32.88	38.89	48.45	37.08
10920	NM_006710,NM_198189	50.37	45.39	48.68	41.07	40.79
23019	NM_001265612,NM_016284,NM_206999	50.36	73.86	82.04	59.51	54.86
29883	NM_013354,NM_054026	50.34	54	76.87	45.13	46.66
57045	NM_020648	50.32	68.74	72.93	45.72	46.03
9093	NM_001135110,NM_001286516,NM_005147	50.29	42.54	41.8	52.4	49.25
55646	NM_001145725,NM_017816	50.28	28.82	52.86	41.99	40.15
5306	NM_006224	50.28	43.3	45.74	44.42	42.15
23141	NM_015114	50.27	54.68	61.34	49.54	49.84
55272	NM_018285	50.25	36.41	41.34	48.69	43.81
7262	NM_003311	50.23	37.75	29.53	81.82	73.45
9933	NM_014878	50.23	39.23	64.01	39.47	39.88
57805	NM_021174	50.21	39.3	36.59	44.43	43.8
9328	NM_001122823,NM_001286709,NM_012087	50.19	38.91	39.65	50.03	46.15
23760	NM_001284277,NM_001284278,NM_012399	50.14	48.77	64.5	44.83	44.48
64949	NM_030811	50.12	23.36	32.7	45.07	42.78
587	NM_001164773,NM_001190,NM_001284325	50.12	40.38	28.66	43.83	38.99
88455	NM_033121	50.08	58.49	49.48	60.71	58.4
51107	NM_001077628,NM_001243771,NM_001243772,NM_016022	50.05	43.59	29.62	44.58	40.98
122704	NM_001318870,NM_178336,NM_180982,NM_181304,NM_181305,NM_181306,NM_181307	50.04	32.25	23.27	40.23	49.33
55723	NM_018154	49.98	37.23	47.53	61.91	54.02
9138	NM_004706,NM_198977,NM_199002	49.96	39.32	36.98	55.78	54.24
2058	NM_004446	49.96	49.9	53.75	52.44	51.16
7319	NM_001282161,NM_003336,NM_181762	49.95	52.18	47	36.85	38.84
2519	NM_032020	49.91	38.91	42.87	43.42	46.35
55754	NM_001143958,NM_018247	49.9	74.57	83.46	58.51	54.88
80346	NM_001316964,NM_001316965,NM_025232	49.89	30.99	30.38	47.55	45.88
11325	NM_007372,NM_203499	49.89	62.62	55.17	55.57	53.95
60528	NM_001165962,NM_018127,NM_173717	49.89	35.59	41.53	45.03	40.02
9218	NM_003574,NM_194434	49.82	53.27	52.49	36.43	40.03
6782	NM_006948	49.8	73.73	87.14	57.95	60.67
51280	NM_016548,NM_177937	49.8	51.46	72.81	54.41	52.06
6731	NM_001267722,NM_006947	49.75	56.9	73.38	56.2	56.51
790	NM_001306079,NM_004341	49.74	47.95	36.33	51.06	47.99
92579	NM_001319945,NM_138387	49.71	40.15	27.98	51.59	50.12
51303	NM_001143781,NM_001143782,NM_016594	49.7	22.92	15.96	16.14	17.26
29956	NM_022075,NM_181746	49.67	54.82	58.47	63.08	65.27
10295	NM_001122957,NM_001271926,NM_005881	49.65	45.77	37.76	54.41	51.52
51726	NM_016306	49.6	44.04	58.66	49.18	45.03
51606	NM_015941,NM_213619,NM_213620	49.59	46.17	41.14	36.84	32.33
55168	NM_001193343,NM_018135	49.58	31.31	30.1	41.97	34.76
553115	NM_012392	49.56	34.1	38.41	40.4	36.75
677	NM_001244698,NM_001244701,NM_004926	49.55	114.49	91.84	94.36	99.2
23214	NM_001270940,NM_015171	49.54	50.93	46.72	51.28	48.48
90990	NM_145754	49.45	68.14	30.02	58.12	53.33
1716	NM_001318859,NM_001318860,NM_001318861,NM_001318862,NM_001318863,NM_080916,NM_080918	49.4	47.41	49.04	41.51	44.87
1445	NM_001127190,NM_004383	49.39	35.53	36.59	51.29	47.27
90861	NM_144570	49.39	47.04	62.53	48.31	45.7
5511	NM_002713,NM_014110,NM_138558	49.36	37.2	33.96	33.86	35.96
4201	NM_001318942,NM_001318943,NM_014623	49.35	30	22.73	38.86	42.84
11243	NM_001199653,NM_001199654,NM_007221	49.34	32.89	34.47	32.8	34.03
26173	NM_001080453	49.33	40.91	33.41	51.51	43.62
311	NM_001157,NM_001278407,NM_001278408,NM_001278409,NM_145868,NM_145869	49.32	47.13	38.2	63.63	60.89
9802	NM_001136264,NM_001136266,NM_001136267,NM_001136268,NM_001136269,NM_014764	49.28	59.1	55.14	58.09	55.56
55744	NM_018224	49.25	46.71	46.05	43.76	42.25
29803	NM_001099695,NM_001099696,NM_013400,NM_014374	49.23	41.55	25.44	33.58	29.58
5339	NM_000445,NM_201378,NM_201379,NM_201380,NM_201381,NM_201382,NM_201383,NM_201384	49.22	47.39	74.03	105.22	100.46
7494	NM_001079539,NM_005080	49.21	43.96	42.9	51.29	53.24
5805	NM_000317	49.21	32.42	46.93	44.1	46.29
9126	NM_005445	49.19	61.18	64.74	49.71	48.1
51441	NM_001172828,NM_001173128,NM_016258	49.19	50.37	47.62	42.21	40.56
54148	NM_017446,NM_080794	49.16	33.26	51.41	34.67	32.71
51278	NM_016545	49.12	50.02	50.49	62.69	57.71
80755	NM_001261434	49.11	28.51	32.23	33.06	27.8
10555	NM_001012727,NM_006412	49.09	38.24	34.38	64.82	62.44
10783	NM_001145001,NM_001166167,NM_001166168,NM_001166169,NM_001166170,NM_001166171,NM_014397	49.06	62.85	33.91	68.12	56.88
84311	NM_001278279,NM_032351	49.06	40.02	42.16	39.01	37.85
51094	NM_001290553,NM_001290557,NM_001290629,NM_015999	49.02	44.73	41.34	41.1	46.66
10907	NM_001303471,NM_001305557,NM_001305563,NM_001305564,NM_006701	49.01	39.53	36.51	34.77	34.62
4942	NM_000274,NM_001171814	48.99	49.3	41.83	59.66	59.32
57515	NM_020755	48.98	85.46	77.85	65.12	64.16
1965	NM_004094	48.98	37.75	69.77	47.29	47.57
55082	NM_018011	48.98	86.54	36.84	72.66	77.36
2068	NM_000400,NM_001130867	48.94	48.99	42.41	79.18	70.36
8771	NM_003823	48.94	35.94	10.96	92.69	85.38
124995	NM_145255,NM_148887	48.93	34.11	35.47	42.7	39.13
170954	NM_001134870,NM_133471	48.92	43.14	37.45	57.75	59.93
9240	NM_006029	48.92	30.14	30.23	44.29	42.63
51399	NM_001318486,NM_001318488,NM_001318489,NM_001318490,NM_001318492,NM_001318494,NM_016146	48.88	30.5	32.06	40.05	36.59
9516	NM_001136472,NM_001136473,NM_004862	48.86	86.5	36.62	46.41	45.22
51202	NM_016355,NM_201224	48.86	44.51	62.14	49.21	42.62
23450	NM_012426	48.85	45.83	44.18	36.93	35.91
738	NM_013265	48.85	32.37	18.73	45.63	39.21
9100	NM_001272075,NM_005153	48.81	51.44	44.22	43.93	41.32
5360	NM_001242920,NM_001242921,NM_006227,NM_182676	48.75	43.08	18.51	34.7	32.58
8669	NM_001284335,NM_001284336,NM_003758	48.74	44.31	79.41	55.99	57.51
10527	NM_006391	48.74	76.42	91.38	67.4	64.47
1316	NM_001160124,NM_001160125,NM_001300	48.71	219.12	231.93	134.58	138.11
56650	NM_001040181,NM_001040182,NM_001040183,NM_001040199,NM_001040200,NM_019895	48.7	60.31	60.37	35.83	35.92
3163	NM_001127204,NM_001127205,NM_001127206,NM_001286267,NM_001286268,NM_001286269,NM_001286270,NM_001286271,NM_002134	48.69	41.11	39.77	71.53	74.81
10807	NM_001039707,NM_001039708,NM_006643	48.68	33.78	32.94	38.84	38.69
54919	NM_017802	48.68	43.92	46.97	55.79	51.81
51236	NM_016458	48.62	26.32	18.81	30.58	27.85
51016	NM_016049	48.59	30.33	23.75	27.16	20.91
[truncated: 14,439 more rows]
