# Supplementary material for: ZSWIM4 inhibition improves chemosensitivity in epithelial ovarian cancer cells by suppressing intracellular glycine biosynthesis
Source: J Transl Med. 2024 Feb 21;22:192. doi: 10.1186/s12967-024-04980-8 (PMC10880229; doi:10.1186/s12967-024-04980-8)
Supplement: Supplementary file 4 — Additional file 4. Supplementary Table 4 (Table S4). The specific information of the patients involved in this study. [file 12967_2024_4980_MOESM4_ESM.xlsx]

## Sheet: information of patient
Table S4. The specific information of the patients involved in this study.
Patient number	Tissues used in this study	Purpose
1	EOC (serous tumor) tumor tissues and adjacent normal tissues	IHC
2	EOC (serous tumor) tumor tissues and adjacent normal tissues	IHC
3	EOC (serous tumor) tumor tissues and adjacent normal tissues	IHC
4	EOC (serous tumor) tumor tissues and adjacent normal tissues	IHC
5	EOC (serous tumor) tumor tissues and adjacent normal tissues	IHC
6	EOC (serous tumor) tumor tissues and adjacent normal tissues	IHC
7	EOC (serous tumor) tumor tissues and adjacent normal tissues	IHC
8	EOC (clear cell carcinoma) tumor tissues and adjacent normal tissues	IHC
9	EOC (clear cell carcinoma) tumor tissues and adjacent normal tissues	IHC
10	EOC (clear cell carcinoma) tumor tissues and adjacent normal tissues	IHC
11	EOC (serous tumor) tumor tissues	IHC
12	EOC (serous tumor) tumor tissues	IHC
13	EOC (serous tumor) tumor tissues	IHC
14	EOC (serous tumor) tumor tissues	IHC
15	EOC (endometrioid tumor) tumor tissues	IHC
16	Adjacent normal tissues	IHC
17	Adjacent normal tissues	IHC
18	Adjacent normal tissues	IHC
19	Adjacent normal tissues	IHC
20	Adjacent normal tissues	IHC
21	EOC (clear cell carcinoma) tumor tissues	PDO
22	EOC (serous tumor) tumor tissues	PDO

## Sheet: information of patient (TMA)
Table S4. The specific information of the patients involved in this study.
Core position	No.	Pathology diagnosis	Age	Recurrence	PFS (days)	Death	OS(days)	ZSWIM4 IHC score
A01	1	EOC (endometrioid tumor)	71	1	33	1	40	6
A02	2	EOC (serous tumor)	44	0	109	0	109	3
A04	4	EOC (serous tumor)	46	1	94	0	108	2
A06	6	EOC (serous tumor)	51	0	108	0	108	0
A07	7	EOC (mucinous tumor)	46	1	35	1	84	3
A08	8	EOC (serous tumor)	64	1	38	1	52	6
A09	9	EOC (mucinous tumor)	61	1	8	1	8	0
A10	10	EOC (serous tumor)	36	0	107	0	107	3
A11	11	EOC (serous tumor)	73	1	62	1	76	1
A12	12	OC (germ cell tumors)	21	0	107	0	107	6
A13	13	EOC (Squamous cell carcinoma)	40	0	107	0	107	3
A14	14	EOC (serous tumor)	62	1	71	1	81	3
A15	15	EOC (serous tumor)	51	1	7	1	43	0
A16	16	EOC (serous tumor)	58	1	44	0	106	6
B01	17	EOC (endometrioid tumor)	46	0	106	0	106	3
B04	20	EOC (mucinous tumor)	45	1	54	1	78	6
B05	21	EOC (serous tumor)	55	1	58	0	105	6
B06	22	EOC (serous tumor)	62	1	4	1	4	3
B07	23	EOC (serous tumor)	40	1	91	0	103	3
B08	24	EOC (serous tumor)	64	1	4	1	62	6
B09	25	EOC (mucinous tumor)	56	1	82	0	103	6
B11	27	EOC (serous tumor)	73	1	15	1	18	1
B12	28	EOC (serous tumor)	66	1	35	1	35	6
B13	29	EOC (serous tumor)	62	1	34	1	44	3
B14	30	EOC (endometrioid tumor)	58	0	99	0	99	3
B16	32	EOC (serous tumor)	49	1	3	1	4	6
C01	33	EOC (mucinous tumor)	53	1	24	1	29	6
C02	34	EOC (serous tumor)	36	1	51	0	98	3
C03	35	EOC (endometrioid tumor)	52	1	47	0	98	1
C05	37	EOC (mucinous tumor)	20	1	92	0	98	6
C06	38	EOC (serous tumor)	48	1	72	0	98	6
C08	40	EOC (serous tumor)	47	1	79	0	97	3
C10	42	EOC (serous tumor)	53	1	42	1	54	6
C11	43	EOC (endometrioid tumor)	53	0	96	0	96	4
C12	44	EOC (serous tumor)	49	1	9	1	10	6
C13	45	EOC (serous tumor)	/	1	13	1	32	6
C14	46	EOC (mucinous tumor)	63	1	83	0	96	3
C16	48	EOC (mucinous tumor)	65	1	11	0	95	6
D01	49	EOC (mucinous tumor)	51	1	23	0	95	3
D02	50	EOC (mucinous tumor)	53	1	65	1	80	9
D03	51	EOC (serous tumor)	57	1	3	1	8	6
D05	53	EOC (mucinous tumor)	46	1	18	1	27	9
D06	54	EOC (serous tumor)	25	1	35	1	45	4
D07	55	EOC (endometrioid tumor)	56	1	81	0	92	6
D09	57	EOC (serous tumor)	41	1	65	0	92	6
D10	58	EOC (serous tumor)	47	1	21	1	37	6
D11	59	EOC (mucinous tumor)	55	1	81	0	91	3
D12	60	EOC (Squamous cell carcinoma)	60	1	34	0	90	0
D13	61	EOC (mucinous tumor)	56	0	90	0	90	6
D14	62	EOC (mucinous tumor)	45	0	90	0	90	0
D15	63	EOC (mucinous tumor)	25	1	46	0	89	9
D16	64	EOC (mucinous tumor)	37	1	87	1	87	9
E01	65	EOC (serous tumor)	52	0	89	0	89	0
E02	66	EOC (serous tumor)	56	1	19	1	34	6
E04	68	EOC (serous tumor)	44	1	74	0	88	6
E05	69	EOC (clear cell carcinoma)	60	1	1	1	4	6
E06	70	EOC (endometrioid tumor)	58	1	60	0	87	0
E07	71	EOC (serous tumor)	56	1	11	1	20	6
E08	72	EOC (serous tumor)	64	1	14	1	16	6
E10	74	EOC (mucinous tumor)	37	0	85	0	85	6
E11	75	EOC (clear cell carcinoma)	55	1	28	0	84	0
E12	76	EOC (serous tumor)	64	1	14	1	14	1
E13	77	EOC (serous tumor)	75	1	45	1	51	6
E16	80	EOC (mucinous tumor)	46	1	8	1	8	6
F02	82	EOC (clear cell carcinoma)	46	1	50	1	58	1
F03	83	EOC (serous tumor)	48	1	29	0	83	4
F05	85	EOC (serous tumor)	66	1	40	1	40	0
F07	87	EOC (serous tumor)	60	1	41	1	55	4
F08	88	EOC (seromucinous tumor)	59	1	20	0	83	6
F09	89	EOC (Brenner tumor, malignant)	70	0	83	0	83	6
F10	90	OC (germ cell tumors)	31	0	83	0	83	3
F12	92	EOC (serous tumor)	41	1	25	1	61	9
F13	93	EOC (mucinous tumor)	37	1	30	0	82	0
F15	95	EOC (mucinous tumor)	33	1	59	0	82	0
F16	96	EOC (serous tumor)	53	1	27	0	82	6
G03	99	EOC (seromucinous tumor)	40	1	49	0	82	4
G04	100	EOC (serous tumor)	60	1	18	1	34	6
G05	101	EOC (serous tumor)	39	1	10	1	17	9
G07	103	OC (germ cell tumors)	58	0	81	0	81	3
G08	104	EOC (serous tumor)	44	1	10	1	18	2
G09	105	EOC (serous tumor)	48	1	25	1	37	2
G11	107	EOC (serous tumor)	43	0	79	0	79	1
G12	108	EOC (serous tumor)	37	1	23	1	41	3
G13	109	EOC (mucinous tumor)	42	0	79	0	79	9
G15	111	EOC (serous tumor)	48	0	79	0	79	0
H01	113	EOC (endometrioid tumor)	41	1	14	1	27	3
H03	115	EOC (mucinous tumor)	25	1	71	0	78	0
H04	116	EOC (mucinous tumor)	50	0	78	0	78	0
H05	117	EOC (serous tumor)	42	1	39	0	78	3
H06	118	EOC (mucinous tumor)	47	0	77	0	77	6
H07	119	EOC (endometrioid tumor)	43	0	77	0	77	0
H08	120	EOC (mucinous tumor)	42	0	75	0	75	9
H10	122	EOC (mucinous tumor)	53	0	75	0	75	6
H12	124	EOC (serous tumor)	59	1	18	0	72	6
H13	125	EOC (serous tumor)	50	1	9	1	18	3
H14	126	EOC (serous tumor)	57	1	7	1	7	6
H15	127	EOC (serous tumor)	46	1	11	1	27	6
H16	128	EOC (serous tumor)	67	1	28	1	32	6
I02	130	EOC (serous tumor)	52	1	30	1	45	6
I03	131	EOC (serous tumor)	60	1	63	0	69	1
I04	132	EOC (serous tumor)	68	1	5	0	69	2
I05	133	EOC (serous tumor)	56	1	33	1	39	6
I06	134	EOC (endometrioid tumor)	52	1	26	0	68	2
I07	135	EOC (serous tumor)	54	1	41	0	68	6
I08	136	EOC (serous tumor)	66	1	8	1	8	4
I09	137	EOC (endometrioid tumor)	46	1	29	1	29	6
I10	138	EOC (mucinous tumor)	54	1	18	1	18	6
I11	139	EOC (endometrioid tumor)	69	1	27	1	36	9
I12	140	EOC (mucinous tumor)	47	1	2	1	25	9
I13	141	EOC (endometrioid tumor)	66	1	23	1	29	6
I14	142	EOC (mucinous tumor)	38	1	5	1	25	0
I15	143	EOC (serous tumor)	44	0	65	0	65	0
J01	145	EOC (serous tumor)	66	1	42	0	64	6
J03	147	EOC (serous tumor)	40	1	28	1	45	6
J04	148	EOC (seromucinous tumor)	42	0	63	0	63	1
J05	149	EOC (serous tumor)	41	0	63	0	63	4
J07	151	EOC (endometrioid tumor)	38	1	21	1	32	9
